# Supplementary material for: Altered chromatin accessibility in light and hormone responses of rice seedlings
Source: Plant Physiol. 2025 Sep 26;199(2):kiaf438. doi: 10.1093/plphys/kiaf438 (PMC12530099; doi:10.1093/plphys/kiaf438)
Supplement: kiaf438_Supplementary_Data [file kiaf438_supplementary_data.zip]

Archive with 2 entries (2 files):
- Supp tables.xlsx
- Supplementary Figures.pdf
