# Supplementary material for: Altered chromatin accessibility in light and hormone responses of rice seedlings
Source: Plant Physiol. 2025 Sep 26;199(2):kiaf438. doi: 10.1093/plphys/kiaf438 (PMC12530099; doi:10.1093/plphys/kiaf438)
Supplement: kiaf438_Supplementary_Data [file kiaf438_supplementary_data.zip › Supp tables.xlsx]

## Sheet: S1
Supplementary table 1 Data summary of ATAC-seq and ChIP-seq
ATAC_Seq	Cleanreads	mapping ratio	sort.bam reads	unique reads(rmdup bam)	peaks Number	reproducible peaks	FRiP
0h-1	21343147	0.8483	36210392	10583855	21379	16526	0.51
0h-2	22353068	0.8467	37851446	11138371	22314		0.67
8h-1	40115144	0.9019	72359763	16066729	20991	17450	0.55
8h-2	48558147	0.9059	87977009	17933512	24420		0.54
24h-1	58971190	0.8873	104648100	17294934	26056	20550	0.65
24h-2	73625091	0.8856	130409506	19682132	27482		0.68
ABA-1	73826467	0.783	115799358	20972887	16842	12128	0.69
ABA-2	74739194	0.7941	116709243	20881516	16912		0.72
IAA-1	80543843	0.8754	141022575	21301736	23089	21369	0.63
IAA-2	81271827	0.8704	141476371	22799609	23778		0.62
Pol II_ChIP-seq	peaks Number	FRiP
0h-1	18312	0.56
0h-2	17350	0.72
8h-1	12859	0.53
8h-2	11032	0.63
24h-1	8410	0.41
24h-2	9523	0.59
ABA-1	10765	0.61
ABA-2	11347	0.63
IAA-1	18325	0.62
IAA-2	17427	0.57

## Sheet: S2
Supplementary table 2 ATAC-seq peak clusters
seqnames	start	end	width	strand	cluster	annotation	geneChr	geneStart	geneEnd	geneLength	geneStrand	geneId	transcriptId	distanceToTSS
Chr1	2873	3114	242	*	1	Promoter (<=1kb)	1	2903	10817	7915	1	LOC_Os01g01010	LOC_Os01g01010.1	0
Chr1	10826	11023	198	*	2	Promoter (<=1kb)	1	11218	12435	1218	1	LOC_Os01g01019	LOC_Os01g01019.1	-195
Chr1	26989	27282	294	*	1	Promoter (<=1kb)	1	27136	28651	1516	1	LOC_Os01g01060	LOC_Os01g01060.1	0
Chr1	29750	29925	176	*	1	Promoter (<=1kb)	1	29818	33943	4126	1	LOC_Os01g01070	LOC_Os01g01070.3	0
Chr1	35499	35781	283	*	3	Promoter (<=1kb)	1	35581	41180	5600	1	LOC_Os01g01080	LOC_Os01g01080.1	0
Chr1	72610	73194	585	*	4	Promoter (<=1kb)	1	72775	77699	4925	1	LOC_Os01g01150	LOC_Os01g01150.1	0
Chr1	79415	79534	120	*	1	Promoter (2-3kb)	1	82428	84302	1875	1	LOC_Os01g01160	LOC_Os01g01160.1	-2894
Chr1	84229	84574	346	*	5	Promoter (<=1kb)	1	85337	88844	3508	1	LOC_Os01g01170	LOC_Os01g01170.1	-763
Chr1	85125	85555	431	*	6	Promoter (<=1kb)	1	85337	88844	3508	1	LOC_Os01g01170	LOC_Os01g01170.1	0
Chr1	91440	91635	196	*	3	Promoter (<=1kb)	1	89653	91521	1869	2	LOC_Os01g01190	LOC_Os01g01190.1	0
Chr1	92073	92306	234	*	7	Promoter (<=1kb)	1	89653	91521	1869	2	LOC_Os01g01190	LOC_Os01g01190.1	-552
Chr1	93534	93998	465	*	3	Promoter (1-2kb)	1	95499	98558	3060	1	LOC_Os01g01200	LOC_Os01g01200.1	-1501
Chr1	134187	134405	219	*	8	Promoter (<=1kb)	1	134291	135685	1395	1	LOC_Os01g01280	LOC_Os01g01280.1	0
Chr1	147857	148296	440	*	7	Promoter (<=1kb)	1	148045	150577	2533	1	LOC_Os01g01307	LOC_Os01g01307.1	0
Chr1	163165	163379	215	*	1	Promoter (<=1kb)	1	161365	164107	2743	2	LOC_Os01g01330	LOC_Os01g01330.1	728
Chr1	168139	168384	246	*	9	Promoter (1-2kb)	1	168470	170381	1912	2	LOC_Os01g01340	LOC_Os01g01340.2	1997
Chr1	168492	169154	663	*	9	Promoter (1-2kb)	1	168470	170381	1912	2	LOC_Os01g01340	LOC_Os01g01340.2	1227
Chr1	170007	170640	634	*	4	Promoter (<=1kb)	1	168470	170381	1912	2	LOC_Os01g01340	LOC_Os01g01340.2	0
Chr1	173121	173272	152	*	4	Promoter (<=1kb)	1	170712	173191	2480	2	LOC_Os01g01350	LOC_Os01g01350.1	0
Chr1	175239	175397	159	*	6	Promoter (1-2kb)	1	170712	173434	2723	2	LOC_Os01g01350	LOC_Os01g01350.2	-1805
Chr1	189827	190087	261	*	1	Promoter (<=1kb)	1	186246	190846	4601	2	LOC_Os01g01369	LOC_Os01g01369.1	759
Chr1	190233	190500	268	*	3	Promoter (<=1kb)	1	186246	190846	4601	2	LOC_Os01g01369	LOC_Os01g01369.1	346
Chr1	205787	205916	130	*	5	3' UTR	1	205710	209606	3897	2	LOC_Os01g01410	LOC_Os01g01410.1	3690
Chr1	209499	209837	339	*	2	Promoter (<=1kb)	1	205710	209606	3897	2	LOC_Os01g01410	LOC_Os01g01410.1	0
Chr1	221138	221297	160	*	4	Promoter (<=1kb)	1	219011	220776	1766	2	LOC_Os01g01440	LOC_Os01g01440.1	-362
Chr1	224017	224227	211	*	8	Promoter (2-3kb)	1	226897	229329	2433	1	LOC_Os01g01450	LOC_Os01g01450.1	-2670
Chr1	224839	225136	298	*	10	Promoter (1-2kb)	1	226897	229329	2433	1	LOC_Os01g01450	LOC_Os01g01450.1	-1761
Chr1	228983	229167	185	*	4	Promoter (2-3kb)	1	226897	229331	2435	1	LOC_Os01g01450	LOC_Os01g01450.2	2086
Chr1	256352	257179	828	*	7	Promoter (<=1kb)	1	248706	256878	8173	2	LOC_Os01g01484	LOC_Os01g01484.1	0
Chr1	261374	261583	210	*	3	Promoter (<=1kb)	1	261504	268440	6937	1	LOC_Os01g01510	LOC_Os01g01510.1	0
Chr1	292134	292577	444	*	1	Promoter (<=1kb)	1	284911	292118	7208	2	LOC_Os01g01560	LOC_Os01g01560.1	-16
Chr1	294398	294582	185	*	2	Promoter (<=1kb)	1	293648	294536	889	1	LOC_Os01g01590	LOC_Os01g01590.1	750
Chr1	295422	295533	112	*	8	Promoter (1-2kb)	1	293648	294536	889	1	LOC_Os01g01590	LOC_Os01g01590.1	1774
Chr1	296436	296578	143	*	7	Promoter (2-3kb)	1	293648	294536	889	1	LOC_Os01g01590	LOC_Os01g01590.1	2788
Chr1	308791	309066	276	*	9	Promoter (<=1kb)	1	306869	308842	1974	2	LOC_Os01g01610	LOC_Os01g01610.1	0
Chr1	309172	309352	181	*	6	Promoter (<=1kb)	1	306869	308842	1974	2	LOC_Os01g01610	LOC_Os01g01610.1	-330
Chr1	313009	313257	249	*	10	Promoter (<=1kb)	1	309459	313170	3712	2	LOC_Os01g01620	LOC_Os01g01620.1	0
Chr1	332292	332509	218	*	4	Promoter (<=1kb)	1	330238	332339	2102	2	LOC_Os01g01670	LOC_Os01g01670.2	0
Chr1	371714	372033	320	*	2	Promoter (<=1kb)	1	371831	374470	2640	1	LOC_Os01g01700	LOC_Os01g01700.1	0
Chr1	381671	381993	323	*	7	Promoter (<=1kb)	1	375852	380716	4865	2	LOC_Os01g01710	LOC_Os01g01710.2	-955
Chr1	382840	383043	204	*	9	Promoter (2-3kb)	1	375852	380716	4865	2	LOC_Os01g01710	LOC_Os01g01710.2	-2124
Chr1	386670	386788	119	*	8	Promoter (<=1kb)	1	383047	386701	3655	2	LOC_Os01g01720	LOC_Os01g01720.1	0
Chr1	396436	396619	184	*	7	Promoter (<=1kb)	1	392081	396651	4571	2	LOC_Os01g01740	LOC_Os01g01740.1	32
Chr1	420205	420621	417	*	8	Promoter (<=1kb)	1	416241	420497	4257	2	LOC_Os01g01790	LOC_Os01g01790.1	0
Chr1	422427	422554	128	*	3	Promoter (<=1kb)	1	422462	431692	9231	1	LOC_Os01g01800	LOC_Os01g01800.2	0
Chr1	479701	480217	517	*	7	Promoter (1-2kb)	1	478325	481166	2842	1	LOC_Os01g01870	LOC_Os01g01870.1	1376
Chr1	482545	482814	270	*	9	Promoter (<=1kb)	1	482332	482956	625	1	LOC_Os01g01880	LOC_Os01g01880.1	213
Chr1	497041	497800	760	*	1	Promoter (<=1kb)	1	498454	506264	7811	1	LOC_Os01g01920	LOC_Os01g01920.1	-654
Chr1	498589	498725	137	*	8	Promoter (<=1kb)	1	498454	506264	7811	1	LOC_Os01g01920	LOC_Os01g01920.2	135
Chr1	523163	523880	718	*	7	Promoter (<=1kb)	1	513890	522448	8559	2	LOC_Os01g01960	LOC_Os01g01960.1	-715
Chr1	527873	528281	409	*	3	Promoter (<=1kb)	1	524579	527952	3374	2	LOC_Os01g01970	LOC_Os01g01970.1	0
Chr1	546896	547033	138	*	1	Promoter (2-3kb)	1	549108	553287	4180	1	LOC_Os01g02020	LOC_Os01g02020.1	-2075
Chr1	557789	558155	367	*	7	Promoter (<=1kb)	1	554022	558015	3994	2	LOC_Os01g02040	LOC_Os01g02040.1	0
Chr1	561751	562105	355	*	4	3' UTR	1	554960	558015	3056	2	LOC_Os01g02040	LOC_Os01g02040.2	-3736
Chr1	579407	579655	249	*	4	Promoter (<=1kb)	1	576443	579569	3127	2	LOC_Os01g02060	LOC_Os01g02060.1	0
Chr1	587048	587292	245	*	5	Promoter (<=1kb)	1	586414	587780	1367	2	LOC_Os01g02080	LOC_Os01g02080.1	488
Chr1	598247	598573	327	*	7	Promoter (<=1kb)	1	598290	601472	3183	1	LOC_Os01g02100	LOC_Os01g02100.1	0
Chr1	629469	629724	256	*	2	Promoter (2-3kb)	1	632093	632913	821	1	LOC_Os01g02160	LOC_Os01g02160.1	-2369
Chr1	656763	656894	132	*	1	Distal Intergenic	1	648128	651881	3754	2	LOC_Os01g02200	LOC_Os01g02200.1	-4882
Chr1	658628	658966	339	*	7	Distal Intergenic	1	662283	664572	2290	1	LOC_Os01g02210	LOC_Os01g02210.1	-3317
Chr1	672225	672393	169	*	1	Promoter (1-2kb)	1	668047	670976	2930	2	LOC_Os01g02230	LOC_Os01g02230.1	-1249
Chr1	716035	716433	399	*	3	Distal Intergenic	1	720629	723317	2689	2	LOC_Os01g02290	LOC_Os01g02290.1	6884
Chr1	719378	719650	273	*	1	Distal Intergenic	1	720629	723317	2689	2	LOC_Os01g02290	LOC_Os01g02290.1	3667
Chr1	726499	726791	293	*	2	Promoter (2-3kb)	1	728977	730930	1954	1	LOC_Os01g02310	LOC_Os01g02310.1	-2186
Chr1	741734	742001	268	*	7	Promoter (<=1kb)	1	738281	741794	3514	2	LOC_Os01g02334	LOC_Os01g02334.1	0
Chr1	749328	749769	442	*	4	Distal Intergenic	1	745452	748945	3494	1	LOC_Os01g02360	LOC_Os01g02360.1	3876
Chr1	749851	750087	237	*	1	Distal Intergenic	1	745452	748945	3494	1	LOC_Os01g02360	LOC_Os01g02360.1	4399
Chr1	774216	774518	303	*	7	Distal Intergenic	1	770332	773851	3520	1	LOC_Os01g02400	LOC_Os01g02400.2	3884
Chr1	796358	796816	459	*	3	Promoter (<=1kb)	1	796842	797533	692	1	LOC_Os01g02470	LOC_Os01g02470.1	-26
Chr1	797894	798043	150	*	7	Promoter (1-2kb)	1	796842	797533	692	1	LOC_Os01g02470	LOC_Os01g02470.1	1052
Chr1	799784	799952	169	*	10	Promoter (<=1kb)	1	800898	801654	757	1	LOC_Os01g02480	LOC_Os01g02480.1	-946
Chr1	856012	856312	301	*	2	Promoter (1-2kb)	1	852249	854568	2320	2	LOC_Os01g02570	LOC_Os01g02570.1	-1444
Chr1	929050	929328	279	*	7	Distal Intergenic	1	924451	925175	725	1	LOC_Os01g02710	LOC_Os01g02710.1	4599
Chr1	957266	957508	243	*	3	Distal Intergenic	1	957907	960626	2720	2	LOC_Os01g02760	LOC_Os01g02760.1	3118
Chr1	1015381	1015785	405	*	2	Promoter (<=1kb)	1	1016065	1019545	3481	1	LOC_Os01g02880	LOC_Os01g02880.1	-280
Chr1	1015911	1016086	176	*	9	Promoter (<=1kb)	1	1016065	1019545	3481	1	LOC_Os01g02880	LOC_Os01g02880.1	0
Chr1	1019497	1020318	822	*	1	3' UTR	1	1016065	1019545	3481	1	LOC_Os01g02880	LOC_Os01g02880.1	3432
Chr1	1033443	1033550	108	*	3	Distal Intergenic	1	1024184	1030112	5929	1	LOC_Os01g02884	LOC_Os01g02884.1	9259
Chr1	1037908	1038100	193	*	8	Distal Intergenic	1	1046604	1053166	6563	1	LOC_Os01g02890	LOC_Os01g02890.1	-8504
Chr1	1054266	1054621	356	*	4	Distal Intergenic	1	1057137	1059856	2720	2	LOC_Os01g02900	LOC_Os01g02900.1	5235
Chr1	1066103	1066349	247	*	9	Distal Intergenic	1	1066448	1069826	3379	2	LOC_Os01g02910	LOC_Os01g02910.1	3477
Chr1	1070946	1071139	194	*	2	Promoter (1-2kb)	1	1066448	1069826	3379	2	LOC_Os01g02910	LOC_Os01g02910.1	-1120
Chr1	1085031	1085383	353	*	1	Distal Intergenic	1	1078511	1081702	3192	2	LOC_Os01g02930	LOC_Os01g02930.1	-3329
Chr1	1095269	1095422	154	*	1	Promoter (1-2kb)	1	1089743	1093528	3786	2	LOC_Os01g02940	LOC_Os01g02940.6	-1741
Chr1	1103632	1103763	132	*	9	Promoter (<=1kb)	1	1103782	1106890	3109	1	LOC_Os01g02960	LOC_Os01g02960.1	-19
Chr1	1129622	1130014	393	*	7	Distal Intergenic	1	1137241	1137624	384	2	LOC_Os01g02990	LOC_Os01g02990.1	7610
Chr1	1164536	1164741	206	*	7	Promoter (<=1kb)	1	1160152	1164635	4484	2	LOC_Os01g03040	LOC_Os01g03040.1	0
Chr1	1179259	1179654	396	*	1	Promoter (<=1kb)	1	1171809	1179359	7551	2	LOC_Os01g03070	LOC_Os01g03070.2	0
Chr1	1180868	1181124	257	*	1	Promoter (<=1kb)	1	1181158	1182158	1001	1	LOC_Os01g03080	LOC_Os01g03080.1	-34
Chr1	1182390	1182521	132	*	3	Promoter (<=1kb)	1	1183394	1186707	3314	1	LOC_Os01g03090	LOC_Os01g03090.1	-873
Chr1	1183088	1183682	595	*	7	Promoter (<=1kb)	1	1183394	1186707	3314	1	LOC_Os01g03090	LOC_Os01g03090.1	0
Chr1	1202002	1202193	192	*	1	Promoter (1-2kb)	1	1198687	1203506	4820	2	LOC_Os01g03110	LOC_Os01g03110.1	1313
Chr1	1203315	1204243	929	*	7	Promoter (<=1kb)	1	1198687	1203506	4820	2	LOC_Os01g03110	LOC_Os01g03110.1	0
Chr1	1205630	1206123	494	*	4	Promoter (2-3kb)	1	1198687	1203506	4820	2	LOC_Os01g03110	LOC_Os01g03110.1	-2124
Chr1	1209775	1210025	251	*	3	Distal Intergenic	1	1198687	1203506	4820	2	LOC_Os01g03110	LOC_Os01g03110.1	-6269
Chr1	1219720	1219941	222	*	3	Promoter (1-2kb)	1	1217006	1218122	1117	2	LOC_Os01g03130	LOC_Os01g03130.1	-1598
Chr1	1230251	1230749	499	*	4	Promoter (<=1kb)	1	1222905	1230507	7603	2	LOC_Os01g03144	LOC_Os01g03144.1	0
Chr1	1232066	1232721	656	*	7	Promoter (<=1kb)	1	1232473	1236832	4360	1	LOC_Os01g03160	LOC_Os01g03160.1	0
Chr1	1238049	1238213	165	*	1	Promoter (<=1kb)	1	1238623	1242351	3729	1	LOC_Os01g03170	LOC_Os01g03170.1	-410
Chr1	1343195	1343485	291	*	1	Promoter (<=1kb)	1	1341319	1342277	959	2	LOC_Os01g03320	LOC_Os01g03320.1	-918
Chr1	1344038	1344286	249	*	1	Promoter (1-2kb)	1	1341319	1342277	959	2	LOC_Os01g03320	LOC_Os01g03320.1	-1761
Chr1	1346531	1346867	337	*	3	Promoter (<=1kb)	1	1344557	1346419	1863	2	LOC_Os01g03330	LOC_Os01g03330.1	-112
Chr1	1351836	1352268	433	*	3	Promoter (1-2kb)	1	1350820	1351107	288	1	LOC_Os01g03350	LOC_Os01g03350.1	1016
Chr1	1362203	1362454	252	*	1	Promoter (<=1kb)	1	1356601	1361257	4657	2	LOC_Os01g03370	LOC_Os01g03370.1	-946
Chr1	1365058	1365178	121	*	2	Promoter (<=1kb)	1	1363516	1364303	788	2	LOC_Os01g03380	LOC_Os01g03380.1	-755
Chr1	1399775	1399897	123	*	8	Distal Intergenic	1	1395980	1396769	790	2	LOC_Os01g03464	LOC_Os01g03464.1	-3006
Chr1	1401747	1402146	400	*	7	Promoter (1-2kb)	1	1401504	1403598	2095	2	LOC_Os01g03480	LOC_Os01g03480.1	1452
Chr1	1412973	1413350	378	*	4	Promoter (<=1kb)	1	1410987	1413093	2107	2	LOC_Os01g03500	LOC_Os01g03500.1	0
Chr1	1413655	1413959	305	*	3	Promoter (<=1kb)	1	1413839	1419043	5205	1	LOC_Os01g03510	LOC_Os01g03510.1	0
Chr1	1421537	1421843	307	*	7	Promoter (<=1kb)	1	1421693	1428049	6357	1	LOC_Os01g03520	LOC_Os01g03520.1	0
Chr1	1489858	1490336	479	*	1	Promoter (2-3kb)	1	1490473	1492684	2212	2	LOC_Os01g03630	LOC_Os01g03630.1	2348
Chr1	1508047	1508388	342	*	2	Promoter (<=1kb)	1	1503993	1508057	4065	2	LOC_Os01g03650	LOC_Os01g03650.1	0
Chr1	1514830	1515285	456	*	1	Promoter (<=1kb)	1	1515837	1516832	996	1	LOC_Os01g03680	LOC_Os01g03680.1	-552
Chr1	1515722	1515858	137	*	1	Promoter (<=1kb)	1	1515837	1516832	996	1	LOC_Os01g03680	LOC_Os01g03680.1	0
Chr1	1516018	1516182	165	*	3	Promoter (<=1kb)	1	1515837	1516832	996	1	LOC_Os01g03680	LOC_Os01g03680.1	181
Chr1	1517018	1517352	335	*	1	Promoter (<=1kb)	1	1518245	1521644	3400	1	LOC_Os01g03690	LOC_Os01g03690.1	-893
Chr1	1517988	1518347	360	*	1	Promoter (<=1kb)	1	1518245	1521644	3400	1	LOC_Os01g03690	LOC_Os01g03690.1	0
Chr1	1533891	1534100	210	*	3	Promoter (<=1kb)	1	1534135	1539627	5493	1	LOC_Os01g03710	LOC_Os01g03710.1	-35
Chr1	1565981	1566191	211	*	9	Promoter (<=1kb)	1	1566138	1569472	3335	1	LOC_Os01g03730	LOC_Os01g03730.1	0
Chr1	1567604	1567831	228	*	4	Promoter (1-2kb)	1	1562612	1566554	3943	2	LOC_Os01g03740	LOC_Os01g03740.1	-1050
Chr1	1570841	1571499	659	*	1	Promoter (<=1kb)	1	1569585	1570939	1355	2	LOC_Os01g03750	LOC_Os01g03750.1	0
Chr1	1578140	1578656	517	*	2	Promoter (1-2kb)	1	1571420	1576753	5334	2	LOC_Os01g03760	LOC_Os01g03760.2	-1387
Chr1	1598464	1598638	175	*	2	Promoter (<=1kb)	1	1597486	1598510	1025	2	LOC_Os01g03810	LOC_Os01g03810.1	0
Chr1	1598764	1599015	252	*	9	Promoter (<=1kb)	1	1597486	1598510	1025	2	LOC_Os01g03810	LOC_Os01g03810.1	-254
Chr1	1644757	1644958	202	*	4	Promoter (<=1kb)	1	1641234	1644237	3004	2	LOC_Os01g03870	LOC_Os01g03870.1	-520
Chr1	1654181	1654479	299	*	3	Promoter (2-3kb)	1	1657315	1658388	1074	1	LOC_Os01g03890	LOC_Os01g03890.1	-2836
Chr1	1666804	1667122	319	*	9	Distal Intergenic	1	1670322	1670997	676	2	LOC_Os01g03900	LOC_Os01g03900.1	3875
Chr1	1671718	1671854	137	*	3	Promoter (<=1kb)	1	1670322	1670997	676	2	LOC_Os01g03900	LOC_Os01g03900.1	-721
Chr1	1677010	1677398	389	*	8	Promoter (<=1kb)	1	1673010	1677129	4120	2	LOC_Os01g03914	LOC_Os01g03914.1	0
Chr1	1694653	1695303	651	*	2	Promoter (2-3kb)	1	1698203	1703090	4888	1	LOC_Os01g03950	LOC_Os01g03950.1	-2900
Chr1	1695840	1696321	482	*	1	Promoter (1-2kb)	1	1698203	1703090	4888	1	LOC_Os01g03950	LOC_Os01g03950.1	-1882
Chr1	1698168	1698349	182	*	1	Promoter (<=1kb)	1	1698203	1703090	4888	1	LOC_Os01g03950	LOC_Os01g03950.1	0
Chr1	1703238	1703415	178	*	1	Downstream (<=300bp)	1	1707539	1707939	401	1	LOC_Os01g03960	LOC_Os01g03960.1	-4124
Chr1	1705399	1705815	417	*	1	Promoter (1-2kb)	1	1707539	1707939	401	1	LOC_Os01g03960	LOC_Os01g03960.1	-1724
Chr1	1706438	1706729	292	*	1	Promoter (<=1kb)	1	1707539	1707939	401	1	LOC_Os01g03960	LOC_Os01g03960.1	-810
Chr1	1712854	1713142	289	*	6	Promoter (<=1kb)	1	1711930	1712947	1018	2	LOC_Os01g03980	LOC_Os01g03980.1	0
Chr1	1713375	1713512	138	*	4	Promoter (<=1kb)	1	1711930	1712947	1018	2	LOC_Os01g03980	LOC_Os01g03980.1	-428
Chr1	1713928	1714137	210	*	9	Promoter (<=1kb)	1	1711930	1712947	1018	2	LOC_Os01g03980	LOC_Os01g03980.1	-981
Chr1	1714238	1714524	287	*	2	Promoter (1-2kb)	1	1711930	1712947	1018	2	LOC_Os01g03980	LOC_Os01g03980.1	-1291
Chr1	1720603	1720852	250	*	1	Promoter (1-2kb)	1	1718965	1719370	406	1	LOC_Os01g03989	LOC_Os01g03989.1	1638
Chr1	1727952	1728386	435	*	3	Distal Intergenic	1	1731553	1731945	393	2	LOC_Os01g04000	LOC_Os01g04000.1	3559
Chr1	1729044	1729592	549	*	1	Promoter (2-3kb)	1	1731553	1731945	393	2	LOC_Os01g04000	LOC_Os01g04000.1	2353
Chr1	1737326	1738279	954	*	3	Promoter (<=1kb)	1	1733867	1738307	4441	2	LOC_Os01g04005	LOC_Os01g04005.1	28
Chr1	1738502	1739443	942	*	9	Promoter (<=1kb)	1	1738965	1739492	528	1	LOC_Os01g04010	LOC_Os01g04010.1	0
Chr1	1740539	1741779	1241	*	4	Promoter (1-2kb)	1	1738965	1739492	528	1	LOC_Os01g04010	LOC_Os01g04010.1	1574
Chr1	1743270	1743942	673	*	4	Promoter (2-3kb)	1	1746416	1748549	2134	1	LOC_Os01g04020	LOC_Os01g04020.1	-2474
Chr1	1744157	1744547	391	*	2	Promoter (1-2kb)	1	1746416	1748549	2134	1	LOC_Os01g04020	LOC_Os01g04020.1	-1869
Chr1	1745721	1746719	999	*	1	Promoter (<=1kb)	1	1746416	1748549	2134	1	LOC_Os01g04020	LOC_Os01g04020.1	0
Chr1	1748557	1750095	1539	*	2	Promoter (2-3kb)	1	1746418	1748549	2132	1	LOC_Os01g04020	LOC_Os01g04020.2	2139
Chr1	1750679	1750822	144	*	8	Distal Intergenic	1	1754332	1757728	3397	1	LOC_Os01g04030	LOC_Os01g04030.1	-3510
Chr1	1750911	1751253	343	*	4	Distal Intergenic	1	1754332	1757728	3397	1	LOC_Os01g04030	LOC_Os01g04030.1	-3079
Chr1	1754096	1754324	229	*	1	Promoter (<=1kb)	1	1754332	1757728	3397	1	LOC_Os01g04030	LOC_Os01g04030.1	-8
Chr1	1758140	1758458	319	*	1	Promoter (<=1kb)	1	1757812	1758730	919	2	LOC_Os01g04040	LOC_Os01g04040.1	272
Chr1	1763418	1763645	228	*	1	Promoter (1-2kb)	1	1765034	1768669	3636	1	LOC_Os01g04070	LOC_Os01g04070.1	-1389
Chr1	1770101	1770691	591	*	4	Promoter (1-2kb)	1	1771369	1772410	1042	2	LOC_Os01g04080	LOC_Os01g04080.1	1719
Chr1	1778111	1779077	967	*	7	Promoter (<=1kb)	1	1775917	1778105	2189	2	LOC_Os01g04090	LOC_Os01g04090.1	-6
Chr1	1782561	1782899	339	*	8	Promoter (1-2kb)	1	1781075	1782386	1312	1	LOC_Os01g04100	LOC_Os01g04100.1	1486
Chr1	1791248	1791673	426	*	2	Promoter (<=1kb)	1	1787870	1791498	3629	2	LOC_Os01g04110	LOC_Os01g04110.1	0
Chr1	1792625	1792791	167	*	1	Promoter (1-2kb)	1	1787870	1791498	3629	2	LOC_Os01g04110	LOC_Os01g04110.1	-1127
Chr1	1800729	1800913	185	*	5	Distal Intergenic	1	1801924	1806267	4344	2	LOC_Os01g04120	LOC_Os01g04120.1	5354
Chr1	1817387	1817861	475	*	2	Promoter (<=1kb)	1	1815769	1817554	1786	2	LOC_Os01g04130	LOC_Os01g04130.1	0
Chr1	1832611	1833336	726	*	3	Promoter (<=1kb)	1	1834110	1837733	3624	1	LOC_Os01g04160	LOC_Os01g04160.1	-774
Chr1	1833757	1834130	374	*	8	Promoter (<=1kb)	1	1834110	1837733	3624	1	LOC_Os01g04160	LOC_Os01g04160.1	0
Chr1	1843050	1843271	222	*	2	Promoter (<=1kb)	1	1843814	1849186	5373	1	LOC_Os01g04190	LOC_Os01g04190.3	-543
Chr1	1843699	1843939	241	*	7	Promoter (<=1kb)	1	1843814	1849186	5373	1	LOC_Os01g04190	LOC_Os01g04190.3	0
Chr1	1849785	1850160	376	*	7	Promoter (<=1kb)	1	1849834	1856303	6470	1	LOC_Os01g04200	LOC_Os01g04200.1	0
Chr1	1866822	1867233	412	*	1	Promoter (<=1kb)	1	1867936	1870390	2455	1	LOC_Os01g04230	LOC_Os01g04230.1	-703
Chr1	1867507	1868025	519	*	7	Promoter (<=1kb)	1	1867936	1870390	2455	1	LOC_Os01g04230	LOC_Os01g04230.1	0
Chr1	1870576	1871115	540	*	3	Promoter (2-3kb)	1	1867936	1870390	2455	1	LOC_Os01g04230	LOC_Os01g04230.1	2640
Chr1	1873736	1874139	404	*	7	Promoter (2-3kb)	1	1876913	1879903	2991	1	LOC_Os01g04250	LOC_Os01g04250.1	-2774
Chr1	1874770	1875017	248	*	10	Promoter (1-2kb)	1	1876913	1879903	2991	1	LOC_Os01g04250	LOC_Os01g04250.1	-1896
Chr1	1875353	1875602	250	*	9	Promoter (1-2kb)	1	1876913	1879903	2991	1	LOC_Os01g04250	LOC_Os01g04250.1	-1311
Chr1	1875961	1876208	248	*	10	Promoter (<=1kb)	1	1876913	1879903	2991	1	LOC_Os01g04250	LOC_Os01g04250.1	-705
Chr1	1906519	1906679	161	*	3	Promoter (2-3kb)	1	1906978	1909667	2690	2	LOC_Os01g04290	LOC_Os01g04290.1	2988
Chr1	1915278	1915547	270	*	7	Promoter (<=1kb)	1	1912561	1915094	2534	2	LOC_Os01g04300	LOC_Os01g04300.1	-184
Chr1	1927300	1927566	267	*	1	Promoter (<=1kb)	1	1928166	1930290	2125	1	LOC_Os01g04324	LOC_Os01g04324.1	-600
Chr1	1927788	1928369	582	*	9	Promoter (<=1kb)	1	1928166	1930290	2125	1	LOC_Os01g04324	LOC_Os01g04324.1	0
Chr1	1933778	1934077	300	*	2	Promoter (<=1kb)	1	1934117	1935048	932	1	LOC_Os01g04340	LOC_Os01g04340.1	-40
Chr1	1942255	1943029	775	*	2	Promoter (1-2kb)	1	1941003	1941953	951	1	LOC_Os01g04350	LOC_Os01g04350.1	1252
Chr1	1954343	1954870	528	*	2	Promoter (1-2kb)	1	1955148	1955925	778	2	LOC_Os01g04390	LOC_Os01g04390.1	1055
Chr1	1956309	1956685	377	*	3	Promoter (<=1kb)	1	1955148	1955925	778	2	LOC_Os01g04390	LOC_Os01g04390.1	-384
Chr1	1957402	1957843	442	*	4	Promoter (1-2kb)	1	1955148	1955925	778	2	LOC_Os01g04390	LOC_Os01g04390.1	-1477
Chr1	1957985	1958353	369	*	9	Promoter (2-3kb)	1	1955148	1955925	778	2	LOC_Os01g04390	LOC_Os01g04390.1	-2060
Chr1	1958519	1958760	242	*	4	Promoter (2-3kb)	1	1955148	1955925	778	2	LOC_Os01g04390	LOC_Os01g04390.1	-2594
Chr1	1966145	1966531	387	*	1	Promoter (<=1kb)	1	1957777	1967451	9675	2	LOC_Os01g04409	LOC_Os01g04409.1	920
Chr1	1997860	1998053	194	*	1	Promoter (<=1kb)	1	1998427	2002855	4429	1	LOC_Os01g04490	LOC_Os01g04490.1	-374
Chr1	2003796	2004116	321	*	3	Promoter (<=1kb)	1	2003219	2003916	698	2	LOC_Os01g04500	LOC_Os01g04500.1	0
Chr1	2053064	2053185	122	*	1	Promoter (<=1kb)	1	2053583	2057638	4056	1	LOC_Os01g04580	LOC_Os01g04580.1	-398
Chr1	2057696	2057835	140	*	1	Promoter (1-2kb)	1	2059309	2062277	2969	1	LOC_Os01g04590	LOC_Os01g04590.1	-1474
Chr1	2058313	2058779	467	*	1	Promoter (<=1kb)	1	2059309	2062277	2969	1	LOC_Os01g04590	LOC_Os01g04590.1	-530
Chr1	2066072	2066201	130	*	3	Promoter (<=1kb)	1	2063612	2066083	2472	2	LOC_Os01g04600	LOC_Os01g04600.1	0
Chr1	2066832	2067002	171	*	7	Promoter (<=1kb)	1	2063612	2066083	2472	2	LOC_Os01g04600	LOC_Os01g04600.1	-749
Chr1	2074017	2074660	644	*	4	Promoter (2-3kb)	1	2071843	2073621	1779	1	LOC_Os01g04620	LOC_Os01g04620.3	2174
Chr1	2077284	2077603	320	*	4	Promoter (<=1kb)	1	2074753	2077903	3151	2	LOC_Os01g04630	LOC_Os01g04630.1	300
Chr1	2078294	2078612	319	*	8	Promoter (<=1kb)	1	2074753	2077903	3151	2	LOC_Os01g04630	LOC_Os01g04630.1	-391
Chr1	2080475	2080822	348	*	1	Promoter (<=1kb)	1	2080105	2081540	1436	1	LOC_Os01g04640	LOC_Os01g04640.1	370
Chr1	2091276	2091510	235	*	4	Distal Intergenic	1	2083681	2087226	3546	2	LOC_Os01g04650	LOC_Os01g04650.1	-4050
Chr1	2095374	2095649	276	*	3	Promoter (1-2kb)	1	2097192	2100694	3503	1	LOC_Os01g04660	LOC_Os01g04660.1	-1543
Chr1	2096700	2096857	158	*	3	Promoter (<=1kb)	1	2097192	2100694	3503	1	LOC_Os01g04660	LOC_Os01g04660.1	-335
Chr1	2097022	2097201	180	*	9	Promoter (<=1kb)	1	2097192	2100694	3503	1	LOC_Os01g04660	LOC_Os01g04660.1	0
Chr1	2109853	2110053	201	*	11	Promoter (<=1kb)	1	2108947	2109635	689	2	LOC_Os01g04690	LOC_Os01g04690.1	-218
Chr1	2123704	2123850	147	*	7	Distal Intergenic	1	2120381	2122366	1986	1	LOC_Os01g04710	LOC_Os01g04710.1	3323
Chr1	2137604	2137803	200	*	1	Promoter (<=1kb)	1	2137763	2138996	1234	1	LOC_Os01g04730	LOC_Os01g04730.1	0
Chr1	2177844	2177971	128	*	8	Distal Intergenic	1	2181346	2182254	909	1	LOC_Os01g04770	LOC_Os01g04770.1	-3375
Chr1	2224236	2224363	128	*	8	Promoter (<=1kb)	1	2224683	2225060	378	1	LOC_Os01g04830	LOC_Os01g04830.1	-320
Chr1	2225061	2225269	209	*	2	Promoter (<=1kb)	1	2224683	2225060	378	1	LOC_Os01g04830	LOC_Os01g04830.1	378
Chr1	2254990	2255158	169	*	6	Promoter (<=1kb)	1	2250820	2255073	4254	2	LOC_Os01g04870	LOC_Os01g04870.1	0
Chr1	2259187	2259868	682	*	9	Promoter (1-2kb)	1	2261455	2266265	4811	1	LOC_Os01g04880	LOC_Os01g04880.2	-1587
Chr1	2270982	2271210	229	*	7	Promoter (<=1kb)	1	2265477	2271051	5575	2	LOC_Os01g04900	LOC_Os01g04900.2	0
Chr1	2290173	2290803	631	*	2	Promoter (1-2kb)	1	2292111	2298407	6297	1	LOC_Os01g04950	LOC_Os01g04950.3	-1308
Chr1	2355033	2355520	488	*	9	Promoter (<=1kb)	1	2356183	2357045	863	1	LOC_Os01g05000	LOC_Os01g05000.1	-663
Chr1	2382490	2382898	409	*	1	Promoter (<=1kb)	1	2378810	2382690	3881	2	LOC_Os01g05070	LOC_Os01g05070.1	0
Chr1	2397211	2397313	103	*	5	3' UTR	1	2393480	2398292	4813	1	LOC_Os01g05105	LOC_Os01g05105.1	3731
Chr1	2403065	2403337	273	*	3	Promoter (<=1kb)	1	2403270	2405982	2713	1	LOC_Os01g05130	LOC_Os01g05130.1	0
Chr1	2415455	2415699	245	*	3	Promoter (1-2kb)	1	2414271	2415072	802	1	LOC_Os01g05150	LOC_Os01g05150.1	1184
Chr1	2434351	2434611	261	*	7	Promoter (<=1kb)	1	2434793	2438774	3982	1	LOC_Os01g05180	LOC_Os01g05180.1	-182
Chr1	2533357	2533630	274	*	4	Promoter (1-2kb)	1	2535300	2535680	381	1	LOC_Os01g05360	LOC_Os01g05360.1	-1670
Chr1	2539435	2539610	176	*	1	Promoter (1-2kb)	1	2535825	2540763	4939	2	LOC_Os01g05370	LOC_Os01g05370.1	1153
Chr1	2543357	2543539	183	*	9	Promoter (<=1kb)	1	2542013	2542732	720	2	LOC_Os01g05380	LOC_Os01g05380.1	-625
Chr1	2560710	2560996	287	*	1	Promoter (<=1kb)	1	2560858	2565373	4516	1	LOC_Os01g05420	LOC_Os01g05420.1	0
Chr1	2593593	2594501	909	*	4	Promoter (<=1kb)	1	2589537	2593641	4105	2	LOC_Os01g05490	LOC_Os01g05490.1	0
Chr1	2599068	2599548	481	*	1	Promoter (<=1kb)	1	2599850	2612793	12944	1	LOC_Os01g05500	LOC_Os01g05500.1	-302
Chr1	2632445	2632708	264	*	1	Promoter (<=1kb)	1	2632554	2638081	5528	1	LOC_Os01g05530	LOC_Os01g05530.1	0
Chr1	2639975	2640308	334	*	2	Distal Intergenic	1	2640937	2644665	3729	2	LOC_Os01g05540	LOC_Os01g05540.1	4357
Chr1	2652557	2652737	181	*	2	Promoter (<=1kb)	1	2651134	2651589	456	2	LOC_Os01g05550	LOC_Os01g05550.1	-968
Chr1	2668929	2669081	153	*	3	Promoter (2-3kb)	1	2666504	2667785	1282	1	LOC_Os01g05590	LOC_Os01g05590.1	2425
Chr1	2686275	2686781	507	*	6	Promoter (<=1kb)	1	2686729	2687700	972	1	LOC_Os01g05630	LOC_Os01g05630.1	0
Chr1	2695054	2695377	324	*	4	Promoter (<=1kb)	1	2693134	2695085	1952	2	LOC_Os01g05650	LOC_Os01g05650.1	0
Chr1	2698627	2699001	375	*	4	3' UTR	1	2693134	2695085	1952	2	LOC_Os01g05650	LOC_Os01g05650.1	-3542
Chr1	2725862	2726500	639	*	1	Promoter (1-2kb)	1	2728135	2730972	2838	1	LOC_Os01g05720	LOC_Os01g05720.1	-1635
Chr1	2741293	2741433	141	*	2	Promoter (1-2kb)	1	2742507	2747439	4933	1	LOC_Os01g05744	LOC_Os01g05744.1	-1074
Chr1	2756860	2757066	207	*	1	Promoter (2-3kb)	1	2759369	2761393	2025	1	LOC_Os01g05780	LOC_Os01g05780.1	-2303
Chr1	2757619	2757995	377	*	4	Promoter (1-2kb)	1	2759369	2761393	2025	1	LOC_Os01g05780	LOC_Os01g05780.1	-1374
Chr1	2762658	2762840	183	*	1	Promoter (2-3kb)	1	2765773	2768644	2872	1	LOC_Os01g05790	LOC_Os01g05790.1	-2933
Chr1	2765678	2765843	166	*	3	Promoter (<=1kb)	1	2765773	2768644	2872	1	LOC_Os01g05790	LOC_Os01g05790.1	0
Chr1	2776978	2777095	118	*	1	Promoter (<=1kb)	1	2776973	2781775	4803	1	LOC_Os01g05810	LOC_Os01g05810.1	5
Chr1	2798664	2798782	119	*	4	Promoter (1-2kb)	1	2800436	2803742	3307	1	LOC_Os01g05840	LOC_Os01g05840.2	-1654
Chr1	2803948	2804249	302	*	5	Promoter (<=1kb)	1	2803779	2804844	1066	2	LOC_Os01g05850	LOC_Os01g05850.1	595
Chr1	2820772	2821132	361	*	9	Promoter (1-2kb)	1	2817650	2818897	1248	2	LOC_Os01g05890	LOC_Os01g05890.1	-1875
Chr1	2838516	2838863	348	*	4	Promoter (<=1kb)	1	2820036	2838580	18545	2	LOC_Os01g05900	LOC_Os01g05900.1	0
Chr1	2845088	2845456	369	*	8	Distal Intergenic	1	2839934	2843514	3581	1	LOC_Os01g05960	LOC_Os01g05960.1	5154
Chr1	2849138	2849268	131	*	1	Promoter (2-3kb)	1	2851954	2855225	3272	1	LOC_Os01g05980	LOC_Os01g05980.1	-2686
Chr1	2858064	2858310	247	*	8	Distal Intergenic	1	2851954	2855225	3272	1	LOC_Os01g05980	LOC_Os01g05980.1	6110
Chr1	2871880	2872169	290	*	10	Promoter (<=1kb)	1	2872110	2872988	879	1	LOC_Os01g06010	LOC_Os01g06010.1	0
Chr1	2873661	2873789	129	*	4	Promoter (1-2kb)	1	2872110	2872988	879	1	LOC_Os01g06010	LOC_Os01g06010.1	1551
Chr1	2888964	2889205	242	*	2	Promoter (<=1kb)	1	2887060	2888434	1375	2	LOC_Os01g06040	LOC_Os01g06040.1	-530
Chr1	2997976	2998122	147	*	4	Promoter (<=1kb)	1	2991397	2997317	5921	2	LOC_Os01g06300	LOC_Os01g06300.1	-659
Chr1	3044302	3044568	267	*	3	Promoter (<=1kb)	1	3041412	3044348	2937	2	LOC_Os01g06454	LOC_Os01g06454.1	0
Chr1	3096286	3096496	211	*	4	Promoter (1-2kb)	1	3095210	3095930	721	1	LOC_Os01g06570	LOC_Os01g06570.1	1076
Chr1	3100066	3100263	198	*	1	Promoter (1-2kb)	1	3097346	3098527	1182	2	LOC_Os01g06580	LOC_Os01g06580.1	-1539
Chr1	3105092	3105630	539	*	7	Promoter (<=1kb)	1	3099428	3105235	5808	2	LOC_Os01g06590	LOC_Os01g06590.1	0
Chr1	3106668	3107160	493	*	7	Promoter (1-2kb)	1	3099646	3105235	5590	2	LOC_Os01g06590	LOC_Os01g06590.3	-1433
Chr1	3113877	3114206	330	*	3	Promoter (<=1kb)	1	3108117	3113963	5847	2	LOC_Os01g06600	LOC_Os01g06600.1	0
Chr1	3322590	3322862	273	*	2	Promoter (<=1kb)	1	3322774	3327179	4406	1	LOC_Os01g07070	LOC_Os01g07070.1	0
Chr1	3336026	3336340	315	*	1	Promoter (<=1kb)	1	3332952	3336075	3124	2	LOC_Os01g07090	LOC_Os01g07090.1	0
Chr1	3343263	3343423	161	*	9	Distal Intergenic	1	3336408	3342886	6479	1	LOC_Os01g07100	LOC_Os01g07100.1	6855
Chr1	3355082	3355437	356	*	1	Promoter (<=1kb)	1	3345203	3355066	9864	2	LOC_Os01g07110	LOC_Os01g07110.1	-16
Chr1	3356318	3356577	260	*	1	Promoter (<=1kb)	1	3356383	3361204	4822	1	LOC_Os01g07120	LOC_Os01g07120.2	0
Chr1	3394774	3394995	222	*	10	Promoter (<=1kb)	1	3395762	3396310	549	1	LOC_Os01g07190	LOC_Os01g07190.1	-767
Chr1	3401208	3401583	376	*	2	Promoter (<=1kb)	1	3401288	3407358	6071	1	LOC_Os01g07212	LOC_Os01g07212.1	0
Chr1	3421142	3421295	154	*	9	Promoter (<=1kb)	1	3422011	3425559	3549	1	LOC_Os01g07250	LOC_Os01g07250.1	-716
Chr1	3429344	3429847	504	*	4	Promoter (<=1kb)	1	3425737	3429654	3918	2	LOC_Os01g07260	LOC_Os01g07260.1	0
Chr1	3429998	3430490	493	*	2	Promoter (<=1kb)	1	3430549	3430923	375	1	LOC_Os01g07270	LOC_Os01g07270.1	-59
Chr1	3431003	3431189	187	*	2	Promoter (<=1kb)	1	3430549	3430923	375	1	LOC_Os01g07270	LOC_Os01g07270.1	454
Chr1	3444176	3444537	362	*	9	Promoter (<=1kb)	1	3445159	3446607	1449	1	LOC_Os01g07300	LOC_Os01g07300.1	-622
Chr1	3450273	3450529	257	*	1	Promoter (<=1kb)	1	3446937	3450222	3286	2	LOC_Os01g07310	LOC_Os01g07310.2	-51
Chr1	3452062	3452471	410	*	1	Promoter (1-2kb)	1	3446937	3450222	3286	2	LOC_Os01g07310	LOC_Os01g07310.2	-1840
Chr1	3477012	3477126	115	*	1	Promoter (<=1kb)	1	3473760	3477334	3575	2	LOC_Os01g07360	LOC_Os01g07360.1	208
Chr1	3478895	3479218	324	*	7	Promoter (<=1kb)	1	3478537	3478980	444	2	LOC_Os01g07364	LOC_Os01g07364.1	0
Chr1	3484538	3484721	184	*	8	Promoter (<=1kb)	1	3479338	3484579	5242	2	LOC_Os01g07370	LOC_Os01g07370.1	0
Chr1	3487388	3487852	465	*	1	Promoter (2-3kb)	1	3479338	3484579	5242	2	LOC_Os01g07370	LOC_Os01g07370.1	-2809
Chr1	3488789	3488963	175	*	3	Distal Intergenic	1	3489310	3491991	2682	2	LOC_Os01g07376	LOC_Os01g07376.1	3028
Chr1	3489236	3489341	106	*	9	Promoter (2-3kb)	1	3489310	3491991	2682	2	LOC_Os01g07376	LOC_Os01g07376.1	2650
Chr1	3505650	3505888	239	*	1	Promoter (<=1kb)	1	3505665	3510531	4867	1	LOC_Os01g07400	LOC_Os01g07400.1	0
Chr1	3510620	3510768	149	*	1	Promoter (1-2kb)	1	3511835	3515902	4068	1	LOC_Os01g07410	LOC_Os01g07410.1	-1067
Chr1	3519234	3519625	392	*	1	Promoter (<=1kb)	1	3516658	3519175	2518	2	LOC_Os01g07420	LOC_Os01g07420.1	-59
Chr1	3534576	3534736	161	*	2	Promoter (1-2kb)	1	3536083	3536467	385	1	LOC_Os01g07460	LOC_Os01g07460.1	-1347
Chr1	3574073	3574434	362	*	7	Promoter (<=1kb)	1	3559732	3574280	14549	2	LOC_Os01g07490	LOC_Os01g07490.1	0
Chr1	3591194	3591714	521	*	3	Distal Intergenic	1	3587608	3587838	231	1	LOC_Os01g07510	LOC_Os01g07510.1	3586
Chr1	3609573	3609818	246	*	4	Promoter (<=1kb)	1	3610392	3615764	5373	1	LOC_Os01g07540	LOC_Os01g07540.1	-574
Chr1	3624760	3624990	231	*	3	Exon (LOC_Os01g07560.1/LOC_Os01g07560, exon 2 of 2)	1	3621211	3625356	4146	1	LOC_Os01g07560	LOC_Os01g07560.1	3549
Chr1	3643907	3644115	209	*	1	Promoter (1-2kb)	1	3645587	3650362	4776	1	LOC_Os01g07590	LOC_Os01g07590.1	-1472
Chr1	3644509	3644690	182	*	1	Promoter (<=1kb)	1	3645587	3650362	4776	1	LOC_Os01g07590	LOC_Os01g07590.1	-897
Chr1	3652479	3652656	178	*	6	Promoter (<=1kb)	1	3652273	3656479	4207	1	LOC_Os01g07600	LOC_Os01g07600.1	206
Chr1	3660858	3661144	287	*	3	Promoter (<=1kb)	1	3661688	3664319	2632	1	LOC_Os01g07610	LOC_Os01g07610.1	-544
Chr1	3664331	3664514	184	*	6	Promoter (1-2kb)	1	3665042	3666046	1005	2	LOC_Os01g07620	LOC_Os01g07620.1	1532
Chr1	3673645	3673825	181	*	1	Promoter (<=1kb)	1	3667439	3673065	5627	2	LOC_Os01g07630	LOC_Os01g07630.1	-580
Chr1	3677098	3677300	203	*	1	Intron (LOC_Os01g07640.1/LOC_Os01g07640, intron 10 of 10)	1	3676303	3680660	4358	2	LOC_Os01g07640	LOC_Os01g07640.1	3360
Chr1	3695530	3695878	349	*	3	Promoter (<=1kb)	1	3694855	3695301	447	2	LOC_Os01g07680	LOC_Os01g07680.1	-229
Chr1	3699566	3699884	319	*	6	Promoter (<=1kb)	1	3696142	3699805	3664	2	LOC_Os01g07700	LOC_Os01g07700.1	0
Chr1	3708906	3709256	351	*	1	Promoter (<=1kb)	1	3705420	3709014	3595	2	LOC_Os01g07720	LOC_Os01g07720.2	0
Chr1	3718471	3718789	319	*	2	Promoter (<=1kb)	1	3713687	3718637	4951	2	LOC_Os01g07740	LOC_Os01g07740.1	0
Chr1	3723075	3723346	272	*	1	Promoter (<=1kb)	1	3720115	3723166	3052	2	LOC_Os01g07750	LOC_Os01g07750.1	0
Chr1	3728644	3729422	779	*	8	Promoter (<=1kb)	1	3724314	3729284	4971	2	LOC_Os01g07760	LOC_Os01g07760.1	0
Chr1	3744312	3744625	314	*	9	Promoter (<=1kb)	1	3742694	3744539	1846	2	LOC_Os01g07810	LOC_Os01g07810.1	0
Chr1	3746742	3746856	115	*	9	Promoter (2-3kb)	1	3742746	3744539	1794	2	LOC_Os01g07810	LOC_Os01g07810.3	-2203
Chr1	3790088	3790384	297	*	4	Distal Intergenic	1	3783691	3786243	2553	2	LOC_Os01g07860	LOC_Os01g07860.1	-3845
Chr1	3809729	3809897	169	*	3	Promoter (2-3kb)	1	3811149	3812069	921	2	LOC_Os01g07880	LOC_Os01g07880.1	2172
Chr1	3812221	3812630	410	*	1	Promoter (<=1kb)	1	3811149	3812069	921	2	LOC_Os01g07880	LOC_Os01g07880.1	-152
Chr1	3851879	3852045	167	*	1	Promoter (1-2kb)	1	3846181	3850245	4065	2	LOC_Os01g07960	LOC_Os01g07960.1	-1634
Chr1	3852775	3852886	112	*	6	Promoter (2-3kb)	1	3846181	3850245	4065	2	LOC_Os01g07960	LOC_Os01g07960.1	-2530
Chr1	3856041	3856272	232	*	10	Promoter (<=1kb)	1	3855046	3856060	1015	2	LOC_Os01g07970	LOC_Os01g07970.1	0
Chr1	3856904	3857835	932	*	3	Promoter (<=1kb)	1	3855046	3856060	1015	2	LOC_Os01g07970	LOC_Os01g07970.1	-844
Chr1	3913939	3914067	129	*	9	Distal Intergenic	1	3917918	3920458	2541	1	LOC_Os01g08090	LOC_Os01g08090.1	-3851
Chr1	3944943	3945171	229	*	2	Promoter (2-3kb)	1	3939131	3942405	3275	2	LOC_Os01g08150	LOC_Os01g08150.1	-2538
Chr1	3986545	3986763	219	*	3	Promoter (<=1kb)	1	3986612	3995398	8787	1	LOC_Os01g08200	LOC_Os01g08200.1	0
Chr1	3995422	3995945	524	*	1	Downstream (<=300bp)	1	3986612	3995398	8787	1	LOC_Os01g08200	LOC_Os01g08200.1	8810
Chr1	4001272	4001394	123	*	2	Distal Intergenic	1	4003659	4004946	1288	2	LOC_Os01g08220	LOC_Os01g08220.1	3552
Chr1	4076305	4076520	216	*	6	Promoter (<=1kb)	1	4073676	4076438	2763	2	LOC_Os01g08320	LOC_Os01g08320.1	0
Chr1	4077232	4077454	223	*	3	Promoter (<=1kb)	1	4073676	4076438	2763	2	LOC_Os01g08320	LOC_Os01g08320.1	-794
Chr1	4078323	4078474	152	*	1	Promoter (1-2kb)	1	4073676	4076438	2763	2	LOC_Os01g08320	LOC_Os01g08320.1	-1885
Chr1	4080496	4080724	229	*	6	Promoter (<=1kb)	1	4081316	4082680	1365	1	LOC_Os01g08330	LOC_Os01g08330.1	-592
Chr1	4098383	4098746	364	*	7	Promoter (<=1kb)	1	4099383	4101882	2500	1	LOC_Os01g08360	LOC_Os01g08360.1	-637
Chr1	4102247	4102499	253	*	4	Promoter (2-3kb)	1	4099383	4101882	2500	1	LOC_Os01g08360	LOC_Os01g08360.1	2864
Chr1	4110697	4110836	140	*	4	Promoter (1-2kb)	1	4110380	4112127	1748	2	LOC_Os01g08380	LOC_Os01g08380.1	1291
Chr1	4116986	4117163	178	*	7	Promoter (<=1kb)	1	4116451	4116943	493	1	LOC_Os01g08390	LOC_Os01g08390.1	535
Chr1	4118397	4118512	116	*	6	Promoter (<=1kb)	1	4118041	4122579	4539	1	LOC_Os01g08400	LOC_Os01g08400.1	356
Chr1	4123226	4123656	431	*	3	Promoter (<=1kb)	1	4123420	4126379	2960	1	LOC_Os01g08410	LOC_Os01g08410.1	0
Chr1	4142489	4142684	196	*	4	Promoter (<=1kb)	1	4143351	4150414	7064	1	LOC_Os01g08430	LOC_Os01g08430.1	-667
Chr1	4157848	4157983	136	*	3	Distal Intergenic	1	4152864	4154680	1817	2	LOC_Os01g08440	LOC_Os01g08440.1	-3168
Chr1	4158638	4158880	243	*	6	Distal Intergenic	1	4152864	4154680	1817	2	LOC_Os01g08440	LOC_Os01g08440.1	-3958
Chr1	4160186	4160440	255	*	7	Distal Intergenic	1	4160946	4165165	4220	2	LOC_Os01g08450	LOC_Os01g08450.1	4725
Chr1	4164281	4164409	129	*	3	Promoter (<=1kb)	1	4160946	4165165	4220	2	LOC_Os01g08450	LOC_Os01g08450.1	756
Chr1	4177271	4177452	182	*	4	Promoter (<=1kb)	1	4175051	4177259	2209	2	LOC_Os01g08464	LOC_Os01g08464.1	-12
Chr1	4181374	4181729	356	*	1	Promoter (<=1kb)	1	4179159	4181434	2276	2	LOC_Os01g08470	LOC_Os01g08470.1	0
Chr1	4202439	4202602	164	*	8	Promoter (1-2kb)	1	4199413	4201316	1904	2	LOC_Os01g08500	LOC_Os01g08500.1	-1123
Chr1	4212933	4213827	895	*	9	Promoter (<=1kb)	1	4208553	4213302	4750	2	LOC_Os01g08510	LOC_Os01g08510.1	0
Chr1	4230788	4230916	129	*	2	Promoter (2-3kb)	1	4232100	4233560	1461	2	LOC_Os01g08530	LOC_Os01g08530.1	2644
Chr1	4249786	4250002	217	*	4	Promoter (<=1kb)	1	4245417	4249851	4435	2	LOC_Os01g08550	LOC_Os01g08550.1	0
Chr1	4253421	4253904	484	*	7	Promoter (<=1kb)	1	4253838	4259626	5789	1	LOC_Os01g08560	LOC_Os01g08560.1	0
Chr1	4276226	4276454	229	*	4	Promoter (<=1kb)	1	4272797	4276333	3537	2	LOC_Os01g08580	LOC_Os01g08580.1	0
Chr1	4306766	4306914	149	*	3	Promoter (<=1kb)	1	4306882	4309935	3054	1	LOC_Os01g08650	LOC_Os01g08650.2	0
Chr1	4326183	4326847	665	*	9	Promoter (<=1kb)	1	4322727	4326342	3616	2	LOC_Os01g08680	LOC_Os01g08680.1	0
Chr1	4329178	4329382	205	*	9	Promoter (2-3kb)	1	4326578	4328863	2286	1	LOC_Os01g08690	LOC_Os01g08690.1	2600
Chr1	4338372	4338842	471	*	2	Promoter (<=1kb)	1	4329152	4338485	9334	2	LOC_Os01g08700	LOC_Os01g08700.2	0
Chr1	4340712	4340876	165	*	1	Promoter (2-3kb)	1	4329285	4338486	9202	2	LOC_Os01g08700	LOC_Os01g08700.6	-2226
Chr1	4342950	4343363	414	*	4	Intron (LOC_Os01g08710.1/LOC_Os01g08710, intron 6 of 7)	1	4329285	4338486	9202	2	LOC_Os01g08700	LOC_Os01g08700.6	-4464
Chr1	4345901	4346056	156	*	2	Intron (LOC_Os01g08710.1/LOC_Os01g08710, intron 3 of 7)	1	4329285	4338486	9202	2	LOC_Os01g08700	LOC_Os01g08700.6	-7415
Chr1	4350466	4350597	132	*	1	Intron (LOC_Os01g08710.1/LOC_Os01g08710, intron 2 of 7)	1	4340849	4356383	15535	2	LOC_Os01g08710	LOC_Os01g08710.1	5786
Chr1	4373870	4374170	301	*	2	Promoter (<=1kb)	1	4374129	4393045	18917	1	LOC_Os01g08750	LOC_Os01g08750.1	0
Chr1	4397519	4397769	251	*	9	Promoter (<=1kb)	1	4397652	4402081	4430	1	LOC_Os01g08770	LOC_Os01g08770.1	0
Chr1	4415060	4415344	285	*	4	Promoter (<=1kb)	1	4415416	4416132	717	1	LOC_Os01g08790	LOC_Os01g08790.1	-72
Chr1	4490125	4490371	247	*	3	Promoter (<=1kb)	1	4485747	4490158	4412	2	LOC_Os01g08930	LOC_Os01g08930.1	0
Chr1	4497613	4497849	237	*	3	Promoter (<=1kb)	1	4494598	4497627	3030	2	LOC_Os01g08960	LOC_Os01g08960.1	0
Chr1	4528031	4528208	178	*	1	Promoter (<=1kb)	1	4527986	4532893	4908	1	LOC_Os01g09010	LOC_Os01g09010.1	45
Chr1	4571463	4571634	172	*	9	Promoter (<=1kb)	1	4571784	4572218	435	1	LOC_Os01g09090	LOC_Os01g09090.1	-150
Chr1	4584355	4585012	658	*	1	Promoter (<=1kb)	1	4581148	4584690	3543	2	LOC_Os01g09120	LOC_Os01g09120.1	0
Chr1	4631303	4631419	117	*	7	Promoter (<=1kb)	1	4621677	4631365	9689	2	LOC_Os01g09200	LOC_Os01g09200.1	0
Chr1	4634620	4634798	179	*	9	Distal Intergenic	1	4621677	4631365	9689	2	LOC_Os01g09200	LOC_Os01g09200.1	-3255
Chr1	4636816	4637295	480	*	10	Distal Intergenic	1	4621677	4631365	9689	2	LOC_Os01g09200	LOC_Os01g09200.1	-5451
Chr1	4645940	4646378	439	*	7	Promoter (<=1kb)	1	4646427	4648260	1834	1	LOC_Os01g09220	LOC_Os01g09220.1	-49
Chr1	4649726	4649912	187	*	7	Promoter (<=1kb)	1	4650095	4651961	1867	1	LOC_Os01g09230	LOC_Os01g09230.1	-183
Chr1	4673200	4673418	219	*	2	Promoter (<=1kb)	1	4673400	4684865	11466	1	LOC_Os01g09246	LOC_Os01g09246.1	0
Chr1	4688095	4688235	141	*	8	Promoter (<=1kb)	1	4688108	4693114	5007	1	LOC_Os01g09252	LOC_Os01g09252.1	0
Chr1	4723639	4723839	201	*	9	Promoter (<=1kb)	1	4724181	4724759	579	1	LOC_Os01g09290	LOC_Os01g09290.1	-342
Chr1	4724026	4724138	113	*	11	Promoter (<=1kb)	1	4724181	4724759	579	1	LOC_Os01g09290	LOC_Os01g09290.1	-43
Chr1	4726608	4726767	160	*	5	Promoter (<=1kb)	1	4726659	4731243	4585	1	LOC_Os01g09300	LOC_Os01g09300.1	0
Chr1	4731079	4731474	396	*	6	Promoter (1-2kb)	1	4732052	4733048	997	2	LOC_Os01g09305	LOC_Os01g09305.1	1574
Chr1	4738357	4738537	181	*	8	Promoter (<=1kb)	1	4734012	4737606	3595	2	LOC_Os01g09310	LOC_Os01g09310.1	-751
Chr1	4738627	4739437	811	*	8	Promoter (1-2kb)	1	4734012	4737606	3595	2	LOC_Os01g09310	LOC_Os01g09310.1	-1021
Chr1	4744295	4744762	468	*	8	Promoter (<=1kb)	1	4738905	4744591	5687	2	LOC_Os01g09320	LOC_Os01g09320.1	0
Chr1	4752015	4752231	217	*	10	Distal Intergenic	1	4753606	4756578	2973	2	LOC_Os01g09340	LOC_Os01g09340.1	4347
Chr1	4753472	4753668	197	*	1	Promoter (2-3kb)	1	4753606	4756578	2973	2	LOC_Os01g09340	LOC_Os01g09340.1	2910
Chr1	4759555	4759669	115	*	2	Promoter (<=1kb)	1	4758725	4758988	264	2	LOC_Os01g09350	LOC_Os01g09350.1	-567
Chr1	4823364	4823494	131	*	6	Promoter (<=1kb)	1	4820104	4823129	3026	2	LOC_Os01g09460	LOC_Os01g09460.1	-235
Chr1	4852070	4852431	362	*	8	Promoter (<=1kb)	1	4849901	4852193	2293	2	LOC_Os01g09500	LOC_Os01g09500.1	0
Chr1	4871955	4872117	163	*	4	Promoter (1-2kb)	1	4872119	4873806	1688	2	LOC_Os01g09540	LOC_Os01g09540.1	1689
Chr1	4887559	4887926	368	*	3	Promoter (1-2kb)	1	4879207	4885949	6743	2	LOC_Os01g09550	LOC_Os01g09550.4	-1610
Chr1	4891231	4891689	459	*	4	Promoter (<=1kb)	1	4891516	4896876	5361	1	LOC_Os01g09560	LOC_Os01g09560.1	0
Chr1	4897261	4897612	352	*	2	Distal Intergenic	1	4891516	4896876	5361	1	LOC_Os01g09560	LOC_Os01g09560.1	5745
Chr1	4913644	4913960	317	*	6	Promoter (<=1kb)	1	4909890	4913696	3807	2	LOC_Os01g09580	LOC_Os01g09580.2	0
Chr1	4923717	4923882	166	*	11	Distal Intergenic	1	4917884	4919224	1341	2	LOC_Os01g09590	LOC_Os01g09590.1	-4493
Chr1	4925675	4925917	243	*	9	Distal Intergenic	1	4917884	4919224	1341	2	LOC_Os01g09590	LOC_Os01g09590.1	-6451
Chr1	4948554	4948749	196	*	6	Promoter (2-3kb)	1	4949047	4951126	2080	2	LOC_Os01g09620	LOC_Os01g09620.1	2377
Chr1	4951117	4951736	620	*	3	Promoter (<=1kb)	1	4949047	4951126	2080	2	LOC_Os01g09620	LOC_Os01g09620.1	0
Chr1	4953738	4954001	264	*	11	Promoter (2-3kb)	1	4949132	4951126	1995	2	LOC_Os01g09620	LOC_Os01g09620.2	-2612
Chr1	4954606	4954710	105	*	8	Distal Intergenic	1	4949132	4951126	1995	2	LOC_Os01g09620	LOC_Os01g09620.2	-3480
Chr1	4955071	4955272	202	*	1	Distal Intergenic	1	4949132	4951126	1995	2	LOC_Os01g09620	LOC_Os01g09620.2	-3945
Chr1	4958370	4958574	205	*	3	Distal Intergenic	1	4949132	4951126	1995	2	LOC_Os01g09620	LOC_Os01g09620.2	-7244
Chr1	4969305	4969476	172	*	3	Distal Intergenic	1	4971171	4973555	2385	2	LOC_Os01g09640	LOC_Os01g09640.1	4079
Chr1	4978415	4978646	232	*	6	Promoter (1-2kb)	1	4979098	4980028	931	2	LOC_Os01g09660	LOC_Os01g09660.1	1382
Chr1	4979969	4980155	187	*	6	Promoter (<=1kb)	1	4979098	4980028	931	2	LOC_Os01g09660	LOC_Os01g09660.1	0
Chr1	4985053	4985464	412	*	8	Promoter (<=1kb)	1	4982142	4985143	3002	2	LOC_Os01g09670	LOC_Os01g09670.1	0
Chr1	4986357	4986582	226	*	3	Promoter (1-2kb)	1	4982142	4985143	3002	2	LOC_Os01g09670	LOC_Os01g09670.1	-1214
Chr1	4992881	4993083	203	*	9	Promoter (1-2kb)	1	4991513	4993868	2356	1	LOC_Os01g09690	LOC_Os01g09690.1	1368
Chr1	5025649	5025804	156	*	2	Promoter (<=1kb)	1	5021088	5025720	4633	2	LOC_Os01g09750	LOC_Os01g09750.1	0
Chr1	5028049	5028364	316	*	1	Promoter (<=1kb)	1	5028289	5037189	8901	1	LOC_Os01g09760	LOC_Os01g09760.1	0
Chr1	5040871	5041081	211	*	8	Promoter (<=1kb)	1	5037238	5040698	3461	2	LOC_Os01g09770	LOC_Os01g09770.1	-173
Chr1	5041464	5041862	399	*	7	Promoter (<=1kb)	1	5037238	5040698	3461	2	LOC_Os01g09770	LOC_Os01g09770.1	-766
Chr1	5046731	5047180	450	*	8	Distal Intergenic	1	5037238	5040698	3461	2	LOC_Os01g09770	LOC_Os01g09770.1	-6033
Chr1	5091472	5091641	170	*	9	Distal Intergenic	1	5085833	5086559	727	1	LOC_Os01g09830	LOC_Os01g09830.1	5639
Chr1	5096668	5096806	139	*	3	Promoter (2-3kb)	1	5099501	5102343	2843	1	LOC_Os01g09850	LOC_Os01g09850.1	-2695
Chr1	5104183	5104496	314	*	1	Intron (LOC_Os01g09850.3/LOC_Os01g09850, intron 3 of 4)	1	5099546	5105923	6378	1	LOC_Os01g09850	LOC_Os01g09850.3	4637
Chr1	5108988	5109171	184	*	4	Distal Intergenic	1	5109949	5117013	7065	2	LOC_Os01g09860	LOC_Os01g09860.1	7842
Chr1	5128662	5129143	482	*	3	Promoter (<=1kb)	1	5128149	5128667	519	2	LOC_Os01g09870	LOC_Os01g09870.1	0
Chr1	5130077	5130214	138	*	4	Promoter (1-2kb)	1	5128149	5128667	519	2	LOC_Os01g09870	LOC_Os01g09870.1	-1410
Chr1	5213289	5213450	162	*	3	Promoter (<=1kb)	1	5210468	5213292	2825	2	LOC_Os01g10000	LOC_Os01g10000.1	0
Chr1	5216702	5216821	120	*	7	Promoter (<=1kb)	1	5213932	5216703	2772	2	LOC_Os01g10010	LOC_Os01g10010.1	0
Chr1	5218693	5218831	139	*	5	Promoter (<=1kb)	1	5218542	5220398	1857	1	LOC_Os01g10020	LOC_Os01g10020.1	151
Chr1	5230245	5230485	241	*	7	Downstream (<=300bp)	1	5227044	5229966	2923	1	LOC_Os01g10030	LOC_Os01g10030.1	3201
Chr1	5241698	5241993	296	*	3	Intron (LOC_Os01g10040.1/LOC_Os01g10040, intron 7 of 7)	1	5238162	5244520	6359	1	LOC_Os01g10040	LOC_Os01g10040.2	3536
Chr1	5243924	5244110	187	*	3	3' UTR	1	5238162	5244520	6359	1	LOC_Os01g10040	LOC_Os01g10040.2	5762
Chr1	5244627	5244786	160	*	1	Downstream (<=300bp)	1	5246503	5251192	4690	2	LOC_Os01g10050	LOC_Os01g10050.2	6406
Chr1	5245392	5245595	204	*	1	Distal Intergenic	1	5246503	5251192	4690	2	LOC_Os01g10050	LOC_Os01g10050.2	5597
Chr1	5256378	5256522	145	*	8	Promoter (<=1kb)	1	5256634	5257326	693	1	LOC_Os01g10070	LOC_Os01g10070.1	-112
Chr1	5324528	5324795	268	*	3	Distal Intergenic	1	5307412	5318623	11212	2	LOC_Os01g10140	LOC_Os01g10140.2	-5905
Chr1	5335414	5335617	204	*	5	Promoter (<=1kb)	1	5328818	5335518	6701	2	LOC_Os01g10150	LOC_Os01g10150.1	0
Chr1	5341706	5341942	237	*	2	Promoter (2-3kb)	1	5339444	5339729	286	1	LOC_Os01g10170	LOC_Os01g10170.1	2262
Chr1	5362460	5362715	256	*	9	Promoter (<=1kb)	1	5361440	5362677	1238	2	LOC_Os01g10195	LOC_Os01g10195.1	0
Chr1	5370260	5370491	232	*	1	Promoter (<=1kb)	1	5369402	5369891	490	1	LOC_Os01g10200	LOC_Os01g10200.1	858
Chr1	5372794	5372921	128	*	9	Promoter (<=1kb)	1	5373582	5374794	1213	1	LOC_Os01g10210	LOC_Os01g10210.1	-661
Chr1	5378390	5378720	331	*	1	Distal Intergenic	1	5373582	5374794	1213	1	LOC_Os01g10210	LOC_Os01g10210.1	4808
Chr1	5394475	5394586	112	*	3	Promoter (<=1kb)	1	5389733	5394414	4682	2	LOC_Os01g10250	LOC_Os01g10250.3	-61
Chr1	5398938	5399044	107	*	11	Promoter (2-3kb)	1	5401401	5402015	615	2	LOC_Os01g10260	LOC_Os01g10260.1	2971
Chr1	5399331	5399553	223	*	10	Promoter (2-3kb)	1	5401401	5402015	615	2	LOC_Os01g10260	LOC_Os01g10260.1	2462
Chr1	5402922	5403103	182	*	3	Promoter (<=1kb)	1	5401401	5402015	615	2	LOC_Os01g10260	LOC_Os01g10260.1	-907
Chr1	5416945	5417236	292	*	1	Promoter (<=1kb)	1	5417184	5418745	1562	1	LOC_Os01g10300	LOC_Os01g10300.1	0
Chr1	5442700	5442901	202	*	1	Promoter (<=1kb)	1	5442857	5446266	3410	1	LOC_Os01g10350	LOC_Os01g10350.1	0
Chr1	5475949	5476266	318	*	4	Promoter (2-3kb)	1	5478476	5479834	1359	1	LOC_Os01g10400	LOC_Os01g10400.1	-2210
Chr1	5478268	5478465	198	*	9	Promoter (<=1kb)	1	5478476	5479834	1359	1	LOC_Os01g10400	LOC_Os01g10400.1	-11
Chr1	5482482	5482592	111	*	1	Distal Intergenic	1	5478476	5479836	1361	1	LOC_Os01g10400	LOC_Os01g10400.2	4006
Chr1	5491844	5492089	246	*	7	Promoter (<=1kb)	1	5490623	5491360	738	2	LOC_Os01g10420	LOC_Os01g10420.1	-484
Chr1	5492137	5492363	227	*	11	Promoter (<=1kb)	1	5490623	5491360	738	2	LOC_Os01g10420	LOC_Os01g10420.1	-777
Chr1	5515154	5515285	132	*	1	Promoter (<=1kb)	1	5510522	5514480	3959	2	LOC_Os01g10450	LOC_Os01g10450.2	-674
Chr1	5558731	5558890	160	*	7	Distal Intergenic	1	5549619	5551003	1385	2	LOC_Os01g10490	LOC_Os01g10490.1	-7728
Chr1	5591004	5591309	306	*	2	Distal Intergenic	1	5591697	5596237	4541	2	LOC_Os01g10530	LOC_Os01g10530.1	4928
Chr1	5599194	5599383	190	*	8	Promoter (<=1kb)	1	5591697	5599234	7538	2	LOC_Os01g10530	LOC_Os01g10530.2	0
Chr1	5632313	5632593	281	*	3	Distal Intergenic	1	5639769	5641495	1727	1	LOC_Os01g10580	LOC_Os01g10580.1	-7176
Chr1	5638139	5638409	271	*	1	Promoter (1-2kb)	1	5639769	5641495	1727	1	LOC_Os01g10580	LOC_Os01g10580.1	-1360
Chr1	5643684	5644014	331	*	9	Distal Intergenic	1	5639769	5641495	1727	1	LOC_Os01g10580	LOC_Os01g10580.1	3915
Chr1	5663053	5663209	157	*	6	Distal Intergenic	1	5663323	5668903	5581	2	LOC_Os01g10600	LOC_Os01g10600.1	5694
Chr1	5671345	5672339	995	*	1	Promoter (<=1kb)	1	5668988	5671470	2483	2	LOC_Os01g10610	LOC_Os01g10610.1	0
Chr1	5679421	5679744	324	*	1	Promoter (<=1kb)	1	5675585	5679551	3967	2	LOC_Os01g10630	LOC_Os01g10630.1	0
Chr1	5694811	5695031	221	*	9	Promoter (<=1kb)	1	5695273	5695584	312	2	LOC_Os01g10670	LOC_Os01g10670.1	553
Chr1	5724119	5724441	323	*	7	Promoter (<=1kb)	1	5718883	5724184	5302	2	LOC_Os01g10690	LOC_Os01g10690.1	0
Chr1	5769882	5770151	270	*	1	Promoter (<=1kb)	1	5770150	5772034	1885	1	LOC_Os01g10820	LOC_Os01g10820.1	0
Chr1	5778333	5778515	183	*	1	Promoter (<=1kb)	1	5774281	5778466	4186	2	LOC_Os01g10840	LOC_Os01g10840.1	0
Chr1	5781260	5781752	493	*	3	Promoter (2-3kb)	1	5774281	5778466	4186	2	LOC_Os01g10840	LOC_Os01g10840.1	-2794
Chr1	5788873	5789152	280	*	4	Promoter (<=1kb)	1	5789309	5791121	1813	1	LOC_Os01g10850	LOC_Os01g10850.1	-157
Chr1	5791335	5791660	326	*	1	Promoter (2-3kb)	1	5789309	5791121	1813	1	LOC_Os01g10850	LOC_Os01g10850.1	2026
Chr1	5794168	5794479	312	*	7	Distal Intergenic	1	5794747	5797674	2928	2	LOC_Os01g10860	LOC_Os01g10860.1	3195
Chr1	5834869	5835135	267	*	4	Promoter (<=1kb)	1	5833613	5834107	495	2	LOC_Os01g10940	LOC_Os01g10940.1	-762
Chr1	5840742	5841416	675	*	9	Promoter (<=1kb)	1	5837475	5839898	2424	2	LOC_Os01g10950	LOC_Os01g10950.1	-844
Chr1	5841529	5841698	170	*	4	Promoter (1-2kb)	1	5837475	5839898	2424	2	LOC_Os01g10950	LOC_Os01g10950.1	-1631
Chr1	5885353	5885945	593	*	9	Promoter (1-2kb)	1	5884006	5884572	567	1	LOC_Os01g11020	LOC_Os01g11020.1	1347
Chr1	5886581	5886959	379	*	9	Promoter (2-3kb)	1	5884006	5884572	567	1	LOC_Os01g11020	LOC_Os01g11020.1	2575
Chr1	5890434	5890821	388	*	3	Promoter (<=1kb)	1	5890605	5898224	7620	1	LOC_Os01g11040	LOC_Os01g11040.1	0
Chr1	5899480	5899646	167	*	6	Promoter (<=1kb)	1	5899555	5909595	10041	1	LOC_Os01g11054	LOC_Os01g11054.1	0
Chr1	5921560	5921778	219	*	1	Promoter (<=1kb)	1	5921759	5934186	12428	1	LOC_Os01g11110	LOC_Os01g11110.2	0
Chr1	5954406	5954972	567	*	1	Promoter (<=1kb)	1	5945633	5954387	8755	2	LOC_Os01g11130	LOC_Os01g11130.1	-19
Chr1	5982828	5983176	349	*	1	Promoter (2-3kb)	1	5983581	5985875	2295	2	LOC_Os01g11160	LOC_Os01g11160.1	2699
Chr1	5989106	5989576	471	*	3	Promoter (1-2kb)	1	5990953	5991834	882	1	LOC_Os01g11170	LOC_Os01g11170.1	-1377
Chr1	6011769	6012279	511	*	1	Promoter (<=1kb)	1	6010736	6011894	1159	2	LOC_Os01g11240	LOC_Os01g11240.1	0
Chr1	6024764	6025194	431	*	1	Promoter (<=1kb)	1	6025074	6029649	4576	1	LOC_Os01g11260	LOC_Os01g11260.1	0
Chr1	6100684	6101154	471	*	7	Distal Intergenic	1	6094692	6096528	1837	2	LOC_Os01g11350	LOC_Os01g11350.1	-4156
Chr1	6108561	6108863	303	*	11	Promoter (2-3kb)	1	6108958	6111317	2360	2	LOC_Os01g11360	LOC_Os01g11360.1	2454
Chr1	6109157	6109335	179	*	9	Promoter (1-2kb)	1	6108958	6111317	2360	2	LOC_Os01g11360	LOC_Os01g11360.1	1982
Chr1	6112362	6112538	177	*	4	Promoter (<=1kb)	1	6112801	6125531	12731	1	LOC_Os01g11370	LOC_Os01g11370.1	-263
Chr1	6112695	6112939	245	*	4	Promoter (<=1kb)	1	6112801	6125531	12731	1	LOC_Os01g11370	LOC_Os01g11370.1	0
Chr1	6127580	6127735	156	*	3	Promoter (2-3kb)	1	6129330	6129737	408	2	LOC_Os01g11390	LOC_Os01g11390.1	2002
Chr1	6146395	6146627	233	*	3	Distal Intergenic	1	6139582	6142129	2548	2	LOC_Os01g11430	LOC_Os01g11430.1	-4266
Chr1	6155951	6156305	355	*	4	Distal Intergenic	1	6163187	6166385	3199	2	LOC_Os01g11450	LOC_Os01g11450.1	10080
Chr1	6198844	6199097	254	*	1	Promoter (1-2kb)	1	6199158	6200399	1242	2	LOC_Os01g11520	LOC_Os01g11520.1	1302
Chr1	6200499	6200888	390	*	4	Promoter (<=1kb)	1	6199158	6200399	1242	2	LOC_Os01g11520	LOC_Os01g11520.1	-100
Chr1	6213848	6214006	159	*	1	Distal Intergenic	1	6221636	6224329	2694	2	LOC_Os01g11550	LOC_Os01g11550.1	10323
Chr1	6216867	6217028	162	*	9	Distal Intergenic	1	6221636	6224329	2694	2	LOC_Os01g11550	LOC_Os01g11550.1	7301
Chr1	6224139	6224570	432	*	3	Promoter (<=1kb)	1	6221636	6224329	2694	2	LOC_Os01g11550	LOC_Os01g11550.1	0
Chr1	6226714	6226845	132	*	9	Promoter (2-3kb)	1	6221636	6224329	2694	2	LOC_Os01g11550	LOC_Os01g11550.1	-2385
Chr1	6257438	6257717	280	*	7	Promoter (<=1kb)	1	6257915	6258264	350	1	LOC_Os01g11600	LOC_Os01g11600.1	-198
Chr1	6258958	6259146	189	*	9	Promoter (1-2kb)	1	6257915	6258264	350	1	LOC_Os01g11600	LOC_Os01g11600.1	1043
Chr1	6283027	6283263	237	*	6	3' UTR	1	6278493	6283652	5160	1	LOC_Os01g11650	LOC_Os01g11650.1	4534
Chr1	6284298	6284500	203	*	2	Distal Intergenic	1	6288365	6292303	3939	1	LOC_Os01g11660	LOC_Os01g11660.1	-3865
Chr1	6293539	6293783	245	*	3	Promoter (2-3kb)	1	6295991	6297676	1686	1	LOC_Os01g11670	LOC_Os01g11670.1	-2208
Chr1	6317740	6317847	108	*	3	Promoter (1-2kb)	1	6319130	6322474	3345	1	LOC_Os01g11710	LOC_Os01g11710.1	-1283
Chr1	6331791	6331897	107	*	3	Promoter (1-2kb)	1	6328086	6333412	5327	2	LOC_Os01g11720	LOC_Os01g11720.1	1515
Chr1	6381703	6381860	158	*	1	Promoter (1-2kb)	1	6382881	6383687	807	2	LOC_Os01g11800	LOC_Os01g11800.1	1827
Chr1	6393165	6393352	188	*	8	Promoter (<=1kb)	1	6394268	6395667	1400	1	LOC_Os01g11820	LOC_Os01g11820.1	-916
Chr1	6393833	6394045	213	*	3	Promoter (<=1kb)	1	6394268	6395667	1400	1	LOC_Os01g11820	LOC_Os01g11820.1	-223
Chr1	6442935	6443154	220	*	3	Promoter (1-2kb)	1	6444319	6456076	11758	1	LOC_Os01g11900	LOC_Os01g11900.1	-1165
Chr1	6471553	6471806	254	*	10	Promoter (<=1kb)	1	6471718	6485507	13790	1	LOC_Os01g11920	LOC_Os01g11920.1	0
Chr1	6488512	6488829	318	*	3	Distal Intergenic	1	6494516	6499769	5254	1	LOC_Os01g11940	LOC_Os01g11940.1	-5687
Chr1	6492933	6493065	133	*	8	Promoter (1-2kb)	1	6494516	6499769	5254	1	LOC_Os01g11940	LOC_Os01g11940.1	-1451
Chr1	6514723	6515029	307	*	3	Promoter (<=1kb)	1	6507356	6514891	7536	2	LOC_Os01g11952	LOC_Os01g11952.1	0
Chr1	6523564	6523674	111	*	9	Promoter (<=1kb)	1	6523637	6524620	984	1	LOC_Os01g11970	LOC_Os01g11970.1	0
Chr1	6540578	6540823	246	*	1	Promoter (<=1kb)	1	6541005	6543076	2072	1	LOC_Os01g12020	LOC_Os01g12020.1	-182
Chr1	6580726	6580852	127	*	9	Promoter (2-3kb)	1	6583822	6586889	3068	1	LOC_Os01g12090	LOC_Os01g12090.1	-2970
Chr1	6581555	6582429	875	*	3	Promoter (1-2kb)	1	6583822	6586889	3068	1	LOC_Os01g12090	LOC_Os01g12090.1	-1393
Chr1	6583583	6583752	170	*	1	Promoter (<=1kb)	1	6583822	6586889	3068	1	LOC_Os01g12090	LOC_Os01g12090.1	-70
Chr1	6645256	6645382	127	*	9	Promoter (<=1kb)	1	6642665	6645196	2532	2	LOC_Os01g12180	LOC_Os01g12180.1	-60
Chr1	6650688	6650832	145	*	2	Promoter (<=1kb)	1	6649789	6650522	734	1	LOC_Os01g12190	LOC_Os01g12190.1	899
Chr1	6652928	6653076	149	*	4	Promoter (<=1kb)	1	6653077	6655383	2307	1	LOC_Os01g12200	LOC_Os01g12200.1	-1
Chr1	6663260	6663572	313	*	6	Promoter (<=1kb)	1	6663533	6665460	1928	1	LOC_Os01g12220	LOC_Os01g12220.1	0
Chr1	6670269	6670399	131	*	6	Promoter (<=1kb)	1	6667854	6670442	2589	2	LOC_Os01g12230	LOC_Os01g12230.1	43
Chr1	6670523	6670634	112	*	3	Promoter (<=1kb)	1	6667854	6670442	2589	2	LOC_Os01g12230	LOC_Os01g12230.1	-81
Chr1	6704668	6705016	349	*	1	Promoter (<=1kb)	1	6704403	6704666	264	2	LOC_Os01g12270	LOC_Os01g12270.1	-2
Chr1	6710278	6710736	459	*	1	Promoter (<=1kb)	1	6706087	6710801	4715	2	LOC_Os01g12280	LOC_Os01g12280.1	65
Chr1	6735648	6735951	304	*	2	Exon (LOC_Os01g12340.1/LOC_Os01g12340, exon 14 of 14)	1	6732152	6735486	3335	1	LOC_Os01g12330	LOC_Os01g12330.1	3496
Chr1	6769955	6770549	595	*	4	Promoter (<=1kb)	1	6766497	6770164	3668	2	LOC_Os01g12390	LOC_Os01g12390.1	0
Chr1	6773441	6773670	230	*	2	Distal Intergenic	1	6766497	6770164	3668	2	LOC_Os01g12390	LOC_Os01g12390.1	-3277
Chr1	6786407	6787062	656	*	3	Promoter (<=1kb)	1	6787075	6789731	2657	1	LOC_Os01g12420	LOC_Os01g12420.1	-13
Chr1	6793377	6793592	216	*	11	Promoter (<=1kb)	1	6790657	6793346	2690	2	LOC_Os01g12430	LOC_Os01g12430.1	-31
Chr1	6803371	6803564	194	*	7	Distal Intergenic	1	6790657	6793346	2690	2	LOC_Os01g12430	LOC_Os01g12430.1	-10025
Chr1	6813127	6813462	336	*	3	Promoter (<=1kb)	1	6813714	6815546	1833	1	LOC_Os01g12440	LOC_Os01g12440.1	-252
Chr1	6843561	6843725	165	*	1	Promoter (<=1kb)	1	6841526	6843538	2013	2	LOC_Os01g12480	LOC_Os01g12480.1	-23
Chr1	6870287	6870625	339	*	11	Distal Intergenic	1	6875888	6876100	213	2	LOC_Os01g12510	LOC_Os01g12510.1	5475
Chr1	6871979	6872135	157	*	1	Distal Intergenic	1	6875888	6876100	213	2	LOC_Os01g12510	LOC_Os01g12510.1	3965
Chr1	6873270	6873406	137	*	9	Promoter (2-3kb)	1	6875888	6876100	213	2	LOC_Os01g12510	LOC_Os01g12510.1	2694
Chr1	6883902	6884063	162	*	1	Promoter (1-2kb)	1	6879905	6881968	2064	2	LOC_Os01g12520	LOC_Os01g12520.1	-1934
Chr1	6888973	6889384	412	*	1	Promoter (<=1kb)	1	6889351	6894510	5160	1	LOC_Os01g12530	LOC_Os01g12530.4	0
Chr1	6912137	6912330	194	*	3	Promoter (<=1kb)	1	6909691	6912131	2441	2	LOC_Os01g12560	LOC_Os01g12560.1	-6
Chr1	6923617	6923845	229	*	1	Promoter (<=1kb)	1	6922082	6923336	1255	2	LOC_Os01g12580	LOC_Os01g12580.1	-281
Chr1	6953455	6953769	315	*	1	Promoter (1-2kb)	1	6954748	6955074	327	2	LOC_Os01g12630	LOC_Os01g12630.1	1305
Chr1	6961998	6962141	144	*	2	Distal Intergenic	1	6957033	6958745	1713	2	LOC_Os01g12640	LOC_Os01g12640.1	-3253
Chr1	6967417	6967664	248	*	1	Promoter (<=1kb)	1	6967620	6970164	2545	1	LOC_Os01g12650	LOC_Os01g12650.1	0
Chr1	6979406	6979656	251	*	4	Promoter (<=1kb)	1	6979613	6984302	4690	1	LOC_Os01g12670	LOC_Os01g12670.4	0
Chr1	6997920	6998021	102	*	7	Distal Intergenic	1	6990879	6993608	2730	1	LOC_Os01g12680	LOC_Os01g12680.3	7041
Chr1	7023504	7023761	258	*	4	Promoter (<=1kb)	1	7024297	7030610	6314	1	LOC_Os01g12710	LOC_Os01g12710.1	-536
Chr1	7037229	7037449	221	*	3	Promoter (<=1kb)	1	7038103	7042925	4823	1	LOC_Os01g12720	LOC_Os01g12720.1	-654
Chr1	7038029	7038216	188	*	9	Promoter (<=1kb)	1	7038103	7042925	4823	1	LOC_Os01g12720	LOC_Os01g12720.1	0
Chr1	7043051	7043272	222	*	1	Promoter (<=1kb)	1	7043932	7047559	3628	1	LOC_Os01g12730	LOC_Os01g12730.1	-660
Chr1	7091757	7092214	458	*	10	Promoter (<=1kb)	1	7092032	7095317	3286	1	LOC_Os01g12810	LOC_Os01g12810.3	0
Chr1	7128869	7129380	512	*	9	Promoter (<=1kb)	1	7125360	7128912	3553	2	LOC_Os01g12870	LOC_Os01g12870.1	0
Chr1	7157535	7157663	129	*	8	Promoter (<=1kb)	1	7157780	7164385	6606	1	LOC_Os01g12890	LOC_Os01g12890.1	-117
Chr1	7167938	7168071	134	*	1	Promoter (<=1kb)	1	7165312	7167419	2108	2	LOC_Os01g12900	LOC_Os01g12900.2	-519
Chr1	7183983	7184201	219	*	1	Promoter (<=1kb)	1	7177355	7183963	6609	2	LOC_Os01g12930	LOC_Os01g12930.1	-20
Chr1	7228482	7228677	196	*	2	Distal Intergenic	1	7216513	7225223	8711	2	LOC_Os01g13000	LOC_Os01g13000.1	-3259
Chr1	7229497	7229928	432	*	8	Distal Intergenic	1	7216513	7225223	8711	2	LOC_Os01g13000	LOC_Os01g13000.1	-4274
Chr1	7246265	7246454	190	*	3	Promoter (<=1kb)	1	7244980	7246003	1024	2	LOC_Os01g13024	LOC_Os01g13024.1	-262
Chr1	7249718	7249876	159	*	10	Promoter (<=1kb)	1	7249761	7253782	4022	1	LOC_Os01g13030	LOC_Os01g13030.2	0
Chr1	7256332	7257048	717	*	7	Promoter (2-3kb)	1	7259786	7260671	886	1	LOC_Os01g13040	LOC_Os01g13040.1	-2738
Chr1	7264397	7264621	225	*	6	Promoter (<=1kb)	1	7265228	7271850	6623	1	LOC_Os01g13060	LOC_Os01g13060.1	-607
Chr1	7265238	7265382	145	*	10	Promoter (<=1kb)	1	7265228	7273237	8010	1	LOC_Os01g13060	LOC_Os01g13060.2	10
Chr1	7280128	7280373	246	*	4	Promoter (<=1kb)	1	7278720	7280250	1531	2	LOC_Os01g13080	LOC_Os01g13080.1	0
Chr1	7298343	7298608	266	*	6	Promoter (<=1kb)	1	7297672	7298971	1300	1	LOC_Os01g13120	LOC_Os01g13120.1	671
Chr1	7307121	7307453	333	*	4	Promoter (2-3kb)	1	7307881	7309906	2026	2	LOC_Os01g13140	LOC_Os01g13140.1	2453
Chr1	7324989	7325187	199	*	1	Promoter (<=1kb)	1	7325145	7332536	7392	1	LOC_Os01g13150	LOC_Os01g13150.1	0
Chr1	7333735	7333937	203	*	1	Promoter (<=1kb)	1	7333691	7339244	5554	1	LOC_Os01g13160	LOC_Os01g13160.1	44
Chr1	7340331	7340776	446	*	1	Promoter (<=1kb)	1	7340717	7345465	4749	1	LOC_Os01g13170	LOC_Os01g13170.1	0
Chr1	7348435	7348858	424	*	1	Promoter (<=1kb)	1	7348563	7352146	3584	1	LOC_Os01g13190	LOC_Os01g13190.1	0
Chr1	7357570	7357807	238	*	1	Promoter (<=1kb)	1	7352175	7357620	5446	2	LOC_Os01g13200	LOC_Os01g13200.1	0
Chr1	7361166	7361318	153	*	3	Distal Intergenic	1	7352175	7357620	5446	2	LOC_Os01g13200	LOC_Os01g13200.1	-3546
Chr1	7362315	7362417	103	*	4	Distal Intergenic	1	7363643	7366111	2469	2	LOC_Os01g13210	LOC_Os01g13210.1	3694
Chr1	7409489	7409824	336	*	3	Promoter (<=1kb)	1	7404888	7409640	4753	2	LOC_Os01g13280	LOC_Os01g13280.1	0
Chr1	7410635	7410745	111	*	3	Promoter (<=1kb)	1	7404888	7409640	4753	2	LOC_Os01g13280	LOC_Os01g13280.1	-995
Chr1	7420193	7420312	120	*	9	Promoter (2-3kb)	1	7417303	7422624	5322	1	LOC_Os01g13300	LOC_Os01g13300.1	2890
Chr1	7420748	7420960	213	*	6	Exon (LOC_Os01g13300.1/LOC_Os01g13300, exon 7 of 9)	1	7417303	7422624	5322	1	LOC_Os01g13300	LOC_Os01g13300.1	3445
Chr1	7421341	7422013	673	*	6	Exon (LOC_Os01g13300.1/LOC_Os01g13300, exon 9 of 9)	1	7417303	7422624	5322	1	LOC_Os01g13300	LOC_Os01g13300.1	4038
Chr1	7453396	7453754	359	*	1	Promoter (<=1kb)	1	7450837	7453683	2847	2	LOC_Os01g13370	LOC_Os01g13370.1	0
Chr1	7482755	7483052	298	*	4	Promoter (<=1kb)	1	7477641	7482824	5184	2	LOC_Os01g13430	LOC_Os01g13430.1	0
Chr1	7498346	7498596	251	*	8	Promoter (<=1kb)	1	7495057	7498391	3335	2	LOC_Os01g13460	LOC_Os01g13460.1	0
Chr1	7502326	7503010	685	*	7	Distal Intergenic	1	7506213	7511768	5556	1	LOC_Os01g13470	LOC_Os01g13470.1	-3203
Chr1	7524737	7524953	217	*	9	Distal Intergenic	1	7528649	7530136	1488	1	LOC_Os01g13500	LOC_Os01g13500.1	-3696
Chr1	7526570	7526906	337	*	9	Promoter (1-2kb)	1	7528649	7530136	1488	1	LOC_Os01g13500	LOC_Os01g13500.1	-1743
Chr1	7528236	7528645	410	*	6	Promoter (<=1kb)	1	7528649	7530136	1488	1	LOC_Os01g13500	LOC_Os01g13500.1	-4
Chr1	7554121	7554431	311	*	2	Promoter (2-3kb)	1	7557172	7560626	3455	1	LOC_Os01g13530	LOC_Os01g13530.1	-2741
Chr1	7557148	7557414	267	*	9	Promoter (<=1kb)	1	7557172	7560626	3455	1	LOC_Os01g13530	LOC_Os01g13530.1	0
Chr1	7562116	7562294	179	*	9	Distal Intergenic	1	7557172	7560626	3455	1	LOC_Os01g13530	LOC_Os01g13530.1	4944
Chr1	7564409	7564538	130	*	11	Distal Intergenic	1	7571236	7576817	5582	1	LOC_Os01g13540	LOC_Os01g13540.1	-6698
Chr1	7566058	7566603	546	*	11	Distal Intergenic	1	7571236	7576817	5582	1	LOC_Os01g13540	LOC_Os01g13540.1	-4633
Chr1	7568934	7569654	721	*	8	Promoter (1-2kb)	1	7571236	7576817	5582	1	LOC_Os01g13540	LOC_Os01g13540.1	-1582
Chr1	7577311	7577476	166	*	5	Distal Intergenic	1	7578091	7582923	4833	2	LOC_Os01g13550	LOC_Os01g13550.1	5447
Chr1	7577632	7578064	433	*	1	Distal Intergenic	1	7578091	7582923	4833	2	LOC_Os01g13550	LOC_Os01g13550.1	4859
Chr1	7578188	7578311	124	*	6	3' UTR	1	7578091	7582923	4833	2	LOC_Os01g13550	LOC_Os01g13550.1	4612
Chr1	7595587	7595776	190	*	4	Promoter (2-3kb)	1	7590399	7592760	2362	2	LOC_Os01g13570	LOC_Os01g13570.1	-2827
Chr1	7663568	7663903	336	*	6	Promoter (1-2kb)	1	7665101	7668163	3063	1	LOC_Os01g13690	LOC_Os01g13690.1	-1198
Chr1	7670040	7670307	268	*	3	Promoter (<=1kb)	1	7670066	7672762	2697	1	LOC_Os01g13700	LOC_Os01g13700.1	0
Chr1	7690568	7690793	226	*	1	Intron (LOC_Os01g13740.1/LOC_Os01g13740, intron 2 of 5)	1	7686884	7693987	7104	2	LOC_Os01g13740	LOC_Os01g13740.1	3194
Chr1	7701826	7702255	430	*	2	Distal Intergenic	1	7686884	7693987	7104	2	LOC_Os01g13740	LOC_Os01g13740.2	-7839
Chr1	7707253	7708027	775	*	1	Distal Intergenic	1	7712339	7721253	8915	1	LOC_Os01g13760	LOC_Os01g13760.1	-4312
Chr1	7708554	7708783	230	*	1	Distal Intergenic	1	7712339	7721253	8915	1	LOC_Os01g13760	LOC_Os01g13760.1	-3556
Chr1	7712193	7712458	266	*	7	Promoter (<=1kb)	1	7712339	7721253	8915	1	LOC_Os01g13760	LOC_Os01g13760.1	0
Chr1	7712612	7712719	108	*	5	Promoter (<=1kb)	1	7712339	7721253	8915	1	LOC_Os01g13760	LOC_Os01g13760.1	273
Chr1	7717057	7717238	182	*	4	Exon (LOC_Os01g13760.1/LOC_Os01g13760, exon 3 of 4)	1	7718189	7721596	3408	2	LOC_Os01g13770	LOC_Os01g13770.3	4358
Chr1	7717974	7718305	332	*	6	3' UTR	1	7718189	7721596	3408	2	LOC_Os01g13770	LOC_Os01g13770.3	3291
Chr1	7722135	7722605	471	*	4	Promoter (<=1kb)	1	7718189	7722451	4263	2	LOC_Os01g13770	LOC_Os01g13770.1	0
Chr1	7725536	7725674	139	*	4	Promoter (1-2kb)	1	7724283	7725533	1251	1	LOC_Os01g13780	LOC_Os01g13780.1	1253
Chr1	7726437	7726626	190	*	2	Promoter (2-3kb)	1	7724283	7725533	1251	1	LOC_Os01g13780	LOC_Os01g13780.1	2154
Chr1	7726867	7726983	117	*	2	Promoter (2-3kb)	1	7724283	7725533	1251	1	LOC_Os01g13780	LOC_Os01g13780.1	2584
Chr1	7737745	7738109	365	*	1	Promoter (<=1kb)	1	7739074	7742914	3841	1	LOC_Os01g13800	LOC_Os01g13800.1	-965
Chr1	7743015	7743268	254	*	1	Promoter (<=1kb)	1	7744243	7747746	3504	1	LOC_Os01g13810	LOC_Os01g13810.1	-975
Chr1	7743352	7743760	409	*	4	Promoter (<=1kb)	1	7744243	7747746	3504	1	LOC_Os01g13810	LOC_Os01g13810.1	-483
Chr1	7799496	7799765	270	*	3	Promoter (2-3kb)	1	7796268	7796690	423	2	LOC_Os01g13920	LOC_Os01g13920.1	-2806
Chr1	7801918	7802206	289	*	7	Promoter (1-2kb)	1	7804166	7805842	1677	1	LOC_Os01g13930	LOC_Os01g13930.1	-1960
Chr1	7803410	7803535	126	*	8	Promoter (<=1kb)	1	7804166	7805842	1677	1	LOC_Os01g13930	LOC_Os01g13930.1	-631
Chr1	7804074	7804295	222	*	7	Promoter (<=1kb)	1	7804166	7805842	1677	1	LOC_Os01g13930	LOC_Os01g13930.1	0
Chr1	7821297	7821613	317	*	7	Promoter (1-2kb)	1	7823251	7827552	4302	1	LOC_Os01g13960	LOC_Os01g13960.1	-1638
Chr1	7859974	7860091	118	*	11	Promoter (<=1kb)	1	7857826	7860061	2236	2	LOC_Os01g14040	LOC_Os01g14040.1	0
Chr1	7867630	7867930	301	*	1	Promoter (<=1kb)	1	7862001	7867812	5812	2	LOC_Os01g14050	LOC_Os01g14050.1	0
Chr1	7869235	7869810	576	*	7	Promoter (<=1kb)	1	7870790	7872213	1424	1	LOC_Os01g14060	LOC_Os01g14060.1	-980
Chr1	7876005	7876265	261	*	7	Promoter (<=1kb)	1	7876233	7878802	2570	1	LOC_Os01g14070	LOC_Os01g14070.1	0
Chr1	7882506	7882691	186	*	3	Promoter (<=1kb)	1	7879931	7882632	2702	2	LOC_Os01g14080	LOC_Os01g14080.1	0
Chr1	7885527	7885865	339	*	7	Promoter (2-3kb)	1	7879931	7882632	2702	2	LOC_Os01g14080	LOC_Os01g14080.1	-2895
Chr1	7904602	7905004	403	*	3	Promoter (<=1kb)	1	7903813	7904466	654	2	LOC_Os01g14110	LOC_Os01g14110.1	-136
Chr1	7905352	7905510	159	*	11	Promoter (<=1kb)	1	7903813	7904466	654	2	LOC_Os01g14110	LOC_Os01g14110.1	-886
Chr1	7917349	7917872	524	*	5	Distal Intergenic	1	7924395	7924787	393	1	LOC_Os01g14120	LOC_Os01g14120.1	-6523
Chr1	7918582	7918719	138	*	8	Distal Intergenic	1	7924395	7924787	393	1	LOC_Os01g14120	LOC_Os01g14120.1	-5676
Chr1	7920514	7920697	184	*	3	Distal Intergenic	1	7924395	7924787	393	1	LOC_Os01g14120	LOC_Os01g14120.1	-3698
Chr1	8055505	8055910	406	*	2	Promoter (<=1kb)	1	8047368	8055582	8215	2	LOC_Os01g14370	LOC_Os01g14370.1	0
Chr1	8061578	8061768	191	*	5	Promoter (<=1kb)	1	8061858	8062908	1051	1	LOC_Os01g14410	LOC_Os01g14410.1	-90
Chr1	8068930	8069212	283	*	8	Promoter (<=1kb)	1	8064796	8069095	4300	2	LOC_Os01g14420	LOC_Os01g14420.1	0
Chr1	8071071	8071173	103	*	11	Promoter (<=1kb)	1	8071122	8071833	712	2	LOC_Os01g14430	LOC_Os01g14430.1	660
Chr1	8142231	8142457	227	*	3	Distal Intergenic	1	8146428	8148059	1632	2	LOC_Os01g14530	LOC_Os01g14530.1	5602
Chr1	8148411	8148529	119	*	1	Promoter (<=1kb)	1	8146428	8148059	1632	2	LOC_Os01g14530	LOC_Os01g14530.1	-352
Chr1	8170155	8170386	232	*	1	Promoter (<=1kb)	1	8170309	8176392	6084	1	LOC_Os01g14580	LOC_Os01g14580.1	0
Chr1	8176622	8176902	281	*	7	Promoter (<=1kb)	1	8175375	8177889	2515	2	LOC_Os01g14590	LOC_Os01g14590.1	987
Chr1	8185486	8185623	138	*	7	Promoter (2-3kb)	1	8178899	8183108	4210	2	LOC_Os01g14610	LOC_Os01g14610.1	-2378
Chr1	8188807	8189029	223	*	3	Promoter (1-2kb)	1	8190268	8190654	387	2	LOC_Os01g14620	LOC_Os01g14620.1	1625
Chr1	8242884	8243123	240	*	1	Promoter (<=1kb)	1	8242626	8242898	273	2	LOC_Os01g14750	LOC_Os01g14750.1	0
Chr1	8269452	8269785	334	*	9	Promoter (<=1kb)	1	8269588	8272646	3059	1	LOC_Os01g14790	LOC_Os01g14790.1	0
Chr1	8275365	8275697	333	*	9	Promoter (<=1kb)	1	8275474	8283966	8493	1	LOC_Os01g14810	LOC_Os01g14810.1	0
Chr1	8291098	8291455	358	*	6	Promoter (<=1kb)	1	8291337	8296221	4885	1	LOC_Os01g14830	LOC_Os01g14830.1	0
Chr1	8297544	8297744	201	*	8	Promoter (<=1kb)	1	8297586	8302407	4822	1	LOC_Os01g14840	LOC_Os01g14840.1	0
Chr1	8302586	8302699	114	*	11	Downstream (<=300bp)	1	8305547	8306555	1009	2	LOC_Os01g14850	LOC_Os01g14850.1	3856
Chr1	8328997	8329918	922	*	3	Promoter (<=1kb)	1	8329704	8334052	4349	1	LOC_Os01g14860	LOC_Os01g14860.1	0
Chr1	8366949	8367172	224	*	1	Promoter (1-2kb)	1	8364052	8365711	1660	2	LOC_Os01g14926	LOC_Os01g14926.1	-1238
Chr1	8375287	8375451	165	*	1	Promoter (<=1kb)	1	8367184	8375401	8218	2	LOC_Os01g14932	LOC_Os01g14932.1	0
Chr1	8381961	8382208	248	*	2	Promoter (<=1kb)	1	8382094	8387260	5167	1	LOC_Os01g14950	LOC_Os01g14950.1	0
Chr1	8403443	8403838	396	*	1	Promoter (<=1kb)	1	8404247	8408377	4131	1	LOC_Os01g15000	LOC_Os01g15000.1	-409
Chr1	8404120	8404462	343	*	9	Promoter (<=1kb)	1	8404247	8408377	4131	1	LOC_Os01g15000	LOC_Os01g15000.1	0
Chr1	8410863	8411290	428	*	6	Distal Intergenic	1	8404247	8408377	4131	1	LOC_Os01g15000	LOC_Os01g15000.1	6616
Chr1	8434212	8434796	585	*	7	Distal Intergenic	1	8420923	8430280	9358	2	LOC_Os01g15020	LOC_Os01g15020.1	-3932
Chr1	8435175	8435377	203	*	3	Distal Intergenic	1	8420923	8430280	9358	2	LOC_Os01g15020	LOC_Os01g15020.1	-4895
Chr1	8446909	8447142	234	*	10	Promoter (<=1kb)	1	8444463	8447054	2592	2	LOC_Os01g15029	LOC_Os01g15029.1	0
Chr1	8479380	8479815	436	*	7	Promoter (<=1kb)	1	8475499	8479870	4372	2	LOC_Os01g15110	LOC_Os01g15110.1	55
Chr1	8504919	8505057	139	*	7	Promoter (<=1kb)	1	8505035	8505685	651	1	LOC_Os01g15170	LOC_Os01g15170.1	0
Chr1	8524266	8524563	298	*	1	Promoter (<=1kb)	1	8522796	8524190	1395	2	LOC_Os01g15210	LOC_Os01g15210.1	-76
Chr1	8546771	8546909	139	*	3	Promoter (<=1kb)	1	8545997	8546894	898	2	LOC_Os01g15270	LOC_Os01g15270.1	0
Chr1	8557107	8557240	134	*	1	Promoter (<=1kb)	1	8555286	8557176	1891	2	LOC_Os01g15290	LOC_Os01g15290.1	0
Chr1	8593552	8593651	100	*	1	Distal Intergenic	1	8593788	8599448	5661	2	LOC_Os01g15350	LOC_Os01g15350.1	5797
Chr1	8598461	8598610	150	*	4	Promoter (<=1kb)	1	8593788	8599448	5661	2	LOC_Os01g15350	LOC_Os01g15350.1	838
Chr1	8599219	8599712	494	*	3	Promoter (<=1kb)	1	8593788	8599448	5661	2	LOC_Os01g15350	LOC_Os01g15350.1	0
Chr1	8627786	8627920	135	*	8	Promoter (<=1kb)	1	8627820	8629150	1331	1	LOC_Os01g15390	LOC_Os01g15390.1	0
Chr1	8668017	8668319	303	*	3	Distal Intergenic	1	8659375	8664836	5462	2	LOC_Os01g15460	LOC_Os01g15460.3	-3181
Chr1	8673104	8673296	193	*	7	Distal Intergenic	1	8659375	8664836	5462	2	LOC_Os01g15460	LOC_Os01g15460.3	-8268
Chr1	8722461	8722710	250	*	9	Distal Intergenic	1	8717853	8720898	3046	1	LOC_Os01g15520	LOC_Os01g15520.1	4608
Chr1	8724831	8724949	119	*	3	Distal Intergenic	1	8717853	8720898	3046	1	LOC_Os01g15520	LOC_Os01g15520.1	6978
Chr1	8732169	8732600	432	*	1	Promoter (<=1kb)	1	8732427	8734486	2060	1	LOC_Os01g15530	LOC_Os01g15530.1	0
Chr1	8759087	8759455	369	*	3	Promoter (<=1kb)	1	8759370	8763491	4122	1	LOC_Os01g15600	LOC_Os01g15600.1	0
Chr1	8764027	8764496	470	*	4	Distal Intergenic	1	8759370	8763491	4122	1	LOC_Os01g15600	LOC_Os01g15600.1	4657
Chr1	8781444	8781565	122	*	1	Distal Intergenic	1	8786512	8792386	5875	1	LOC_Os01g15630	LOC_Os01g15630.1	-4947
Chr1	8786102	8786862	761	*	1	Promoter (<=1kb)	1	8786512	8792386	5875	1	LOC_Os01g15630	LOC_Os01g15630.1	0
Chr1	8797093	8797711	619	*	8	Promoter (<=1kb)	1	8792646	8797363	4718	2	LOC_Os01g15640	LOC_Os01g15640.1	0
Chr1	8858011	8858462	452	*	3	Distal Intergenic	1	8853816	8856953	3138	1	LOC_Os01g15740	LOC_Os01g15740.1	4195
Chr1	8892432	8892545	114	*	9	Promoter (<=1kb)	1	8885505	8892462	6958	2	LOC_Os01g15780	LOC_Os01g15780.1	0
Chr1	8924878	8925137	260	*	7	Promoter (<=1kb)	1	8925072	8929646	4575	1	LOC_Os01g15850	LOC_Os01g15850.1	0
Chr1	8931115	8931573	459	*	7	Promoter (<=1kb)	1	8931593	8936683	5091	1	LOC_Os01g15860	LOC_Os01g15860.1	-20
Chr1	8952603	8952781	179	*	11	Promoter (<=1kb)	1	8949249	8952712	3464	2	LOC_Os01g15900	LOC_Os01g15900.1	0
Chr1	8953351	8953887	537	*	11	Promoter (<=1kb)	1	8949249	8952712	3464	2	LOC_Os01g15900	LOC_Os01g15900.1	-639
Chr1	8954384	8954686	303	*	8	Promoter (1-2kb)	1	8949249	8952712	3464	2	LOC_Os01g15900	LOC_Os01g15900.1	-1672
Chr1	8956335	8957045	711	*	5	Promoter (1-2kb)	1	8958411	8967207	8797	1	LOC_Os01g15910	LOC_Os01g15910.1	-1366
Chr1	8960789	8960922	134	*	6	Promoter (2-3kb)	1	8958411	8967207	8797	1	LOC_Os01g15910	LOC_Os01g15910.1	2378
Chr1	8988577	8989027	451	*	9	Promoter (<=1kb)	1	8988867	8992581	3715	1	LOC_Os01g15979	LOC_Os01g15979.1	0
Chr1	8998982	8999145	164	*	3	Distal Intergenic	1	8994977	8997083	2107	1	LOC_Os01g15990	LOC_Os01g15990.1	4005
Chr1	9007960	9008351	392	*	7	Promoter (<=1kb)	1	9004101	9008071	3971	2	LOC_Os01g16000	LOC_Os01g16000.2	0
Chr1	9012834	9013057	224	*	2	Promoter (<=1kb)	1	9013002	9016711	3710	1	LOC_Os01g16010	LOC_Os01g16010.1	0
Chr1	9023932	9024273	342	*	11	Promoter (<=1kb)	1	9019841	9024052	4212	2	LOC_Os01g16030	LOC_Os01g16030.1	0
Chr1	9028727	9029127	401	*	2	Promoter (<=1kb)	1	9024897	9028876	3980	2	LOC_Os01g16040	LOC_Os01g16040.1	0
Chr1	9053919	9054030	112	*	7	Promoter (<=1kb)	1	9053511	9053928	418	1	LOC_Os01g16070	LOC_Os01g16070.1	408
Chr1	9071053	9071404	352	*	1	Promoter (<=1kb)	1	9067360	9071396	4037	2	LOC_Os01g16100	LOC_Os01g16100.1	0
Chr1	9074279	9074748	470	*	7	Promoter (<=1kb)	1	9074613	9083795	9183	1	LOC_Os01g16110	LOC_Os01g16110.1	0
Chr1	9083789	9084033	245	*	1	3' UTR	1	9088088	9089111	1024	1	LOC_Os01g16120	LOC_Os01g16120.1	-4055
Chr1	9084571	9084721	151	*	4	Distal Intergenic	1	9088088	9089111	1024	1	LOC_Os01g16120	LOC_Os01g16120.1	-3367
Chr1	9089282	9089381	100	*	3	Promoter (1-2kb)	1	9088088	9089111	1024	1	LOC_Os01g16120	LOC_Os01g16120.1	1194
Chr1	9090842	9090960	119	*	3	Promoter (2-3kb)	1	9088088	9089111	1024	1	LOC_Os01g16120	LOC_Os01g16120.1	2754
Chr1	9103585	9103698	114	*	8	Distal Intergenic	1	9100034	9102721	2688	1	LOC_Os01g16130	LOC_Os01g16130.1	3551
Chr1	9107634	9107971	338	*	3	Distal Intergenic	1	9114002	9114253	252	1	LOC_Os01g16140	LOC_Os01g16140.1	-6031
Chr1	9113608	9113823	216	*	3	Promoter (<=1kb)	1	9114002	9114253	252	1	LOC_Os01g16140	LOC_Os01g16140.1	-179
Chr1	9117424	9117661	238	*	3	Promoter (<=1kb)	1	9114577	9117425	2849	2	LOC_Os01g16146	LOC_Os01g16146.1	0
Chr1	9121288	9121455	168	*	1	Promoter (<=1kb)	1	9117901	9121417	3517	2	LOC_Os01g16152	LOC_Os01g16152.1	0
Chr1	9148525	9148833	309	*	11	Distal Intergenic	1	9133519	9140430	6912	2	LOC_Os01g16170	LOC_Os01g16170.4	-8095
Chr1	9160138	9161133	996	*	9	Promoter (<=1kb)	1	9159765	9165687	5923	1	LOC_Os01g16180	LOC_Os01g16180.2	373
Chr1	9166166	9166747	582	*	3	Promoter (<=1kb)	1	9166353	9169971	3619	1	LOC_Os01g16190	LOC_Os01g16190.1	0
Chr1	9181930	9182182	253	*	8	Promoter (<=1kb)	1	9179212	9181984	2773	2	LOC_Os01g16220	LOC_Os01g16220.1	0
Chr1	9182576	9182687	112	*	4	Promoter (<=1kb)	1	9179212	9181984	2773	2	LOC_Os01g16220	LOC_Os01g16220.1	-592
Chr1	9211540	9211834	295	*	3	Promoter (<=1kb)	1	9203963	9211788	7826	2	LOC_Os01g16260	LOC_Os01g16260.1	0
Chr1	9225092	9225295	204	*	1	Promoter (<=1kb)	1	9225213	9235012	9800	1	LOC_Os01g16290	LOC_Os01g16290.2	0
Chr1	9246582	9246777	196	*	7	Promoter (1-2kb)	1	9245577	9253454	7878	1	LOC_Os01g16310	LOC_Os01g16310.1	1005
Chr1	9259060	9259204	145	*	8	Promoter (<=1kb)	1	9259137	9264342	5206	1	LOC_Os01g16330	LOC_Os01g16330.1	0
Chr1	9279006	9279166	161	*	3	Promoter (<=1kb)	1	9273876	9279032	5157	2	LOC_Os01g16354	LOC_Os01g16354.1	0
Chr1	9285863	9286087	225	*	7	Promoter (2-3kb)	1	9288840	9289082	243	1	LOC_Os01g16360	LOC_Os01g16360.1	-2753
Chr1	9329151	9329600	450	*	3	Promoter (<=1kb)	1	9325545	9329334	3790	2	LOC_Os01g16430	LOC_Os01g16430.1	0
Chr1	9329903	9330189	287	*	9	Promoter (<=1kb)	1	9325545	9329334	3790	2	LOC_Os01g16430	LOC_Os01g16430.1	-569
Chr1	9338127	9338344	218	*	3	Promoter (1-2kb)	1	9339815	9342304	2490	1	LOC_Os01g16450	LOC_Os01g16450.1	-1471
Chr1	9339416	9340136	721	*	7	Promoter (<=1kb)	1	9339815	9342304	2490	1	LOC_Os01g16450	LOC_Os01g16450.1	0
Chr1	9343274	9343486	213	*	1	Distal Intergenic	1	9339815	9342304	2490	1	LOC_Os01g16450	LOC_Os01g16450.1	3459
Chr1	9343612	9343729	118	*	7	Distal Intergenic	1	9344881	9347403	2523	2	LOC_Os01g16460	LOC_Os01g16460.1	3674
Chr1	9343993	9344579	587	*	3	Promoter (2-3kb)	1	9344881	9347403	2523	2	LOC_Os01g16460	LOC_Os01g16460.1	2824
Chr1	9346354	9346570	217	*	3	Promoter (<=1kb)	1	9344881	9347403	2523	2	LOC_Os01g16460	LOC_Os01g16460.1	833
Chr1	9370498	9370716	219	*	7	Promoter (<=1kb)	1	9370599	9373674	3076	1	LOC_Os01g16510	LOC_Os01g16510.1	0
Chr1	9378029	9378329	301	*	7	Promoter (<=1kb)	1	9373716	9378204	4489	2	LOC_Os01g16520	LOC_Os01g16520.1	0
Chr1	9386002	9386312	311	*	3	Promoter (<=1kb)	1	9386194	9390635	4442	1	LOC_Os01g16540	LOC_Os01g16540.1	0
Chr1	9396512	9396654	143	*	1	Promoter (<=1kb)	1	9394361	9396460	2100	2	LOC_Os01g16550	LOC_Os01g16550.1	-52
Chr1	9424253	9424487	235	*	3	Promoter (<=1kb)	1	9424556	9429196	4641	1	LOC_Os01g16600	LOC_Os01g16600.1	-69
Chr1	9444150	9444271	122	*	7	Promoter (<=1kb)	1	9441829	9444010	2182	2	LOC_Os01g16640	LOC_Os01g16640.1	-140
Chr1	9445389	9445630	242	*	8	Promoter (<=1kb)	1	9445679	9446566	888	1	LOC_Os01g16650	LOC_Os01g16650.1	-49
Chr1	9454756	9455199	444	*	8	Promoter (<=1kb)	1	9454976	9456923	1948	1	LOC_Os01g16670	LOC_Os01g16670.1	0
Chr1	9464712	9465004	293	*	7	Distal Intergenic	1	9454976	9456923	1948	1	LOC_Os01g16670	LOC_Os01g16670.1	9736
Chr1	9490233	9490395	163	*	8	Promoter (1-2kb)	1	9488825	9493964	5140	1	LOC_Os01g16714	LOC_Os01g16714.1	1408
Chr1	9545870	9546046	177	*	8	Promoter (<=1kb)	1	9545520	9546039	520	2	LOC_Os01g16800	LOC_Os01g16800.1	0
Chr1	9590034	9590242	209	*	7	Distal Intergenic	1	9603147	9604187	1041	2	LOC_Os01g16840	LOC_Os01g16840.1	13945
Chr1	9606309	9606609	301	*	7	Promoter (2-3kb)	1	9603147	9604187	1041	2	LOC_Os01g16840	LOC_Os01g16840.1	-2122
Chr1	9608169	9608321	153	*	8	Distal Intergenic	1	9603147	9604187	1041	2	LOC_Os01g16840	LOC_Os01g16840.1	-3982
Chr1	9613223	9613383	161	*	7	Distal Intergenic	1	9603147	9604187	1041	2	LOC_Os01g16840	LOC_Os01g16840.1	-9036
Chr1	9625082	9625455	374	*	7	Promoter (<=1kb)	1	9613654	9625257	11604	2	LOC_Os01g16850	LOC_Os01g16850.1	0
Chr1	9626591	9626809	219	*	9	Promoter (1-2kb)	1	9613654	9625257	11604	2	LOC_Os01g16850	LOC_Os01g16850.1	-1334
Chr1	9638836	9640007	1172	*	8	Promoter (<=1kb)	1	9631296	9638869	7574	2	LOC_Os01g16870	LOC_Os01g16870.3	0
Chr1	9654244	9654827	584	*	4	Distal Intergenic	1	9657980	9661279	3300	2	LOC_Os01g16890	LOC_Os01g16890.1	6452
Chr1	9656395	9656757	363	*	3	Distal Intergenic	1	9657980	9661279	3300	2	LOC_Os01g16890	LOC_Os01g16890.1	4522
Chr1	9661128	9661431	304	*	1	Promoter (<=1kb)	1	9657980	9661279	3300	2	LOC_Os01g16890	LOC_Os01g16890.1	0
Chr1	9665248	9665499	252	*	8	Promoter (<=1kb)	1	9665409	9670237	4829	1	LOC_Os01g16900	LOC_Os01g16900.1	0
Chr1	9675773	9675936	164	*	7	Promoter (<=1kb)	1	9670773	9675747	4975	2	LOC_Os01g16910	LOC_Os01g16910.1	-26
Chr1	9689412	9689657	246	*	7	Promoter (<=1kb)	1	9684830	9689518	4689	2	LOC_Os01g16940	LOC_Os01g16940.1	0
Chr1	9690149	9690400	252	*	1	Promoter (<=1kb)	1	9690235	9692180	1946	1	LOC_Os01g16950	LOC_Os01g16950.1	0
Chr1	9698570	9698933	364	*	3	Promoter (<=1kb)	1	9694027	9699700	5674	2	LOC_Os01g16960	LOC_Os01g16960.2	767
Chr1	9699731	9700012	282	*	1	Promoter (<=1kb)	1	9694027	9699817	5791	2	LOC_Os01g16960	LOC_Os01g16960.1	0
Chr1	9709531	9709669	139	*	7	Promoter (<=1kb)	1	9702734	9709696	6963	2	LOC_Os01g16970	LOC_Os01g16970.1	27
Chr1	9710664	9710867	204	*	3	Promoter (<=1kb)	1	9703355	9709696	6342	2	LOC_Os01g16970	LOC_Os01g16970.2	-968
Chr1	9728731	9729087	357	*	8	Promoter (1-2kb)	1	9727698	9728244	547	1	LOC_Os01g16990	LOC_Os01g16990.1	1033
Chr1	9744859	9745002	144	*	3	Promoter (<=1kb)	1	9738442	9744728	6287	2	LOC_Os01g17010	LOC_Os01g17010.1	-131
Chr1	9750046	9750195	150	*	1	Promoter (<=1kb)	1	9750080	9753770	3691	1	LOC_Os01g17020	LOC_Os01g17020.1	0
Chr1	9769654	9770207	554	*	10	Promoter (<=1kb)	1	9770015	9771037	1023	2	LOC_Os01g17050	LOC_Os01g17050.1	830
Chr1	9771632	9771996	365	*	8	Promoter (<=1kb)	1	9770015	9771037	1023	2	LOC_Os01g17050	LOC_Os01g17050.1	-595
Chr1	9773339	9773975	637	*	7	Promoter (2-3kb)	1	9770015	9771037	1023	2	LOC_Os01g17050	LOC_Os01g17050.1	-2302
Chr1	9786928	9787142	215	*	7	Distal Intergenic	1	9793959	9796174	2216	2	LOC_Os01g17060	LOC_Os01g17060.1	9032
Chr1	9810540	9810684	145	*	7	Promoter (<=1kb)	1	9809343	9810633	1291	2	LOC_Os01g17065	LOC_Os01g17065.1	0
Chr1	9859103	9859432	330	*	1	Promoter (<=1kb)	1	9859350	9860764	1415	1	LOC_Os01g17150	LOC_Os01g17150.1	0
Chr1	9867738	9867908	171	*	8	Promoter (1-2kb)	1	9866424	9870864	4441	1	LOC_Os01g17160	LOC_Os01g17160.1	1314
Chr1	9876754	9877252	499	*	6	Promoter (1-2kb)	1	9878631	9885134	6504	1	LOC_Os01g17180	LOC_Os01g17180.1	-1379
Chr1	9877603	9878080	478	*	11	Promoter (<=1kb)	1	9878631	9885134	6504	1	LOC_Os01g17180	LOC_Os01g17180.1	-551
Chr1	9878315	9878486	172	*	7	Promoter (<=1kb)	1	9878631	9885134	6504	1	LOC_Os01g17180	LOC_Os01g17180.1	-145
Chr1	9899735	9899935	201	*	1	Promoter (2-3kb)	1	9889548	9902738	13191	2	LOC_Os01g17214	LOC_Os01g17214.1	2803
Chr1	9913161	9913654	494	*	9	Promoter (<=1kb)	1	9913390	9917318	3929	1	LOC_Os01g17240	LOC_Os01g17240.1	0
Chr1	9921348	9921714	367	*	1	Promoter (<=1kb)	1	9917474	9921595	4122	2	LOC_Os01g17250	LOC_Os01g17250.1	0
Chr1	9928816	9929018	203	*	7	Promoter (<=1kb)	1	9928866	9935981	7116	1	LOC_Os01g17260	LOC_Os01g17260.1	0
Chr1	9969914	9970108	195	*	8	Promoter (<=1kb)	1	9967185	9969073	1889	2	LOC_Os01g17330	LOC_Os01g17330.2	-841
Chr1	9974002	9974279	278	*	8	Distal Intergenic	1	9967185	9969073	1889	2	LOC_Os01g17330	LOC_Os01g17330.2	-4929
Chr1	9980392	9980839	448	*	3	Distal Intergenic	1	9990370	9996046	5677	1	LOC_Os01g17360	LOC_Os01g17360.1	-9531
Chr1	9987071	9987274	204	*	3	Distal Intergenic	1	9990370	9996046	5677	1	LOC_Os01g17360	LOC_Os01g17360.1	-3096
Chr1	10003552	10004164	613	*	5	Promoter (<=1kb)	1	10003950	10007768	3819	1	LOC_Os01g17390	LOC_Os01g17390.1	0
Chr1	10011573	10011833	261	*	3	Promoter (<=1kb)	1	10008036	10011595	3560	2	LOC_Os01g17396	LOC_Os01g17396.1	0
Chr1	10026879	10027347	469	*	2	Promoter (<=1kb)	1	10021428	10027122	5695	2	LOC_Os01g17430	LOC_Os01g17430.1	0
Chr1	10029125	10029504	380	*	6	Promoter (<=1kb)	1	10028443	10031012	2570	1	LOC_Os01g17440	LOC_Os01g17440.1	682
Chr1	10050191	10050400	210	*	3	Promoter (<=1kb)	1	10048264	10050309	2046	2	LOC_Os01g17470	LOC_Os01g17470.1	0
Chr1	10060562	10060678	117	*	10	Promoter (<=1kb)	1	10058631	10059897	1267	2	LOC_Os01g17980	LOC_Os01g17980.1	-665
Chr1	10098972	10099888	917	*	3	Promoter (1-2kb)	1	10090866	10097284	6419	2	LOC_Os01g18040	LOC_Os01g18040.1	-1688
Chr1	10102896	10103355	460	*	3	Promoter (<=1kb)	1	10098282	10103021	4740	2	LOC_Os01g18050	LOC_Os01g18050.1	0
Chr1	10110059	10110396	338	*	7	Distal Intergenic	1	10098282	10103021	4740	2	LOC_Os01g18050	LOC_Os01g18050.1	-7038
Chr1	10111680	10112085	406	*	8	Distal Intergenic	1	10113381	10119022	5642	2	LOC_Os01g18060	LOC_Os01g18060.1	6937
Chr1	10118556	10118704	149	*	11	Promoter (<=1kb)	1	10113381	10119022	5642	2	LOC_Os01g18060	LOC_Os01g18060.1	318
Chr1	10118833	10119550	718	*	1	Promoter (<=1kb)	1	10113381	10119022	5642	2	LOC_Os01g18060	LOC_Os01g18060.1	0
Chr1	10127107	10127749	643	*	7	Distal Intergenic	1	10133857	10135806	1950	1	LOC_Os01g18080	LOC_Os01g18080.1	-6108
Chr1	10131953	10132528	576	*	3	Promoter (1-2kb)	1	10133857	10135806	1950	1	LOC_Os01g18080	LOC_Os01g18080.1	-1329
Chr1	10140085	10140205	121	*	8	Promoter (<=1kb)	1	10137215	10140159	2945	2	LOC_Os01g18100	LOC_Os01g18100.1	0
Chr1	10170447	10170600	154	*	7	Promoter (1-2kb)	1	10167886	10169316	1431	2	LOC_Os01g18170	LOC_Os01g18170.1	-1131
Chr1	10193550	10193731	182	*	7	Promoter (<=1kb)	1	10193643	10196775	3133	1	LOC_Os01g18210	LOC_Os01g18210.1	0
Chr1	10196896	10197156	261	*	7	Downstream (<=300bp)	1	10193643	10196775	3133	1	LOC_Os01g18210	LOC_Os01g18210.1	3253
Chr1	10207833	10208247	415	*	7	Distal Intergenic	1	10211391	10212188	798	2	LOC_Os01g18230	LOC_Os01g18230.1	3941
Chr1	10213958	10214373	416	*	1	Promoter (1-2kb)	1	10211391	10212188	798	2	LOC_Os01g18230	LOC_Os01g18230.1	-1770
Chr1	10217199	10217498	300	*	6	Promoter (2-3kb)	1	10217247	10219696	2450	2	LOC_Os01g18240	LOC_Os01g18240.1	2198
Chr1	10219626	10219848	223	*	10	Promoter (<=1kb)	1	10217247	10219696	2450	2	LOC_Os01g18240	LOC_Os01g18240.1	0
Chr1	10222369	10222604	236	*	3	Promoter (2-3kb)	1	10217247	10219696	2450	2	LOC_Os01g18240	LOC_Os01g18240.1	-2673
Chr1	10223031	10223352	322	*	7	Distal Intergenic	1	10217247	10219696	2450	2	LOC_Os01g18240	LOC_Os01g18240.1	-3335
Chr1	10225839	10225980	142	*	8	Distal Intergenic	1	10217247	10219696	2450	2	LOC_Os01g18240	LOC_Os01g18240.1	-6143
Chr1	10244682	10244905	224	*	8	Distal Intergenic	1	10248085	10251783	3699	2	LOC_Os01g18260	LOC_Os01g18260.1	6878
Chr1	10246909	10247675	767	*	8	Distal Intergenic	1	10248085	10251783	3699	2	LOC_Os01g18260	LOC_Os01g18260.1	4108
Chr1	10264427	10264655	229	*	3	Promoter (1-2kb)	1	10262946	10267962	5017	1	LOC_Os01g18280	LOC_Os01g18280.1	1481
Chr1	10270004	10270483	480	*	3	Distal Intergenic	1	10262946	10267962	5017	1	LOC_Os01g18280	LOC_Os01g18280.1	7058
Chr1	10275668	10275960	293	*	3	Distal Intergenic	1	10283535	10283921	387	1	LOC_Os01g18300	LOC_Os01g18300.1	-7575
Chr1	10288096	10288336	241	*	7	Promoter (1-2kb)	1	10288976	10289644	669	2	LOC_Os01g18310	LOC_Os01g18310.1	1308
Chr1	10291716	10292006	291	*	7	Promoter (<=1kb)	1	10291889	10295536	3648	1	LOC_Os01g18320	LOC_Os01g18320.1	0
Chr1	10309969	10310692	724	*	7	Promoter (1-2kb)	1	10312341	10314826	2486	1	LOC_Os01g18360	LOC_Os01g18360.2	-1649
Chr1	10316302	10316668	367	*	3	Promoter (1-2kb)	1	10316083	10318509	2427	2	LOC_Os01g18370	LOC_Os01g18370.1	1841
Chr1	10370763	10371159	397	*	3	Promoter (<=1kb)	1	10370062	10370403	342	2	LOC_Os01g18450	LOC_Os01g18450.1	-360
Chr1	10374868	10375235	368	*	3	Promoter (1-2kb)	1	10375933	10376935	1003	2	LOC_Os01g18460	LOC_Os01g18460.1	1700
Chr1	10436065	10436258	194	*	1	Distal Intergenic	1	10431473	10432723	1251	2	LOC_Os01g18530	LOC_Os01g18530.1	-3342
Chr1	10447165	10447385	221	*	3	Distal Intergenic	1	10451842	10454434	2593	2	LOC_Os01g18550	LOC_Os01g18550.1	7049
Chr1	10495535	10496057	523	*	4	Promoter (<=1kb)	1	10492039	10495688	3650	2	LOC_Os01g18630	LOC_Os01g18630.2	0
Chr1	10500632	10500987	356	*	7	Promoter (<=1kb)	1	10496604	10500943	4340	2	LOC_Os01g18640	LOC_Os01g18640.1	0
Chr1	10510618	10510731	114	*	7	Promoter (1-2kb)	1	10509032	10513400	4369	1	LOC_Os01g18660	LOC_Os01g18660.1	1586
Chr1	10522861	10523894	1034	*	8	Promoter (1-2kb)	1	10515723	10521282	5560	2	LOC_Os01g18670	LOC_Os01g18670.1	-1579
Chr1	10526981	10527233	253	*	8	Distal Intergenic	1	10515723	10521282	5560	2	LOC_Os01g18670	LOC_Os01g18670.1	-5699
Chr1	10557757	10558005	249	*	3	Promoter (2-3kb)	1	10559887	10560969	1083	2	LOC_Os01g18730	LOC_Os01g18730.1	2964
Chr1	10558274	10558461	188	*	4	Promoter (2-3kb)	1	10559887	10560969	1083	2	LOC_Os01g18730	LOC_Os01g18730.1	2508
Chr1	10562258	10562409	152	*	7	Promoter (1-2kb)	1	10559887	10560969	1083	2	LOC_Os01g18730	LOC_Os01g18730.1	-1289
Chr1	10597108	10597304	197	*	1	Promoter (<=1kb)	1	10597799	10598302	504	1	LOC_Os01g18790	LOC_Os01g18790.1	-495
Chr1	10613251	10613358	108	*	6	Distal Intergenic	1	10622795	10627543	4749	1	LOC_Os01g18800	LOC_Os01g18800.2	-9437
Chr1	10619873	10620402	530	*	10	Promoter (2-3kb)	1	10622795	10627543	4749	1	LOC_Os01g18800	LOC_Os01g18800.2	-2393
Chr1	10626882	10627528	647	*	6	3' UTR	1	10628391	10630541	2151	2	LOC_Os01g18810	LOC_Os01g18810.1	3013
Chr1	10627665	10628147	483	*	5	Promoter (2-3kb)	1	10628391	10630541	2151	2	LOC_Os01g18810	LOC_Os01g18810.1	2394
Chr1	10650161	10650591	431	*	7	Promoter (<=1kb)	1	10650139	10656779	6641	1	LOC_Os01g18850	LOC_Os01g18850.3	22
Chr1	10660106	10660334	229	*	3	Promoter (<=1kb)	1	10657463	10660137	2675	2	LOC_Os01g18860	LOC_Os01g18860.1	0
Chr1	10674924	10675185	262	*	4	Promoter (<=1kb)	1	10675167	10679828	4662	1	LOC_Os01g18880	LOC_Os01g18880.2	0
Chr1	10712250	10712350	101	*	7	Promoter (1-2kb)	1	10713139	10714271	1133	2	LOC_Os01g18950	LOC_Os01g18950.1	1921
Chr1	10748005	10748113	109	*	10	Promoter (2-3kb)	1	10748603	10750234	1632	2	LOC_Os01g19020	LOC_Os01g19020.1	2121
Chr1	10750165	10750458	294	*	7	Promoter (<=1kb)	1	10748603	10750234	1632	2	LOC_Os01g19020	LOC_Os01g19020.1	0
Chr1	10799638	10799855	218	*	1	Promoter (2-3kb)	1	10797095	10799005	1911	1	LOC_Os01g19110	LOC_Os01g19110.1	2543
Chr1	10801427	10801676	250	*	3	Promoter (2-3kb)	1	10802151	10804527	2377	2	LOC_Os01g19120	LOC_Os01g19120.1	2851
Chr1	10804464	10804813	350	*	3	Promoter (<=1kb)	1	10802151	10804527	2377	2	LOC_Os01g19120	LOC_Os01g19120.1	0
Chr1	10808046	10808428	383	*	7	Promoter (<=1kb)	1	10805496	10808081	2586	2	LOC_Os01g19130	LOC_Os01g19130.1	0
Chr1	10812709	10812815	107	*	1	Distal Intergenic	1	10805496	10808081	2586	2	LOC_Os01g19130	LOC_Os01g19130.1	-4628
Chr1	10818502	10818687	186	*	3	Promoter (<=1kb)	1	10813997	10818530	4534	2	LOC_Os01g19140	LOC_Os01g19140.1	0
Chr1	10822293	10822666	374	*	7	Promoter (<=1kb)	1	10822583	10827157	4575	1	LOC_Os01g19150	LOC_Os01g19150.1	0
Chr1	10850421	10850738	318	*	3	Distal Intergenic	1	10853801	10859425	5625	1	LOC_Os01g19190	LOC_Os01g19190.1	-3063
Chr1	10869333	10869716	384	*	3	Promoter (1-2kb)	1	10871371	10874265	2895	1	LOC_Os01g19220	LOC_Os01g19220.1	-1655
Chr1	10871163	10871431	269	*	1	Promoter (<=1kb)	1	10871371	10874265	2895	1	LOC_Os01g19220	LOC_Os01g19220.1	0
Chr1	10874313	10874598	286	*	3	Promoter (1-2kb)	1	10875741	10876344	604	1	LOC_Os01g19230	LOC_Os01g19230.1	-1143
Chr1	10896140	10896243	104	*	7	Promoter (<=1kb)	1	10895602	10897796	2195	1	LOC_Os01g19270	LOC_Os01g19270.1	538
Chr1	10897599	10897719	121	*	8	Promoter (1-2kb)	1	10895602	10897796	2195	1	LOC_Os01g19270	LOC_Os01g19270.1	1997
Chr1	10900545	10900673	129	*	7	Promoter (<=1kb)	1	10899088	10900447	1360	2	LOC_Os01g19280	LOC_Os01g19280.1	-98
Chr1	10905289	10905410	122	*	11	Distal Intergenic	1	10899088	10900447	1360	2	LOC_Os01g19280	LOC_Os01g19280.1	-4842
Chr1	10934633	10934891	259	*	7	Promoter (<=1kb)	1	10934895	10935992	1098	1	LOC_Os01g19330	LOC_Os01g19330.1	-4
Chr1	10939203	10939702	500	*	7	Distal Intergenic	1	10934895	10935992	1098	1	LOC_Os01g19330	LOC_Os01g19330.1	4308
Chr1	10977072	10977440	369	*	1	Promoter (<=1kb)	1	10977180	10979974	2795	1	LOC_Os01g19400	LOC_Os01g19400.1	0
Chr1	10984376	10984558	183	*	1	Promoter (1-2kb)	1	10980739	10983343	2605	2	LOC_Os01g19410	LOC_Os01g19410.3	-1033
Chr1	10987229	10987335	107	*	8	Promoter (<=1kb)	1	10986092	10986991	900	2	LOC_Os01g19420	LOC_Os01g19420.1	-238
Chr1	11005895	11006142	248	*	7	Promoter (<=1kb)	1	10999316	11006013	6698	2	LOC_Os01g19450	LOC_Os01g19450.1	0
Chr1	11007778	11008335	558	*	7	Promoter (1-2kb)	1	10999316	11006013	6698	2	LOC_Os01g19450	LOC_Os01g19450.2	-1765
Chr1	11010341	11010507	167	*	3	Distal Intergenic	1	11014249	11020364	6116	1	LOC_Os01g19460	LOC_Os01g19460.1	-3742
Chr1	11011994	11012238	245	*	3	Promoter (2-3kb)	1	11014249	11020364	6116	1	LOC_Os01g19460	LOC_Os01g19460.1	-2011
Chr1	11038717	11039149	433	*	3	Promoter (<=1kb)	1	11025443	11038870	13428	2	LOC_Os01g19470	LOC_Os01g19470.1	0
Chr1	11040707	11041033	327	*	3	Promoter (1-2kb)	1	11025443	11038870	13428	2	LOC_Os01g19470	LOC_Os01g19470.1	-1837
Chr1	11045202	11045627	426	*	7	Distal Intergenic	1	11025443	11038870	13428	2	LOC_Os01g19470	LOC_Os01g19470.1	-6332
Chr1	11050631	11050842	212	*	7	Distal Intergenic	1	11058878	11063978	5101	1	LOC_Os01g19480	LOC_Os01g19480.1	-8036
Chr1	11056901	11057063	163	*	3	Promoter (1-2kb)	1	11058878	11063978	5101	1	LOC_Os01g19480	LOC_Os01g19480.1	-1815
Chr1	11074962	11075252	291	*	7	Distal Intergenic	1	11071480	11071791	312	2	LOC_Os01g19500	LOC_Os01g19500.1	-3171
Chr1	11088358	11088464	107	*	8	Distal Intergenic	1	11078199	11083482	5284	2	LOC_Os01g19529	LOC_Os01g19529.1	-4876
Chr1	11132759	11133063	305	*	7	Distal Intergenic	1	11129520	11131876	2357	1	LOC_Os01g19630	LOC_Os01g19630.4	3239
Chr1	11133585	11133806	222	*	3	Distal Intergenic	1	11129520	11131876	2357	1	LOC_Os01g19630	LOC_Os01g19630.4	4065
Chr1	11155834	11155989	156	*	8	Promoter (<=1kb)	1	11155313	11155780	468	1	LOC_Os01g19670	LOC_Os01g19670.1	521
Chr1	11157942	11158043	102	*	7	Promoter (2-3kb)	1	11160080	11163946	3867	1	LOC_Os01g19680	LOC_Os01g19680.1	-2037
Chr1	11191633	11191769	137	*	3	Distal Intergenic	1	11182542	11185435	2894	2	LOC_Os01g19720	LOC_Os01g19720.1	-6198
Chr1	11195235	11195475	241	*	11	Distal Intergenic	1	11198937	11199438	502	2	LOC_Os01g19730	LOC_Os01g19730.1	3963
Chr1	11203255	11204125	871	*	9	Promoter (<=1kb)	1	11202595	11203335	741	2	LOC_Os01g19740	LOC_Os01g19740.1	0
Chr1	11223462	11223772	311	*	1	Promoter (<=1kb)	1	11221765	11223653	1889	2	LOC_Os01g19770	LOC_Os01g19770.1	0
Chr1	11233080	11233384	305	*	3	Promoter (1-2kb)	1	11231972	11234811	2840	2	LOC_Os01g19800	LOC_Os01g19800.1	1427
Chr1	11234802	11235167	366	*	3	Promoter (<=1kb)	1	11231972	11234811	2840	2	LOC_Os01g19800	LOC_Os01g19800.1	0
Chr1	11237499	11237683	185	*	3	Promoter (2-3kb)	1	11231972	11234811	2840	2	LOC_Os01g19800	LOC_Os01g19800.1	-2688
Chr1	11238189	11238332	144	*	2	Distal Intergenic	1	11231972	11234811	2840	2	LOC_Os01g19800	LOC_Os01g19800.1	-3378
Chr1	11244984	11245388	405	*	7	Promoter (<=1kb)	1	11245197	11246756	1560	1	LOC_Os01g19820	LOC_Os01g19820.2	0
Chr1	11251181	11251503	323	*	3	Promoter (<=1kb)	1	11249654	11251232	1579	2	LOC_Os01g19840	LOC_Os01g19840.1	0
Chr1	11272102	11272296	195	*	7	Promoter (<=1kb)	1	11272155	11278214	6060	1	LOC_Os01g19870	LOC_Os01g19870.1	0
Chr1	11283827	11283972	146	*	3	Promoter (<=1kb)	1	11283364	11284127	764	1	LOC_Os01g19880	LOC_Os01g19880.1	463
Chr1	11307177	11307495	319	*	8	Promoter (<=1kb)	1	11307284	11307814	531	1	LOC_Os01g19910	LOC_Os01g19910.1	0
Chr1	11316189	11316706	518	*	7	Promoter (<=1kb)	1	11316601	11320197	3597	1	LOC_Os01g19940	LOC_Os01g19940.1	0
Chr1	11318395	11318674	280	*	7	Promoter (1-2kb)	1	11316601	11320197	3597	1	LOC_Os01g19940	LOC_Os01g19940.1	1794
Chr1	11320465	11321435	971	*	7	Promoter (1-2kb)	1	11321841	11322752	912	2	LOC_Os01g19950	LOC_Os01g19950.1	1317
Chr1	11350201	11350640	440	*	10	Promoter (<=1kb)	1	11350507	11356863	6357	1	LOC_Os01g19970	LOC_Os01g19970.1	0
Chr1	11352379	11352524	146	*	3	Promoter (1-2kb)	1	11350507	11356863	6357	1	LOC_Os01g19970	LOC_Os01g19970.1	1872
Chr1	11355280	11355861	582	*	7	Promoter (2-3kb)	1	11358152	11359942	1791	1	LOC_Os01g19980	LOC_Os01g19980.1	-2291
Chr1	11356134	11356695	562	*	8	Promoter (1-2kb)	1	11358152	11359942	1791	1	LOC_Os01g19980	LOC_Os01g19980.1	-1457
Chr1	11365381	11365637	257	*	3	Promoter (<=1kb)	1	11364355	11365344	990	2	LOC_Os01g19990	LOC_Os01g19990.1	-37
Chr1	11378447	11378630	184	*	4	Promoter (<=1kb)	1	11378988	11379725	738	1	LOC_Os01g20030	LOC_Os01g20030.1	-358
Chr1	11430878	11430997	120	*	3	Promoter (<=1kb)	1	11426336	11430967	4632	2	LOC_Os01g20120	LOC_Os01g20120.2	0
Chr1	11438508	11438635	128	*	3	Promoter (1-2kb)	1	11440244	11443534	3291	1	LOC_Os01g20130	LOC_Os01g20130.1	-1609
Chr1	11478577	11478712	136	*	7	Distal Intergenic	1	11472467	11475066	2600	1	LOC_Os01g20170	LOC_Os01g20170.1	6110
Chr1	11496249	11496609	361	*	3	Distal Intergenic	1	11501218	11502840	1623	2	LOC_Os01g20204	LOC_Os01g20204.1	6231
Chr1	11545339	11545506	168	*	8	Promoter (<=1kb)	1	11544302	11545431	1130	2	LOC_Os01g20730	LOC_Os01g20730.1	0
Chr1	11558068	11558634	567	*	3	Promoter (<=1kb)	1	11559271	11559928	658	1	LOC_Os01g20750	LOC_Os01g20750.1	-637
Chr1	11560930	11561108	179	*	7	Promoter (1-2kb)	1	11562530	11568879	6350	1	LOC_Os01g20760	LOC_Os01g20760.1	-1422
Chr1	11575482	11575640	159	*	8	Distal Intergenic	1	11581013	11581850	838	2	LOC_Os01g20770	LOC_Os01g20770.1	6210
Chr1	11583593	11584015	423	*	3	Promoter (1-2kb)	1	11585607	11586525	919	1	LOC_Os01g20780	LOC_Os01g20780.1	-1592
Chr1	11592462	11592646	185	*	7	Promoter (<=1kb)	1	11591226	11591477	252	2	LOC_Os01g20800	LOC_Os01g20800.1	-985
Chr1	11612468	11612664	197	*	8	Promoter (1-2kb)	1	11610848	11612708	1861	1	LOC_Os01g20830	LOC_Os01g20830.1	1620
Chr1	11618268	11618412	145	*	8	Promoter (<=1kb)	1	11618335	11622535	4201	1	LOC_Os01g20840	LOC_Os01g20840.1	0
Chr1	11623176	11623647	472	*	1	Promoter (<=1kb)	1	11624254	11624645	392	2	LOC_Os01g20850	LOC_Os01g20850.1	998
Chr1	11624533	11624849	317	*	7	Promoter (<=1kb)	1	11624254	11624645	392	2	LOC_Os01g20850	LOC_Os01g20850.1	0
Chr1	11637265	11637525	261	*	7	Promoter (<=1kb)	1	11625658	11637076	11419	2	LOC_Os01g20860	LOC_Os01g20860.1	-189
Chr1	11639152	11639297	146	*	3	Promoter (2-3kb)	1	11625658	11637076	11419	2	LOC_Os01g20860	LOC_Os01g20860.1	-2076
Chr1	11662348	11662791	444	*	1	Promoter (<=1kb)	1	11662723	11666347	3625	1	LOC_Os01g20890	LOC_Os01g20890.1	0
Chr1	11672374	11672583	210	*	3	Distal Intergenic	1	11667260	11667716	457	2	LOC_Os01g20894	LOC_Os01g20894.1	-4658
Chr1	11685805	11686444	640	*	8	Promoter (<=1kb)	1	11686442	11687386	945	1	LOC_Os01g20910	LOC_Os01g20910.1	0
Chr1	11687006	11687324	319	*	7	Promoter (<=1kb)	1	11686442	11687386	945	1	LOC_Os01g20910	LOC_Os01g20910.1	564
Chr1	11688948	11689113	166	*	8	Promoter (<=1kb)	1	11688901	11690975	2075	1	LOC_Os01g20930	LOC_Os01g20930.1	47
Chr1	11689302	11689570	269	*	1	Promoter (<=1kb)	1	11688901	11690975	2075	1	LOC_Os01g20930	LOC_Os01g20930.1	401
Chr1	11689994	11690235	242	*	7	Promoter (1-2kb)	1	11688901	11690975	2075	1	LOC_Os01g20930	LOC_Os01g20930.1	1093
Chr1	11690945	11691149	205	*	8	Promoter (2-3kb)	1	11688901	11690975	2075	1	LOC_Os01g20930	LOC_Os01g20930.1	2044
Chr1	11693657	11694110	454	*	1	Promoter (<=1kb)	1	11693809	11700025	6217	1	LOC_Os01g20940	LOC_Os01g20940.1	0
Chr1	11704915	11705166	252	*	7	Promoter (<=1kb)	1	11703247	11704653	1407	2	LOC_Os01g20950	LOC_Os01g20950.1	-262
Chr1	11717862	11717967	106	*	8	Promoter (<=1kb)	1	11715165	11717784	2620	2	LOC_Os01g20980	LOC_Os01g20980.1	-78
Chr1	11735207	11735687	481	*	2	Promoter (2-3kb)	1	11737865	11738367	503	1	LOC_Os01g21020	LOC_Os01g21020.1	-2178
Chr1	11740879	11741017	139	*	4	Promoter (<=1kb)	1	11741377	11743757	2381	1	LOC_Os01g21034	LOC_Os01g21034.2	-360
Chr1	11744675	11744929	255	*	8	Promoter (2-3kb)	1	11741908	11750709	8802	1	LOC_Os01g21034	LOC_Os01g21034.1	2767
Chr1	11746319	11746873	555	*	7	Intron (LOC_Os01g21034.3/LOC_Os01g21034, intron 1 of 1)	1	11741908	11750709	8802	1	LOC_Os01g21034	LOC_Os01g21034.1	4411
Chr1	11747739	11748038	300	*	7	Intron (LOC_Os01g21034.3/LOC_Os01g21034, intron 1 of 1)	1	11752736	11753404	669	2	LOC_Os01g21050	LOC_Os01g21050.1	5366
Chr1	11748558	11749501	944	*	7	Intron (LOC_Os01g21034.1/LOC_Os01g21034, intron 1 of 1)	1	11752736	11753404	669	2	LOC_Os01g21050	LOC_Os01g21050.1	3903
Chr1	11749650	11750043	394	*	8	Exon (LOC_Os01g21034.1/LOC_Os01g21034, exon 2 of 2)	1	11752736	11753404	669	2	LOC_Os01g21050	LOC_Os01g21050.1	3361
Chr1	11775586	11775883	298	*	7	Promoter (1-2kb)	1	11774396	11775010	615	1	LOC_Os01g21100	LOC_Os01g21100.1	1190
Chr1	11778427	11778622	196	*	1	Promoter (<=1kb)	1	11778997	11781908	2912	1	LOC_Os01g21110	LOC_Os01g21110.1	-375
Chr1	11782146	11782381	236	*	3	Promoter (1-2kb)	1	11783910	11785001	1092	1	LOC_Os01g21120	LOC_Os01g21120.1	-1529
Chr1	11783591	11783999	409	*	7	Promoter (<=1kb)	1	11783910	11785001	1092	1	LOC_Os01g21120	LOC_Os01g21120.1	0
Chr1	11785434	11785623	190	*	1	Promoter (1-2kb)	1	11783910	11785001	1092	1	LOC_Os01g21120	LOC_Os01g21120.1	1524
Chr1	11808938	11809162	225	*	1	Promoter (<=1kb)	1	11804111	11809034	4924	2	LOC_Os01g21160	LOC_Os01g21160.4	0
Chr1	11811634	11811965	332	*	7	Promoter (<=1kb)	1	11810685	11811951	1267	1	LOC_Os01g21170	LOC_Os01g21170.1	949
Chr1	11815638	11815854	217	*	3	Promoter (<=1kb)	1	11812178	11815789	3612	2	LOC_Os01g21180	LOC_Os01g21180.2	0
Chr1	11852904	11853053	150	*	1	Promoter (2-3kb)	1	11855552	11858974	3423	1	LOC_Os01g21240	LOC_Os01g21240.1	-2499
Chr1	11864386	11864667	282	*	11	Promoter (<=1kb)	1	11863920	11864332	413	2	LOC_Os01g21250	LOC_Os01g21250.1	-54
Chr1	11878441	11878630	190	*	7	Promoter (<=1kb)	1	11878345	11879503	1159	2	LOC_Os01g21260	LOC_Os01g21260.1	873
Chr1	11910815	11911014	200	*	3	Promoter (<=1kb)	1	11906864	11910916	4053	2	LOC_Os01g21320	LOC_Os01g21320.1	0
Chr1	11939638	11939890	253	*	3	Promoter (2-3kb)	1	11934315	11937485	3171	2	LOC_Os01g21360	LOC_Os01g21360.1	-2153
Chr1	11940721	11940820	100	*	1	Distal Intergenic	1	11934315	11937485	3171	2	LOC_Os01g21360	LOC_Os01g21360.1	-3236
Chr1	11955183	11955466	284	*	7	Promoter (<=1kb)	1	11953342	11955449	2108	2	LOC_Os01g21410	LOC_Os01g21410.1	0
Chr1	11958690	11958990	301	*	8	Promoter (1-2kb)	1	11957243	11964812	7570	1	LOC_Os01g21420	LOC_Os01g21420.1	1447
Chr1	11970574	11970870	297	*	3	Promoter (<=1kb)	1	11970728	11972568	1841	1	LOC_Os01g21440	LOC_Os01g21440.2	0
Chr1	11973981	11974224	244	*	8	Promoter (<=1kb)	1	11974129	11981959	7831	1	LOC_Os01g21450	LOC_Os01g21450.3	0
Chr1	11988013	11988308	296	*	7	Distal Intergenic	1	11992632	11993683	1052	2	LOC_Os01g21480	LOC_Os01g21480.1	5375
Chr1	11992140	11992329	190	*	3	Promoter (1-2kb)	1	11992632	11993683	1052	2	LOC_Os01g21480	LOC_Os01g21480.1	1354
Chr1	12031634	12032102	469	*	8	Promoter (<=1kb)	1	12031970	12032254	285	1	LOC_Os01g21520	LOC_Os01g21520.1	0
Chr1	12066111	12066279	169	*	7	Promoter (1-2kb)	1	12067684	12069113	1430	1	LOC_Os01g21560	LOC_Os01g21560.1	-1405
Chr1	12067605	12067780	176	*	3	Promoter (<=1kb)	1	12067684	12069113	1430	1	LOC_Os01g21560	LOC_Os01g21560.1	0
Chr1	12068431	12068559	129	*	6	Promoter (<=1kb)	1	12067684	12069113	1430	1	LOC_Os01g21560	LOC_Os01g21560.1	747
Chr1	12068730	12068951	222	*	7	Promoter (1-2kb)	1	12067684	12069113	1430	1	LOC_Os01g21560	LOC_Os01g21560.1	1046
Chr1	12075776	12076038	263	*	3	Promoter (1-2kb)	1	12074499	12075208	710	1	LOC_Os01g21580	LOC_Os01g21580.1	1277
Chr1	12078407	12078893	487	*	1	Promoter (<=1kb)	1	12078156	12078670	515	2	LOC_Os01g21585	LOC_Os01g21585.1	0
Chr1	12084334	12084514	181	*	8	Distal Intergenic	1	12078156	12078670	515	2	LOC_Os01g21585	LOC_Os01g21585.1	-5664
Chr1	12097128	12097247	120	*	8	Promoter (1-2kb)	1	12098991	12102228	3238	1	LOC_Os01g21600	LOC_Os01g21600.1	-1744
Chr1	12116797	12116932	136	*	8	Promoter (<=1kb)	1	12117107	12123195	6089	1	LOC_Os01g21630	LOC_Os01g21630.1	-175
Chr1	12119087	12119240	154	*	3	Promoter (1-2kb)	1	12117107	12123195	6089	1	LOC_Os01g21630	LOC_Os01g21630.1	1980
Chr1	12248074	12248379	306	*	3	Promoter (<=1kb)	1	12235262	12248213	12952	2	LOC_Os01g21820	LOC_Os01g21820.1	0
Chr1	12248591	12248730	140	*	1	Promoter (<=1kb)	1	12235262	12248213	12952	2	LOC_Os01g21820	LOC_Os01g21820.1	-378
Chr1	12249694	12249827	134	*	3	Promoter (<=1kb)	1	12248605	12249408	804	2	LOC_Os01g21830	LOC_Os01g21830.1	-286
Chr1	12263018	12263276	259	*	7	Promoter (<=1kb)	1	12258138	12263046	4909	2	LOC_Os01g21850	LOC_Os01g21850.1	0
Chr1	12295527	12295788	262	*	7	Promoter (<=1kb)	1	12291788	12294943	3156	2	LOC_Os01g21900	LOC_Os01g21900.1	-584
Chr1	12301309	12301511	203	*	7	Promoter (1-2kb)	1	12299652	12299981	330	2	LOC_Os01g21930	LOC_Os01g21930.1	-1328
Chr1	12309253	12309671	419	*	7	Promoter (<=1kb)	1	12303170	12309435	6266	2	LOC_Os01g21940	LOC_Os01g21940.1	0
Chr1	12320501	12320665	165	*	7	Distal Intergenic	1	12316775	12317261	487	1	LOC_Os01g21950	LOC_Os01g21950.1	3726
Chr1	12326459	12326724	266	*	3	Promoter (<=1kb)	1	12326486	12331776	5291	1	LOC_Os01g21960	LOC_Os01g21960.1	0
Chr1	12344224	12344576	353	*	2	Promoter (<=1kb)	1	12344460	12351233	6774	1	LOC_Os01g21990	LOC_Os01g21990.1	0
Chr1	12361460	12361718	259	*	7	Distal Intergenic	1	12363709	12365742	2034	2	LOC_Os01g22010	LOC_Os01g22010.2	4024
Chr1	12363691	12363920	230	*	11	Promoter (1-2kb)	1	12363709	12365742	2034	2	LOC_Os01g22010	LOC_Os01g22010.2	1822
Chr1	12366202	12366695	494	*	8	Promoter (<=1kb)	1	12363709	12366314	2606	2	LOC_Os01g22010	LOC_Os01g22010.1	0
Chr1	12370931	12371228	298	*	8	Promoter (1-2kb)	1	12371941	12372306	366	2	LOC_Os01g22030	LOC_Os01g22030.1	1078
Chr1	12372711	12372874	164	*	9	Promoter (<=1kb)	1	12371941	12372306	366	2	LOC_Os01g22030	LOC_Os01g22030.1	-405
Chr1	12392979	12393109	131	*	11	Promoter (<=1kb)	1	12394022	12397207	3186	1	LOC_Os01g22070	LOC_Os01g22070.1	-913
Chr1	12419819	12419969	151	*	11	Promoter (2-3kb)	1	12417808	12419730	1923	1	LOC_Os01g22120	LOC_Os01g22120.1	2011
Chr1	12511804	12511976	173	*	3	Promoter (2-3kb)	1	12509592	12519255	9664	1	LOC_Os01g22249	LOC_Os01g22249.1	2212
Chr1	12519289	12519424	136	*	7	Promoter (1-2kb)	1	12521032	12526795	5764	1	LOC_Os01g22270	LOC_Os01g22270.1	-1608
Chr1	12594696	12594882	187	*	10	Promoter (<=1kb)	1	12584652	12594761	10110	2	LOC_Os01g22390	LOC_Os01g22390.2	0
Chr1	12597650	12597758	109	*	3	Promoter (2-3kb)	1	12599768	12603004	3237	1	LOC_Os01g22410	LOC_Os01g22410.1	-2010
Chr1	12646183	12646715	533	*	10	Promoter (<=1kb)	1	12645515	12646409	895	2	LOC_Os01g22490	LOC_Os01g22490.1	0
Chr1	12658259	12658534	276	*	10	Promoter (<=1kb)	1	12654852	12658475	3624	2	LOC_Os01g22520	LOC_Os01g22520.1	0
Chr1	12658834	12659173	340	*	1	Promoter (<=1kb)	1	12654852	12658475	3624	2	LOC_Os01g22520	LOC_Os01g22520.2	-359
Chr1	12665423	12665762	340	*	8	Promoter (<=1kb)	1	12664720	12665440	721	2	LOC_Os01g22540	LOC_Os01g22540.1	0
Chr1	12696860	12696995	136	*	1	Distal Intergenic	1	12701744	12704572	2829	1	LOC_Os01g22590	LOC_Os01g22590.1	-4749
Chr1	12710274	12710578	305	*	8	Promoter (<=1kb)	1	12704700	12709808	5109	2	LOC_Os01g22600	LOC_Os01g22600.1	-466
Chr1	12725023	12725230	208	*	10	Promoter (<=1kb)	1	12725141	12731526	6386	1	LOC_Os01g22630	LOC_Os01g22630.1	0
Chr1	12732242	12732649	408	*	8	Promoter (1-2kb)	1	12734098	12738112	4015	1	LOC_Os01g22640	LOC_Os01g22640.1	-1449
Chr1	12733963	12734178	216	*	9	Promoter (<=1kb)	1	12734098	12738112	4015	1	LOC_Os01g22640	LOC_Os01g22640.1	0
Chr1	12735021	12735322	302	*	7	Promoter (<=1kb)	1	12734098	12738112	4015	1	LOC_Os01g22640	LOC_Os01g22640.1	923
Chr1	12740779	12741206	428	*	7	Promoter (<=1kb)	1	12739613	12740041	429	2	LOC_Os01g22650	LOC_Os01g22650.1	-738
Chr1	12767098	12767251	154	*	6	Promoter (1-2kb)	1	12765352	12769683	4332	1	LOC_Os01g22720	LOC_Os01g22720.1	1746
Chr1	12848814	12849047	234	*	1	Promoter (<=1kb)	1	12848912	12853410	4499	1	LOC_Os01g22870	LOC_Os01g22870.1	0
Chr1	12854298	12854955	658	*	11	Distal Intergenic	1	12858637	12859368	732	2	LOC_Os01g22880	LOC_Os01g22880.1	4413
Chr1	12855074	12855372	299	*	10	Distal Intergenic	1	12858637	12859368	732	2	LOC_Os01g22880	LOC_Os01g22880.1	3996
Chr1	12868487	12869301	815	*	7	Promoter (<=1kb)	1	12870228	12874264	4037	1	LOC_Os01g22900	LOC_Os01g22900.1	-927
Chr1	12873548	12874146	599	*	11	3' UTR	1	12870240	12874264	4025	1	LOC_Os01g22900	LOC_Os01g22900.3	3308
Chr1	12921131	12921531	401	*	7	Promoter (1-2kb)	1	12914948	12919210	4263	2	LOC_Os01g22980	LOC_Os01g22980.2	-1921
Chr1	12921606	12922059	454	*	3	Promoter (2-3kb)	1	12914948	12919210	4263	2	LOC_Os01g22980	LOC_Os01g22980.2	-2396
Chr1	12933229	12933569	341	*	7	Promoter (<=1kb)	1	12932411	12933541	1131	2	LOC_Os01g23000	LOC_Os01g23000.1	0
Chr1	12933660	12933813	154	*	9	Promoter (<=1kb)	1	12932411	12933541	1131	2	LOC_Os01g23000	LOC_Os01g23000.1	-119
Chr1	12945226	12945417	192	*	11	Promoter (<=1kb)	1	12945723	12946007	285	1	LOC_Os01g23010	LOC_Os01g23010.1	-306
Chr1	13144855	13145076	222	*	3	Promoter (<=1kb)	1	13141932	13144941	3010	2	LOC_Os01g23380	LOC_Os01g23380.1	0
Chr1	13198182	13198381	200	*	7	Promoter (1-2kb)	1	13196756	13197181	426	2	LOC_Os01g23500	LOC_Os01g23500.1	-1001
Chr1	13199481	13199631	151	*	10	Promoter (1-2kb)	1	13200712	13202442	1731	1	LOC_Os01g23510	LOC_Os01g23510.1	-1081
Chr1	13200602	13200902	301	*	1	Promoter (<=1kb)	1	13200712	13202442	1731	1	LOC_Os01g23510	LOC_Os01g23510.1	0
Chr1	13209603	13209863	261	*	3	Promoter (2-3kb)	1	13211987	13218563	6577	1	LOC_Os01g23530	LOC_Os01g23530.1	-2124
Chr1	13262097	13262493	397	*	7	Promoter (<=1kb)	1	13246387	13262227	15841	2	LOC_Os01g23590	LOC_Os01g23590.1	0
Chr1	13264817	13265052	236	*	3	Promoter (<=1kb)	1	13264930	13266669	1740	1	LOC_Os01g23600	LOC_Os01g23600.1	0
Chr1	13272512	13272685	174	*	3	Promoter (<=1kb)	1	13272614	13282201	9588	1	LOC_Os01g23610	LOC_Os01g23610.1	0
Chr1	13296099	13296415	317	*	7	Promoter (<=1kb)	1	13296332	13305295	8964	1	LOC_Os01g23640	LOC_Os01g23640.1	0
Chr1	13323485	13324009	525	*	7	Promoter (<=1kb)	1	13319295	13323947	4653	2	LOC_Os01g23680	LOC_Os01g23680.1	0
Chr1	13333391	13333632	242	*	3	Distal Intergenic	1	13327424	13328163	740	1	LOC_Os01g23690	LOC_Os01g23690.1	5967
Chr1	13337355	13337571	217	*	7	Distal Intergenic	1	13340275	13340721	447	2	LOC_Os01g23700	LOC_Os01g23700.1	3150
Chr1	13341879	13342017	139	*	7	Promoter (<=1kb)	1	13342089	13342658	570	1	LOC_Os01g23705	LOC_Os01g23705.1	-72
Chr1	13353629	13353779	151	*	3	Promoter (<=1kb)	1	13353629	13356837	3209	1	LOC_Os01g23740	LOC_Os01g23740.2	0
Chr1	13363073	13363285	213	*	7	Promoter (<=1kb)	1	13363707	13364930	1224	1	LOC_Os01g23760	LOC_Os01g23760.1	-422
Chr1	13560758	13560900	143	*	3	Promoter (<=1kb)	1	13560832	13566873	6042	1	LOC_Os01g24060	LOC_Os01g24060.1	0
Chr1	13567713	13568281	569	*	1	Promoter (2-3kb)	1	13570607	13573322	2716	1	LOC_Os01g24070	LOC_Os01g24070.1	-2326
Chr1	13570546	13570762	217	*	7	Promoter (<=1kb)	1	13570607	13573322	2716	1	LOC_Os01g24070	LOC_Os01g24070.1	0
Chr1	13571682	13572220	539	*	3	Promoter (1-2kb)	1	13570660	13573125	2466	1	LOC_Os01g24070	LOC_Os01g24070.2	1022
Chr1	13572442	13572946	505	*	4	Promoter (1-2kb)	1	13570660	13573125	2466	1	LOC_Os01g24070	LOC_Os01g24070.2	1782
Chr1	13573808	13573990	183	*	9	Distal Intergenic	1	13570660	13573125	2466	1	LOC_Os01g24070	LOC_Os01g24070.2	3148
Chr1	13574100	13574450	351	*	3	Distal Intergenic	1	13570660	13573125	2466	1	LOC_Os01g24070	LOC_Os01g24070.2	3440
Chr1	13576133	13576253	121	*	3	Promoter (1-2kb)	1	13577951	13581209	3259	1	LOC_Os01g24080	LOC_Os01g24080.1	-1698
Chr1	13590225	13590379	155	*	1	Promoter (<=1kb)	1	13591221	13593395	2175	1	LOC_Os01g24100	LOC_Os01g24100.1	-842
Chr1	13644470	13644673	204	*	3	Promoter (<=1kb)	1	13643985	13646640	2656	1	LOC_Os01g24210	LOC_Os01g24210.1	485
Chr1	13769316	13769517	202	*	7	Intron (LOC_Os01g24420.1/LOC_Os01g24420, intron 6 of 7)	1	13765231	13772186	6956	1	LOC_Os01g24420	LOC_Os01g24420.1	4085
Chr1	13779664	13780020	357	*	11	Promoter (<=1kb)	1	13778572	13779786	1215	2	LOC_Os01g24440	LOC_Os01g24440.1	0
Chr1	13804747	13804992	246	*	7	Promoter (<=1kb)	1	13799955	13804790	4836	2	LOC_Os01g24480	LOC_Os01g24480.1	0
Chr1	13818064	13818300	237	*	3	Distal Intergenic	1	13814901	13817064	2164	1	LOC_Os01g24500	LOC_Os01g24500.1	3163
Chr1	13819240	13819341	102	*	10	Distal Intergenic	1	13814901	13817064	2164	1	LOC_Os01g24500	LOC_Os01g24500.1	4339
Chr1	13887214	13887428	215	*	3	Promoter (<=1kb)	1	13887272	13893293	6022	1	LOC_Os01g24680	LOC_Os01g24680.1	0
Chr1	13896084	13896421	338	*	8	Promoter (<=1kb)	1	13896291	13898264	1974	1	LOC_Os01g24690	LOC_Os01g24690.1	0
Chr1	13902903	13903022	120	*	7	Promoter (1-2kb)	1	13903153	13904474	1322	2	LOC_Os01g24710	LOC_Os01g24710.3	1452
Chr1	13927261	13927620	360	*	8	Promoter (<=1kb)	1	13922344	13927455	5112	2	LOC_Os01g24750	LOC_Os01g24750.1	0
Chr1	13935564	13935695	132	*	8	Promoter (1-2kb)	1	13934495	13935854	1360	1	LOC_Os01g24764	LOC_Os01g24764.1	1069
Chr1	14010355	14010807	453	*	8	Promoter (1-2kb)	1	14012515	14019465	6951	1	LOC_Os01g24880	LOC_Os01g24880.1	-1708
Chr1	14012547	14012712	166	*	5	Promoter (<=1kb)	1	14012515	14019465	6951	1	LOC_Os01g24880	LOC_Os01g24880.2	32
Chr1	14059231	14059690	460	*	7	Promoter (<=1kb)	1	14059572	14064407	4836	1	LOC_Os01g24950	LOC_Os01g24950.1	0
Chr1	14085623	14085794	172	*	3	Promoter (<=1kb)	1	14085834	14087035	1202	1	LOC_Os01g24990	LOC_Os01g24990.1	-40
Chr1	14103318	14103551	234	*	5	Promoter (1-2kb)	1	14101994	14108083	6090	1	LOC_Os01g25010	LOC_Os01g25010.1	1324
Chr1	14228669	14228845	177	*	5	Promoter (<=1kb)	1	14224896	14228818	3923	2	LOC_Os01g25189	LOC_Os01g25189.4	0
Chr1	14252669	14252954	286	*	3	Promoter (<=1kb)	1	14252929	14257384	4456	1	LOC_Os01g25240	LOC_Os01g25240.1	0
Chr1	14280928	14281204	277	*	3	Promoter (<=1kb)	1	14280746	14282187	1442	1	LOC_Os01g25280	LOC_Os01g25280.1	182
Chr1	14302915	14303158	244	*	1	Promoter (<=1kb)	1	14292067	14303222	11156	2	LOC_Os01g25320	LOC_Os01g25320.1	64
Chr1	14305694	14306063	370	*	3	Promoter (2-3kb)	1	14308159	14316691	8533	1	LOC_Os01g25330	LOC_Os01g25330.3	-2096
Chr1	14333153	14333317	165	*	8	Promoter (<=1kb)	1	14328622	14333284	4663	2	LOC_Os01g25370	LOC_Os01g25370.1	0
Chr1	14346249	14346489	241	*	11	Intron (LOC_Os01g25386.1/LOC_Os01g25386, intron 3 of 10)	1	14340133	14357449	17317	2	LOC_Os01g25386	LOC_Os01g25386.1	10960
Chr1	14347500	14347727	228	*	10	Intron (LOC_Os01g25386.1/LOC_Os01g25386, intron 3 of 10)	1	14340133	14357449	17317	2	LOC_Os01g25386	LOC_Os01g25386.1	9722
Chr1	14349385	14349673	289	*	8	Intron (LOC_Os01g25386.1/LOC_Os01g25386, intron 3 of 10)	1	14340133	14357449	17317	2	LOC_Os01g25386	LOC_Os01g25386.1	7776
Chr1	14350295	14350466	172	*	10	Intron (LOC_Os01g25386.1/LOC_Os01g25386, intron 3 of 10)	1	14340133	14357449	17317	2	LOC_Os01g25386	LOC_Os01g25386.1	6983
Chr1	14351393	14351526	134	*	5	Exon (LOC_Os01g25386.1/LOC_Os01g25386, exon 2 of 11)	1	14340133	14357449	17317	2	LOC_Os01g25386	LOC_Os01g25386.1	5923
Chr1	14355265	14355689	425	*	10	Promoter (1-2kb)	1	14340133	14357449	17317	2	LOC_Os01g25386	LOC_Os01g25386.1	1760
Chr1	14355865	14355990	126	*	5	Promoter (1-2kb)	1	14340133	14357449	17317	2	LOC_Os01g25386	LOC_Os01g25386.1	1459
Chr1	14357078	14357618	541	*	11	Promoter (<=1kb)	1	14340133	14357449	17317	2	LOC_Os01g25386	LOC_Os01g25386.1	0
Chr1	14398500	14398892	393	*	7	Promoter (<=1kb)	1	14391999	14398598	6600	2	LOC_Os01g25440	LOC_Os01g25440.1	0
Chr1	14408320	14408505	186	*	10	Distal Intergenic	1	14414670	14431253	16584	1	LOC_Os01g25450	LOC_Os01g25450.1	-6165
Chr1	14446816	14447569	754	*	10	Promoter (<=1kb)	1	14446910	14453474	6565	1	LOC_Os01g25484	LOC_Os01g25484.1	0
Chr1	14451509	14452131	623	*	5	Promoter (<=1kb)	1	14451327	14453474	2148	1	LOC_Os01g25484	LOC_Os01g25484.3	182
Chr1	14452402	14452638	237	*	6	Promoter (1-2kb)	1	14453690	14454560	871	1	LOC_Os01g25500	LOC_Os01g25500.1	-1052
Chr1	14453005	14453830	826	*	11	Promoter (<=1kb)	1	14453690	14454560	871	1	LOC_Os01g25500	LOC_Os01g25500.1	0
Chr1	14458022	14458197	176	*	6	Promoter (1-2kb)	1	14459951	14461849	1899	1	LOC_Os01g25510	LOC_Os01g25510.1	-1754
Chr1	14477804	14478175	372	*	7	Distal Intergenic	1	14480782	14481616	835	2	LOC_Os01g25540	LOC_Os01g25540.1	3441
Chr1	14479313	14479806	494	*	3	Promoter (1-2kb)	1	14480782	14481616	835	2	LOC_Os01g25540	LOC_Os01g25540.1	1810
Chr1	14480020	14480166	147	*	3	Promoter (1-2kb)	1	14480782	14481616	835	2	LOC_Os01g25540	LOC_Os01g25540.1	1450
Chr1	14481455	14481819	365	*	7	Promoter (<=1kb)	1	14480782	14481616	835	2	LOC_Os01g25540	LOC_Os01g25540.1	0
Chr1	14482448	14482670	223	*	7	Promoter (<=1kb)	1	14480782	14481616	835	2	LOC_Os01g25540	LOC_Os01g25540.1	-832
Chr1	14512925	14513357	433	*	2	Promoter (<=1kb)	1	14506673	14513164	6492	2	LOC_Os01g25600	LOC_Os01g25600.1	0
Chr1	14577593	14577944	352	*	2	5' UTR	1	14571837	14581150	9314	2	LOC_Os01g25710	LOC_Os01g25710.1	3206
Chr1	14581100	14581461	362	*	2	Promoter (<=1kb)	1	14571837	14581150	9314	2	LOC_Os01g25710	LOC_Os01g25710.1	0
Chr1	14591707	14592286	580	*	2	Promoter (<=1kb)	1	14587007	14591754	4748	2	LOC_Os01g25740	LOC_Os01g25740.1	0
Chr1	14619386	14619661	276	*	1	Promoter (2-3kb)	1	14612547	14617122	4576	2	LOC_Os01g25810	LOC_Os01g25810.1	-2264
Chr1	14627779	14628268	490	*	1	Promoter (<=1kb)	1	14621295	14627937	6643	2	LOC_Os01g25820	LOC_Os01g25820.1	0
Chr1	14630838	14630987	150	*	3	Promoter (2-3kb)	1	14621295	14627937	6643	2	LOC_Os01g25820	LOC_Os01g25820.2	-2901
Chr1	14631244	14631585	342	*	3	Distal Intergenic	1	14621295	14627937	6643	2	LOC_Os01g25820	LOC_Os01g25820.2	-3307
Chr1	14646121	14646291	171	*	7	Distal Intergenic	1	14651928	14660021	8094	2	LOC_Os01g25839	LOC_Os01g25839.1	13730
Chr1	14673695	14673858	164	*	3	Distal Intergenic	1	14663654	14670402	6749	2	LOC_Os01g25860	LOC_Os01g25860.1	-3293
Chr1	14677697	14677834	138	*	3	Distal Intergenic	1	14679306	14683435	4130	2	LOC_Os01g25880	LOC_Os01g25880.1	5601
Chr1	14678329	14678601	273	*	3	Distal Intergenic	1	14679306	14683435	4130	2	LOC_Os01g25880	LOC_Os01g25880.1	4834
Chr1	14678925	14679390	466	*	3	3' UTR	1	14679306	14683435	4130	2	LOC_Os01g25880	LOC_Os01g25880.1	4045
Chr1	14739131	14739423	293	*	7	Promoter (<=1kb)	1	14731922	14738424	6503	2	LOC_Os01g25990	LOC_Os01g25990.2	-707
Chr1	14771714	14771847	134	*	3	Promoter (2-3kb)	1	14769271	14769883	613	1	LOC_Os01g26070	LOC_Os01g26070.1	2443
Chr1	14793010	14793206	197	*	7	Promoter (<=1kb)	1	14793093	14797228	4136	1	LOC_Os01g26120	LOC_Os01g26120.1	0
Chr1	14795107	14795223	117	*	10	Promoter (2-3kb)	1	14793093	14797228	4136	1	LOC_Os01g26120	LOC_Os01g26120.1	2014
Chr1	14796653	14796760	108	*	11	Promoter (2-3kb)	1	14799300	14801932	2633	1	LOC_Os01g26130	LOC_Os01g26130.1	-2540
Chr1	14796861	14796971	111	*	3	Promoter (2-3kb)	1	14799300	14801932	2633	1	LOC_Os01g26130	LOC_Os01g26130.1	-2329
Chr1	14798306	14798865	560	*	9	Promoter (<=1kb)	1	14799300	14801932	2633	1	LOC_Os01g26130	LOC_Os01g26130.1	-435
Chr1	14798993	14799220	228	*	6	Promoter (<=1kb)	1	14799300	14801932	2633	1	LOC_Os01g26130	LOC_Os01g26130.1	-80
Chr1	14802905	14803222	318	*	8	Distal Intergenic	1	14799300	14801932	2633	1	LOC_Os01g26130	LOC_Os01g26130.5	3605
Chr1	14804294	14804698	405	*	8	Distal Intergenic	1	14807795	14808475	681	1	LOC_Os01g26150	LOC_Os01g26150.1	-3097
Chr1	15083951	15084105	155	*	8	Promoter (<=1kb)	1	15075862	15083305	7444	2	LOC_Os01g27040	LOC_Os01g27040.1	-646
Chr1	15127421	15127553	133	*	11	Promoter (2-3kb)	1	15124631	15125398	768	1	LOC_Os01g27140	LOC_Os01g27140.1	2790
Chr1	15139331	15139643	313	*	8	Promoter (<=1kb)	1	15130857	15139604	8748	2	LOC_Os01g27150	LOC_Os01g27150.1	0
Chr1	15188068	15188424	357	*	7	Promoter (<=1kb)	1	15185076	15188301	3226	2	LOC_Os01g27230	LOC_Os01g27230.1	0
Chr1	15283491	15283674	184	*	3	Promoter (<=1kb)	1	15281130	15283073	1944	2	LOC_Os01g27360	LOC_Os01g27360.1	-418
Chr1	15285037	15285175	139	*	1	Promoter (<=1kb)	1	15284072	15285817	1746	2	LOC_Os01g27370	LOC_Os01g27370.1	642
Chr1	15331867	15332025	159	*	3	Promoter (<=1kb)	1	15328868	15332947	4080	2	LOC_Os01g27449	LOC_Os01g27449.1	922
Chr1	15360420	15360830	411	*	3	Promoter (<=1kb)	1	15356779	15360684	3906	2	LOC_Os01g27520	LOC_Os01g27520.1	0
Chr1	15441979	15442188	210	*	3	Promoter (<=1kb)	1	15440625	15441473	849	2	LOC_Os01g27690	LOC_Os01g27690.1	-506
Chr1	15452705	15452901	197	*	3	Promoter (<=1kb)	1	15453620	15457813	4194	1	LOC_Os01g27720	LOC_Os01g27720.1	-719
Chr1	15465808	15466054	247	*	1	Promoter (<=1kb)	1	15462065	15466760	4696	2	LOC_Os01g27730	LOC_Os01g27730.1	706
Chr1	15478256	15478460	205	*	1	Promoter (<=1kb)	1	15474284	15478322	4039	2	LOC_Os01g27740	LOC_Os01g27740.1	0
Chr1	15479814	15480149	336	*	7	Promoter (<=1kb)	1	15479968	15493549	13582	1	LOC_Os01g27750	LOC_Os01g27750.1	0
Chr1	15495672	15495866	195	*	3	Promoter (<=1kb)	1	15494889	15496280	1392	1	LOC_Os01g27760	LOC_Os01g27760.1	783
Chr1	15581891	15582113	223	*	3	Promoter (1-2kb)	1	15581786	15583686	1901	2	LOC_Os01g27890	LOC_Os01g27890.1	1573
Chr1	15618697	15618944	248	*	3	Exon (LOC_Os01g27940.2/LOC_Os01g27940, exon 5 of 7)	1	15618221	15622694	4474	2	LOC_Os01g27940	LOC_Os01g27940.2	3750
Chr1	15692828	15693039	212	*	7	Promoter (<=1kb)	1	15693159	15693956	798	1	LOC_Os01g28050	LOC_Os01g28050.1	-120
Chr1	15693825	15694030	206	*	7	Promoter (<=1kb)	1	15693159	15693956	798	1	LOC_Os01g28050	LOC_Os01g28050.1	666
Chr1	15921739	15921973	235	*	8	Promoter (<=1kb)	1	15920822	15921031	210	1	LOC_Os01g28410	LOC_Os01g28410.1	917
Chr1	16038091	16038484	394	*	3	Exon (LOC_Os01g28660.1/LOC_Os01g28660, exon 8 of 9)	1	16041548	16042229	682	1	LOC_Os01g28670	LOC_Os01g28670.1	-3064
Chr1	16038821	16039130	310	*	8	Promoter (2-3kb)	1	16041548	16042229	682	1	LOC_Os01g28670	LOC_Os01g28670.1	-2418
Chr1	16046272	16046862	591	*	8	Promoter (<=1kb)	1	16046649	16056268	9620	1	LOC_Os01g28680	LOC_Os01g28680.3	0
Chr1	16047084	16047322	239	*	6	Promoter (<=1kb)	1	16046692	16056268	9577	1	LOC_Os01g28680	LOC_Os01g28680.9	392
Chr1	16086405	16086796	392	*	7	Promoter (<=1kb)	1	16086623	16088672	2050	1	LOC_Os01g28730	LOC_Os01g28730.1	0
Chr1	16128820	16129171	352	*	7	Promoter (1-2kb)	1	16130515	16131447	933	1	LOC_Os01g28790	LOC_Os01g28790.1	-1344
Chr1	16130252	16130756	505	*	7	Promoter (<=1kb)	1	16130515	16131447	933	1	LOC_Os01g28790	LOC_Os01g28790.1	0
Chr1	16131734	16132374	641	*	7	Promoter (1-2kb)	1	16130515	16131447	933	1	LOC_Os01g28790	LOC_Os01g28790.1	1219
Chr1	16154007	16154217	211	*	7	Promoter (<=1kb)	1	16151540	16154058	2519	2	LOC_Os01g28840	LOC_Os01g28840.1	0
Chr1	16233554	16233696	143	*	11	Promoter (1-2kb)	1	16232157	16234454	2298	1	LOC_Os01g28989	LOC_Os01g28989.1	1397
Chr1	16279462	16280619	1158	*	7	Promoter (2-3kb)	1	16273874	16276614	2741	2	LOC_Os01g29070	LOC_Os01g29070.1	-2848
Chr1	16299172	16299294	123	*	10	Promoter (<=1kb)	1	16296106	16300182	4077	2	LOC_Os01g29104	LOC_Os01g29104.1	888
Chr1	16300185	16300445	261	*	10	Promoter (<=1kb)	1	16296106	16300182	4077	2	LOC_Os01g29104	LOC_Os01g29104.1	-3
Chr1	16304759	16305071	313	*	7	Distal Intergenic	1	16296106	16300182	4077	2	LOC_Os01g29104	LOC_Os01g29104.1	-4577
Chr1	16324928	16325181	254	*	7	Distal Intergenic	1	16325487	16328374	2888	2	LOC_Os01g29150	LOC_Os01g29150.1	3193
Chr1	16325785	16326250	466	*	3	Promoter (2-3kb)	1	16325487	16328374	2888	2	LOC_Os01g29150	LOC_Os01g29150.1	2124
Chr1	16327351	16328124	774	*	3	Promoter (<=1kb)	1	16325487	16328374	2888	2	LOC_Os01g29150	LOC_Os01g29150.1	250
Chr1	16328404	16329236	833	*	7	Promoter (<=1kb)	1	16325487	16328374	2888	2	LOC_Os01g29150	LOC_Os01g29150.1	-30
Chr1	16346946	16347322	377	*	3	Promoter (2-3kb)	1	16346972	16349469	2498	2	LOC_Os01g29180	LOC_Os01g29180.2	2147
Chr1	16349268	16349688	421	*	7	Promoter (<=1kb)	1	16346972	16349469	2498	2	LOC_Os01g29180	LOC_Os01g29180.2	0
Chr1	16364555	16365094	540	*	7	Promoter (<=1kb)	1	16364894	16369857	4964	1	LOC_Os01g29220	LOC_Os01g29220.1	0
Chr1	16395866	16396093	228	*	3	Promoter (1-2kb)	1	16394680	16397765	3086	2	LOC_Os01g29250	LOC_Os01g29250.1	1672
Chr1	16479703	16480692	990	*	4	Promoter (<=1kb)	1	16468658	16479811	11154	2	LOC_Os01g29390	LOC_Os01g29390.2	0
Chr1	16481000	16481162	163	*	9	Promoter (<=1kb)	1	16480363	16494335	13973	1	LOC_Os01g29409	LOC_Os01g29409.1	637
Chr1	16495214	16495464	251	*	7	Promoter (<=1kb)	1	16495357	16498522	3166	1	LOC_Os01g29430	LOC_Os01g29430.2	0
Chr1	16518542	16518751	210	*	7	Promoter (<=1kb)	1	16511526	16518660	7135	2	LOC_Os01g29469	LOC_Os01g29469.1	0
Chr1	16520511	16520977	467	*	11	Promoter (1-2kb)	1	16511526	16518660	7135	2	LOC_Os01g29469	LOC_Os01g29469.1	-1851
Chr1	16542258	16542599	342	*	7	Promoter (2-3kb)	1	16540178	16545913	5736	1	LOC_Os01g29507	LOC_Os01g29507.1	2080
Chr1	16559340	16559456	117	*	7	Promoter (<=1kb)	1	16559728	16560393	666	2	LOC_Os01g29540	LOC_Os01g29540.1	937
Chr1	16588483	16589008	526	*	1	Promoter (<=1kb)	1	16588536	16589162	627	2	LOC_Os01g29600	LOC_Os01g29600.1	154
Chr1	16637205	16637383	179	*	3	Promoter (<=1kb)	1	16636937	16637439	503	1	LOC_Os01g29690	LOC_Os01g29690.1	268
Chr1	16659688	16659856	169	*	8	Promoter (<=1kb)	1	16659734	16664416	4683	1	LOC_Os01g29740	LOC_Os01g29740.1	0
Chr1	16683870	16684105	236	*	8	Promoter (<=1kb)	1	16684102	16688153	4052	1	LOC_Os01g29780	LOC_Os01g29780.1	0
Chr1	16702475	16702687	213	*	8	Promoter (2-3kb)	1	16699521	16700745	1225	1	LOC_Os01g29804	LOC_Os01g29804.3	2954
Chr1	16706102	16706294	193	*	7	Promoter (<=1kb)	1	16706250	16709605	3356	1	LOC_Os01g29820	LOC_Os01g29820.1	0
Chr1	17012538	17012810	273	*	7	Promoter (<=1kb)	1	17012521	17016324	3804	1	LOC_Os01g31110	LOC_Os01g31110.1	17
Chr1	17070667	17070830	164	*	7	Promoter (<=1kb)	1	17066935	17070832	3898	2	LOC_Os01g31220	LOC_Os01g31220.1	2
Chr1	17151436	17151905	470	*	7	Promoter (<=1kb)	1	17151655	17157845	6191	1	LOC_Os01g31360	LOC_Os01g31360.3	0
Chr1	17161601	17162003	403	*	7	Promoter (<=1kb)	1	17159673	17161710	2038	2	LOC_Os01g31370	LOC_Os01g31370.1	0
Chr1	17177353	17177534	182	*	3	Distal Intergenic	1	17173993	17176032	2040	1	LOC_Os01g31410	LOC_Os01g31410.1	3360
Chr1	17194542	17194703	162	*	7	Promoter (<=1kb)	1	17194926	17197756	2831	1	LOC_Os01g31450	LOC_Os01g31450.1	-223
Chr1	17210027	17210237	211	*	7	Distal Intergenic	1	17199341	17203453	4113	2	LOC_Os01g31460	LOC_Os01g31460.1	-6574
Chr1	17218152	17218313	162	*	3	Promoter (<=1kb)	1	17210255	17218310	8056	2	LOC_Os01g31470	LOC_Os01g31470.1	0
Chr1	17223447	17223783	337	*	3	Promoter (<=1kb)	1	17223650	17225003	1354	1	LOC_Os01g31480	LOC_Os01g31480.1	0
Chr1	17224647	17225132	486	*	7	Promoter (<=1kb)	1	17223650	17225003	1354	1	LOC_Os01g31480	LOC_Os01g31480.1	997
Chr1	17260854	17261046	193	*	8	Promoter (<=1kb)	1	17260407	17260762	356	1	LOC_Os01g31560	LOC_Os01g31560.1	447
Chr1	17261991	17262120	130	*	7	Promoter (<=1kb)	1	17262173	17262493	321	2	LOC_Os01g31570	LOC_Os01g31570.1	373
Chr1	17263263	17263439	177	*	3	Promoter (<=1kb)	1	17262173	17262493	321	2	LOC_Os01g31570	LOC_Os01g31570.1	-770
Chr1	17274611	17274942	332	*	3	Promoter (<=1kb)	1	17266159	17274840	8682	2	LOC_Os01g31580	LOC_Os01g31580.1	0
Chr1	17299273	17299759	487	*	8	Promoter (2-3kb)	1	17301967	17303723	1757	1	LOC_Os01g31610	LOC_Os01g31610.1	-2208
Chr1	17301921	17302222	302	*	1	Promoter (<=1kb)	1	17301967	17303723	1757	1	LOC_Os01g31610	LOC_Os01g31610.1	0
Chr1	17325645	17325786	142	*	8	Promoter (<=1kb)	1	17309298	17325760	16463	2	LOC_Os01g31629	LOC_Os01g31629.1	0
Chr1	17346045	17346595	551	*	7	Promoter (<=1kb)	1	17341202	17346405	5204	2	LOC_Os01g31680	LOC_Os01g31680.1	0
Chr1	17350241	17350344	104	*	6	Promoter (<=1kb)	1	17349311	17350816	1506	1	LOC_Os01g31690	LOC_Os01g31690.2	930
Chr1	17394203	17394561	359	*	3	Promoter (<=1kb)	1	17394269	17404492	10224	1	LOC_Os01g31770	LOC_Os01g31770.1	0
Chr1	17420261	17420498	238	*	8	Promoter (<=1kb)	1	17420432	17421291	860	1	LOC_Os01g31800	LOC_Os01g31800.1	0
Chr1	17434053	17434366	314	*	8	Promoter (1-2kb)	1	17432862	17433638	777	1	LOC_Os01g31820	LOC_Os01g31820.1	1191
Chr1	17443517	17443804	288	*	10	Promoter (<=1kb)	1	17444524	17445255	732	1	LOC_Os01g31850	LOC_Os01g31850.1	-720
Chr1	17444909	17445259	351	*	7	Promoter (<=1kb)	1	17444524	17445255	732	1	LOC_Os01g31850	LOC_Os01g31850.1	385
Chr1	17452027	17453676	1650	*	4	Promoter (<=1kb)	1	17453131	17453471	341	1	LOC_Os01g31860	LOC_Os01g31860.1	0
Chr1	17464761	17465372	612	*	7	Promoter (<=1kb)	1	17454023	17464973	10951	2	LOC_Os01g31870	LOC_Os01g31870.6	0
Chr1	17480923	17481162	240	*	1	Promoter (1-2kb)	1	17482326	17486091	3766	1	LOC_Os01g31920	LOC_Os01g31920.1	-1164
Chr1	17481296	17481684	389	*	1	Promoter (<=1kb)	1	17482326	17486091	3766	1	LOC_Os01g31920	LOC_Os01g31920.1	-642
Chr1	17482473	17482722	250	*	10	Promoter (<=1kb)	1	17482326	17486091	3766	1	LOC_Os01g31920	LOC_Os01g31920.1	147
Chr1	17482763	17482998	236	*	9	Promoter (<=1kb)	1	17482326	17486091	3766	1	LOC_Os01g31920	LOC_Os01g31920.1	437
Chr1	17483764	17483898	135	*	10	Promoter (1-2kb)	1	17482326	17486091	3766	1	LOC_Os01g31920	LOC_Os01g31920.1	1438
Chr1	17491685	17492464	780	*	3	Promoter (<=1kb)	1	17490452	17491820	1369	2	LOC_Os01g31940	LOC_Os01g31940.1	0
Chr1	17493126	17493470	345	*	7	Promoter (1-2kb)	1	17494129	17494636	508	2	LOC_Os01g31950	LOC_Os01g31950.1	1166
Chr1	17512288	17512508	221	*	10	Promoter (<=1kb)	1	17504338	17512384	8047	2	LOC_Os01g31980	LOC_Os01g31980.1	0
Chr1	17545905	17546124	220	*	11	Promoter (2-3kb)	1	17548583	17549932	1350	1	LOC_Os01g32060	LOC_Os01g32060.1	-2459
Chr1	17555240	17555360	121	*	6	Promoter (1-2kb)	1	17551621	17553728	2108	2	LOC_Os01g32070	LOC_Os01g32070.1	-1512
Chr1	17555655	17556060	406	*	8	Promoter (1-2kb)	1	17551621	17553728	2108	2	LOC_Os01g32070	LOC_Os01g32070.1	-1927
Chr1	17560630	17560996	367	*	3	Promoter (<=1kb)	1	17560756	17564948	4193	1	LOC_Os01g32080	LOC_Os01g32080.1	0
Chr1	17567598	17567918	321	*	3	Promoter (<=1kb)	1	17559698	17567805	8108	2	LOC_Os01g32090	LOC_Os01g32090.1	0
Chr1	17581052	17581233	182	*	10	Promoter (<=1kb)	1	17581113	17582133	1021	1	LOC_Os01g32120	LOC_Os01g32120.1	0
Chr1	17582488	17582641	154	*	3	Promoter (1-2kb)	1	17583645	17586310	2666	1	LOC_Os01g32130	LOC_Os01g32130.1	-1004
Chr1	17604037	17604286	250	*	7	Promoter (<=1kb)	1	17605172	17607576	2405	1	LOC_Os01g32170	LOC_Os01g32170.1	-886
Chr1	17604950	17605408	459	*	7	Promoter (<=1kb)	1	17605172	17607576	2405	1	LOC_Os01g32170	LOC_Os01g32170.1	0
Chr1	17626885	17627185	301	*	7	Promoter (<=1kb)	1	17612327	17626975	14649	2	LOC_Os01g32184	LOC_Os01g32184.1	0
Chr1	17657404	17657753	350	*	8	Distal Intergenic	1	17667187	17672473	5287	1	LOC_Os01g32250	LOC_Os01g32250.1	-9434
Chr1	17658010	17658315	306	*	1	Distal Intergenic	1	17667187	17672473	5287	1	LOC_Os01g32250	LOC_Os01g32250.1	-8872
Chr1	17681094	17681768	675	*	7	Promoter (<=1kb)	1	17681433	17683094	1662	1	LOC_Os01g32259	LOC_Os01g32259.1	0
Chr1	17697013	17697204	192	*	8	Promoter (<=1kb)	1	17697080	17706376	9297	1	LOC_Os01g32280	LOC_Os01g32280.1	0
Chr1	17708708	17709030	323	*	8	Promoter (<=1kb)	1	17708791	17713472	4682	1	LOC_Os01g32300	LOC_Os01g32300.1	0
Chr1	17723674	17723864	191	*	7	Distal Intergenic	1	17714168	17714641	474	2	LOC_Os01g32310	LOC_Os01g32310.1	-9033
Chr1	17739853	17740054	202	*	7	Promoter (<=1kb)	1	17740974	17742308	1335	1	LOC_Os01g32330	LOC_Os01g32330.1	-920
Chr1	17741940	17742361	422	*	7	Promoter (<=1kb)	1	17740974	17742308	1335	1	LOC_Os01g32330	LOC_Os01g32330.1	966
Chr1	17746299	17746461	163	*	7	Promoter (<=1kb)	1	17746363	17751130	4768	1	LOC_Os01g32350	LOC_Os01g32350.3	0
Chr1	17753276	17753404	129	*	7	Promoter (2-3kb)	1	17756051	17765020	8970	1	LOC_Os01g32364	LOC_Os01g32364.1	-2647
Chr1	17755843	17756288	446	*	7	Promoter (<=1kb)	1	17756051	17765020	8970	1	LOC_Os01g32364	LOC_Os01g32364.1	0
Chr1	17764552	17764714	163	*	7	3' UTR	1	17767880	17768465	586	1	LOC_Os01g32380	LOC_Os01g32380.1	-3166
Chr1	17766705	17766954	250	*	3	Promoter (<=1kb)	1	17767880	17768465	586	1	LOC_Os01g32380	LOC_Os01g32380.1	-926
Chr1	17767429	17767962	534	*	3	Promoter (<=1kb)	1	17767880	17768465	586	1	LOC_Os01g32380	LOC_Os01g32380.1	0
Chr1	17770246	17770501	256	*	3	Promoter (2-3kb)	1	17767880	17768465	586	1	LOC_Os01g32380	LOC_Os01g32380.1	2366
Chr1	17770764	17771030	267	*	3	Promoter (2-3kb)	1	17767880	17768465	586	1	LOC_Os01g32380	LOC_Os01g32380.1	2884
Chr1	17796533	17796806	274	*	3	Promoter (<=1kb)	1	17795883	17796194	312	2	LOC_Os01g32450	LOC_Os01g32450.1	-339
Chr1	17797711	17797891	181	*	8	Promoter (<=1kb)	1	17798261	17799032	772	1	LOC_Os01g32460	LOC_Os01g32460.1	-370
Chr1	17798192	17798305	114	*	3	Promoter (<=1kb)	1	17798261	17799032	772	1	LOC_Os01g32460	LOC_Os01g32460.1	0
Chr1	17859068	17859260	193	*	3	Promoter (1-2kb)	1	17859771	17860643	873	2	LOC_Os01g32560	LOC_Os01g32560.1	1383
Chr1	17859350	17859559	210	*	8	Promoter (1-2kb)	1	17859771	17860643	873	2	LOC_Os01g32560	LOC_Os01g32560.1	1084
Chr1	17860590	17861073	484	*	8	Promoter (<=1kb)	1	17859771	17860643	873	2	LOC_Os01g32560	LOC_Os01g32560.1	0
Chr1	17861733	17862116	384	*	7	Promoter (1-2kb)	1	17859771	17860643	873	2	LOC_Os01g32560	LOC_Os01g32560.1	-1090
Chr1	17863210	17863413	204	*	8	Promoter (2-3kb)	1	17859771	17860643	873	2	LOC_Os01g32560	LOC_Os01g32560.1	-2567
Chr1	17894830	17895025	196	*	7	Promoter (<=1kb)	1	17894912	17898610	3699	1	LOC_Os01g32640	LOC_Os01g32640.1	0
Chr1	17904606	17905101	496	*	7	Promoter (<=1kb)	1	17904775	17907722	2948	1	LOC_Os01g32660	LOC_Os01g32660.3	0
Chr1	17912156	17912419	264	*	8	Promoter (<=1kb)	1	17911523	17912150	628	2	LOC_Os01g32670	LOC_Os01g32670.1	-6
Chr1	17913201	17913401	201	*	3	Promoter (1-2kb)	1	17911523	17912150	628	2	LOC_Os01g32670	LOC_Os01g32670.1	-1051
Chr1	17914257	17914530	274	*	8	Promoter (2-3kb)	1	17911523	17912150	628	2	LOC_Os01g32670	LOC_Os01g32670.1	-2107
Chr1	17916845	17917191	347	*	7	Distal Intergenic	1	17911523	17912150	628	2	LOC_Os01g32670	LOC_Os01g32670.1	-4695
Chr1	17922745	17922920	176	*	8	Promoter (<=1kb)	1	17922040	17922730	691	1	LOC_Os01g32680	LOC_Os01g32680.1	705
Chr1	17923295	17923411	117	*	9	Promoter (1-2kb)	1	17922040	17922730	691	1	LOC_Os01g32680	LOC_Os01g32680.1	1255
Chr1	17951527	17951893	367	*	1	Promoter (<=1kb)	1	17947747	17951664	3918	2	LOC_Os01g32730	LOC_Os01g32730.1	0
Chr1	17959116	17959401	286	*	1	Promoter (2-3kb)	1	17956225	17956606	382	1	LOC_Os01g32740	LOC_Os01g32740.1	2891
Chr1	17968478	17968849	372	*	1	Promoter (<=1kb)	1	17960865	17968602	7738	2	LOC_Os01g32750	LOC_Os01g32750.1	0
Chr1	17977218	17977727	510	*	1	Promoter (<=1kb)	1	17975816	17977327	1512	2	LOC_Os01g32770	LOC_Os01g32770.1	0
Chr1	17977982	17978588	607	*	3	Promoter (<=1kb)	1	17975816	17977327	1512	2	LOC_Os01g32770	LOC_Os01g32770.1	-655
Chr1	17983156	17983786	631	*	8	Distal Intergenic	1	17975816	17977327	1512	2	LOC_Os01g32770	LOC_Os01g32770.1	-5829
Chr1	17984539	17984669	131	*	3	Distal Intergenic	1	17975816	17977327	1512	2	LOC_Os01g32770	LOC_Os01g32770.1	-7212
Chr1	17986044	17986221	178	*	2	Distal Intergenic	1	17990828	17993764	2937	2	LOC_Os01g32780	LOC_Os01g32780.1	7543
Chr1	17986418	17986883	466	*	3	Distal Intergenic	1	17990828	17993764	2937	2	LOC_Os01g32780	LOC_Os01g32780.1	6881
Chr1	17997569	17997822	254	*	10	Promoter (<=1kb)	1	17994549	17997769	3221	2	LOC_Os01g32790	LOC_Os01g32790.1	0
Chr1	17998240	17998465	226	*	7	Promoter (<=1kb)	1	17994549	17997769	3221	2	LOC_Os01g32790	LOC_Os01g32790.1	-471
Chr1	18002716	18003141	426	*	1	Promoter (<=1kb)	1	17999299	18002863	3565	2	LOC_Os01g32800	LOC_Os01g32800.1	0
Chr1	18016945	18017198	254	*	10	Promoter (<=1kb)	1	18013675	18017027	3353	2	LOC_Os01g32830	LOC_Os01g32830.1	0
Chr1	18020470	18020660	191	*	3	Promoter (1-2kb)	1	18022008	18024750	2743	1	LOC_Os01g32840	LOC_Os01g32840.1	-1348
Chr1	18021173	18021294	122	*	4	Promoter (<=1kb)	1	18022008	18024750	2743	1	LOC_Os01g32840	LOC_Os01g32840.1	-714
Chr1	18021886	18022271	386	*	3	Promoter (<=1kb)	1	18022008	18024750	2743	1	LOC_Os01g32840	LOC_Os01g32840.1	0
Chr1	18030255	18030457	203	*	7	Promoter (<=1kb)	1	18026504	18030389	3886	2	LOC_Os01g32849	LOC_Os01g32849.1	0
Chr1	18041559	18041931	373	*	10	Promoter (<=1kb)	1	18041759	18050240	8482	1	LOC_Os01g32870	LOC_Os01g32870.1	0
Chr1	18051461	18051619	159	*	3	Promoter (<=1kb)	1	18051517	18054939	3423	1	LOC_Os01g32880	LOC_Os01g32880.1	0
Chr1	18056477	18056760	284	*	3	Distal Intergenic	1	18051517	18054939	3423	1	LOC_Os01g32880	LOC_Os01g32880.1	4960
Chr1	18087198	18087479	282	*	7	Distal Intergenic	1	18081023	18081292	270	2	LOC_Os01g32950	LOC_Os01g32950.1	-5906
Chr1	18095325	18095758	434	*	7	Promoter (<=1kb)	1	18087601	18095186	7586	2	LOC_Os01g32964	LOC_Os01g32964.1	-139
Chr1	18111438	18111772	335	*	3	Promoter (<=1kb)	1	18101551	18111348	9798	2	LOC_Os01g32980	LOC_Os01g32980.1	-90
Chr1	18112573	18112804	232	*	8	Promoter (1-2kb)	1	18101551	18111348	9798	2	LOC_Os01g32980	LOC_Os01g32980.1	-1225
Chr1	18124120	18125565	1446	*	7	Promoter (<=1kb)	1	18124929	18128894	3966	1	LOC_Os01g33000	LOC_Os01g33000.1	0
Chr1	18132383	18132567	185	*	3	Distal Intergenic	1	18135288	18138335	3048	2	LOC_Os01g33020	LOC_Os01g33020.2	5768
Chr1	18138064	18138452	389	*	1	Promoter (<=1kb)	1	18135288	18138335	3048	2	LOC_Os01g33020	LOC_Os01g33020.2	0
Chr1	18142767	18143119	353	*	7	Promoter (<=1kb)	1	18140743	18142908	2166	2	LOC_Os01g33030	LOC_Os01g33030.1	0
Chr1	18150569	18150979	411	*	3	Promoter (<=1kb)	1	18150894	18157844	6951	1	LOC_Os01g33040	LOC_Os01g33040.1	0
Chr1	18163431	18163863	433	*	3	Promoter (<=1kb)	1	18158641	18163459	4819	2	LOC_Os01g33050	LOC_Os01g33050.2	0
Chr1	18181111	18181382	272	*	7	Distal Intergenic	1	18176535	18177876	1342	1	LOC_Os01g33070	LOC_Os01g33070.1	4576
Chr1	18186575	18187181	607	*	7	Promoter (<=1kb)	1	18186985	18193374	6390	1	LOC_Os01g33080	LOC_Os01g33080.1	0
Chr1	18200024	18200515	492	*	3	Distal Intergenic	1	18205177	18208221	3045	1	LOC_Os01g33090	LOC_Os01g33090.1	-4662
Chr1	18208622	18209002	381	*	3	Distal Intergenic	1	18205177	18208221	3045	1	LOC_Os01g33090	LOC_Os01g33090.1	3445
Chr1	18284512	18284699	188	*	3	Promoter (<=1kb)	1	18284604	18288878	4275	1	LOC_Os01g33204	LOC_Os01g33204.1	0
Chr1	18303908	18304138	231	*	7	Promoter (<=1kb)	1	18298135	18303981	5847	2	LOC_Os01g33230	LOC_Os01g33230.1	0
Chr1	18332339	18332615	277	*	3	Exon (LOC_Os01g33260.1/LOC_Os01g33260, exon 8 of 32)	1	18319956	18336890	16935	2	LOC_Os01g33260	LOC_Os01g33260.1	4275
Chr1	18345366	18345544	179	*	10	Distal Intergenic	1	18349842	18351871	2030	2	LOC_Os01g33290	LOC_Os01g33290.1	6327
Chr1	18348989	18349121	133	*	8	Promoter (2-3kb)	1	18349842	18351871	2030	2	LOC_Os01g33290	LOC_Os01g33290.1	2750
Chr1	18369784	18369955	172	*	7	Promoter (<=1kb)	1	18370010	18372056	2047	1	LOC_Os01g33360	LOC_Os01g33360.1	-55
Chr1	18372888	18373239	352	*	7	Promoter (2-3kb)	1	18370010	18372056	2047	1	LOC_Os01g33360	LOC_Os01g33360.1	2878
Chr1	18373769	18373898	130	*	7	Promoter (2-3kb)	1	18374765	18376668	1904	2	LOC_Os01g33370	LOC_Os01g33370.1	2770
Chr1	18386933	18387054	122	*	7	Promoter (<=1kb)	1	18386293	18386927	635	2	LOC_Os01g33400	LOC_Os01g33400.1	-6
Chr1	18390087	18390444	358	*	3	Promoter (<=1kb)	1	18390223	18394131	3909	1	LOC_Os01g33410	LOC_Os01g33410.1	0
Chr1	18401530	18401875	346	*	7	Promoter (<=1kb)	1	18394242	18401699	7458	2	LOC_Os01g33420	LOC_Os01g33420.1	0
Chr1	18406035	18406241	207	*	1	Distal Intergenic	1	18394242	18401699	7458	2	LOC_Os01g33420	LOC_Os01g33420.1	-4336
Chr1	18439590	18439768	179	*	7	Promoter (<=1kb)	1	18438308	18439610	1303	2	LOC_Os01g33490	LOC_Os01g33490.1	0
Chr1	18589703	18590029	327	*	3	Promoter (<=1kb)	1	18589667	18590308	642	2	LOC_Os01g33770	LOC_Os01g33770.1	279
Chr1	18657686	18657816	131	*	8	Promoter (<=1kb)	1	18658403	18658693	291	2	LOC_Os01g33920	LOC_Os01g33920.1	877
Chr1	18677535	18677679	145	*	7	Distal Intergenic	1	18671229	18675674	4446	1	LOC_Os01g33950	LOC_Os01g33950.1	6306
Chr1	18683185	18683369	185	*	5	Distal Intergenic	1	18684016	18693589	9574	2	LOC_Os01g33960	LOC_Os01g33960.1	10220
Chr1	18683542	18685190	1649	*	5	Exon (LOC_Os01g33960.1/LOC_Os01g33960, exon 11 of 12)	1	18684016	18693589	9574	2	LOC_Os01g33960	LOC_Os01g33960.1	8399
Chr1	18685939	18686074	136	*	11	Exon (LOC_Os01g33960.1/LOC_Os01g33960, exon 10 of 12)	1	18684016	18693589	9574	2	LOC_Os01g33960	LOC_Os01g33960.1	7515
Chr1	18686203	18686936	734	*	11	Exon (LOC_Os01g33960.1/LOC_Os01g33960, exon 9 of 12)	1	18684016	18693589	9574	2	LOC_Os01g33960	LOC_Os01g33960.1	6653
Chr1	18687257	18687460	204	*	10	Intron (LOC_Os01g33960.1/LOC_Os01g33960, intron 8 of 11)	1	18684016	18693589	9574	2	LOC_Os01g33960	LOC_Os01g33960.1	6129
Chr1	18688196	18688737	542	*	11	Exon (LOC_Os01g33960.1/LOC_Os01g33960, exon 8 of 12)	1	18684016	18693589	9574	2	LOC_Os01g33960	LOC_Os01g33960.1	4852
Chr1	18689043	18689501	459	*	5	Intron (LOC_Os01g33960.1/LOC_Os01g33960, intron 7 of 11)	1	18684016	18693589	9574	2	LOC_Os01g33960	LOC_Os01g33960.1	4088
Chr1	18748929	18749328	400	*	8	Promoter (<=1kb)	1	18749285	18750480	1196	1	LOC_Os01g34050	LOC_Os01g34050.1	0
Chr1	18755141	18755308	168	*	8	Promoter (<=1kb)	1	18755268	18756900	1633	1	LOC_Os01g34060	LOC_Os01g34060.1	0
Chr1	18755394	18755655	262	*	5	Promoter (<=1kb)	1	18755268	18756900	1633	1	LOC_Os01g34060	LOC_Os01g34060.1	126
Chr1	18755973	18756438	466	*	5	Promoter (<=1kb)	1	18755268	18756900	1633	1	LOC_Os01g34060	LOC_Os01g34060.1	705
Chr1	18761396	18761556	161	*	7	Promoter (1-2kb)	1	18763270	18774476	11207	1	LOC_Os01g34080	LOC_Os01g34080.1	-1714
Chr1	18774956	18775215	260	*	7	Promoter (2-3kb)	1	18777852	18778187	336	2	LOC_Os01g34090	LOC_Os01g34090.1	2972
Chr1	18817896	18818183	288	*	7	Distal Intergenic	1	18805591	18813660	8070	2	LOC_Os01g34140	LOC_Os01g34140.1	-4236
Chr1	18821662	18821889	228	*	1	Distal Intergenic	1	18805591	18813660	8070	2	LOC_Os01g34140	LOC_Os01g34140.1	-8002
Chr1	18826715	18827002	288	*	5	Distal Intergenic	1	18805591	18813660	8070	2	LOC_Os01g34140	LOC_Os01g34140.1	-13055
Chr1	18828287	18828698	412	*	3	Distal Intergenic	1	18841382	18841585	204	2	LOC_Os01g34180	LOC_Os01g34180.1	12887
Chr1	18828999	18829462	464	*	3	Distal Intergenic	1	18841382	18841585	204	2	LOC_Os01g34180	LOC_Os01g34180.1	12123
Chr1	18832476	18833527	1052	*	3	Distal Intergenic	1	18841382	18841585	204	2	LOC_Os01g34180	LOC_Os01g34180.1	8058
Chr1	18838307	18839135	829	*	7	Promoter (2-3kb)	1	18841382	18841585	204	2	LOC_Os01g34180	LOC_Os01g34180.1	2450
Chr1	18853472	18853648	177	*	7	Promoter (<=1kb)	1	18853567	18857379	3813	1	LOC_Os01g34200	LOC_Os01g34200.1	0
Chr1	18866005	18866377	373	*	7	Distal Intergenic	1	18869711	18870733	1023	2	LOC_Os01g34220	LOC_Os01g34220.1	4356
Chr1	18866859	18867249	391	*	3	Distal Intergenic	1	18869711	18870733	1023	2	LOC_Os01g34220	LOC_Os01g34220.1	3484
Chr1	18923462	18923659	198	*	3	Promoter (<=1kb)	1	18923606	18939279	15674	1	LOC_Os01g34330	LOC_Os01g34330.1	0
Chr1	18945516	18945759	244	*	3	Promoter (<=1kb)	1	18940388	18945666	5279	2	LOC_Os01g34350	LOC_Os01g34350.1	0
Chr1	18959726	18959918	193	*	1	Distal Intergenic	1	18948821	18956617	7797	2	LOC_Os01g34374	LOC_Os01g34374.1	-3109
Chr1	18968841	18969065	225	*	3	Promoter (<=1kb)	1	18961318	18969005	7688	2	LOC_Os01g34390	LOC_Os01g34390.1	0
Chr1	18977264	18977503	240	*	8	Promoter (<=1kb)	1	18977424	18978320	897	1	LOC_Os01g34420	LOC_Os01g34420.1	0
Chr1	18998055	18998252	198	*	7	Distal Intergenic	1	18992785	18994974	2190	1	LOC_Os01g34450	LOC_Os01g34450.1	5270
Chr1	19000314	19000446	133	*	8	Distal Intergenic	1	19004444	19005028	585	1	LOC_Os01g34460	LOC_Os01g34460.1	-3998
Chr1	19005294	19005430	137	*	7	Promoter (<=1kb)	1	19005427	19006992	1566	1	LOC_Os01g34470	LOC_Os01g34470.1	0
Chr1	19009567	19009812	246	*	8	Promoter (<=1kb)	1	19009708	19012975	3268	1	LOC_Os01g34480	LOC_Os01g34480.3	0
Chr1	19039613	19039720	108	*	8	Distal Intergenic	1	19033410	19036220	2811	2	LOC_Os01g34530	LOC_Os01g34530.1	-3393
Chr1	19065931	19066050	120	*	7	Distal Intergenic	1	19062423	19063967	1545	1	LOC_Os01g34570	LOC_Os01g34570.1	3508
Chr1	19068120	19068392	273	*	3	Promoter (2-3kb)	1	19070908	19071216	309	1	LOC_Os01g34580	LOC_Os01g34580.1	-2516
Chr1	19070943	19071244	302	*	7	Promoter (<=1kb)	1	19070908	19071216	309	1	LOC_Os01g34580	LOC_Os01g34580.1	35
Chr1	19085691	19085896	206	*	3	Promoter (<=1kb)	1	19085832	19088290	2459	1	LOC_Os01g34614	LOC_Os01g34614.1	0
Chr1	19089647	19090018	372	*	1	Promoter (<=1kb)	1	19089909	19093121	3213	1	LOC_Os01g34620	LOC_Os01g34620.4	0
Chr1	19102158	19102283	126	*	7	Promoter (2-3kb)	1	19095517	19100157	4641	2	LOC_Os01g34630	LOC_Os01g34630.1	-2001
Chr1	19107462	19107628	167	*	3	Distal Intergenic	1	19110908	19113315	2408	2	LOC_Os01g34660	LOC_Os01g34660.1	5687
Chr1	19129428	19129691	264	*	8	Promoter (<=1kb)	1	19123411	19129192	5782	2	LOC_Os01g34680	LOC_Os01g34680.1	-236
Chr1	19135585	19135978	394	*	7	Promoter (<=1kb)	1	19135802	19138940	3139	1	LOC_Os01g34700	LOC_Os01g34700.3	0
Chr1	19141239	19141475	237	*	7	Promoter (1-2kb)	1	19142951	19148413	5463	1	LOC_Os01g34710	LOC_Os01g34710.1	-1476
Chr1	19156540	19156700	161	*	7	Promoter (2-3kb)	1	19159321	19163479	4159	1	LOC_Os01g34730	LOC_Os01g34730.1	-2621
Chr1	19192205	19192577	373	*	3	Distal Intergenic	1	19177737	19185746	8010	2	LOC_Os01g34780	LOC_Os01g34780.2	-6459
Chr1	19248157	19248257	101	*	8	Promoter (<=1kb)	1	19245153	19248201	3049	2	LOC_Os01g34860	LOC_Os01g34860.1	0
Chr1	19250286	19250420	135	*	7	Promoter (2-3kb)	1	19245153	19248201	3049	2	LOC_Os01g34860	LOC_Os01g34860.1	-2085
Chr1	19282452	19282699	248	*	7	Promoter (<=1kb)	1	19281427	19282266	840	2	LOC_Os01g34900	LOC_Os01g34900.1	-186
Chr1	19323106	19323275	170	*	8	Promoter (2-3kb)	1	19324813	19325469	657	2	LOC_Os01g34940	LOC_Os01g34940.1	2194
Chr1	19327122	19327744	623	*	3	Promoter (1-2kb)	1	19324813	19325469	657	2	LOC_Os01g34940	LOC_Os01g34940.1	-1653
Chr1	19351895	19352116	222	*	3	Promoter (<=1kb)	1	19352055	19359549	7495	1	LOC_Os01g34970	LOC_Os01g34970.2	0
Chr1	19378093	19378439	347	*	7	Promoter (<=1kb)	1	19378169	19387198	9030	1	LOC_Os01g35030	LOC_Os01g35030.1	0
Chr1	19379624	19379816	193	*	3	Promoter (1-2kb)	1	19378169	19387198	9030	1	LOC_Os01g35030	LOC_Os01g35030.1	1455
Chr1	19389661	19389920	260	*	8	Promoter (<=1kb)	1	19389831	19392858	3028	1	LOC_Os01g35040	LOC_Os01g35040.1	0
Chr1	19393427	19393551	125	*	3	Distal Intergenic	1	19389831	19392858	3028	1	LOC_Os01g35040	LOC_Os01g35040.1	3596
Chr1	19405139	19405989	851	*	3	Promoter (<=1kb)	1	19394462	19405480	11019	2	LOC_Os01g35050	LOC_Os01g35050.1	0
Chr1	19406153	19406477	325	*	10	Promoter (<=1kb)	1	19394525	19405480	10956	2	LOC_Os01g35050	LOC_Os01g35050.4	-673
Chr1	19406597	19407028	432	*	11	Promoter (1-2kb)	1	19394525	19405480	10956	2	LOC_Os01g35050	LOC_Os01g35050.4	-1117
Chr1	19409616	19409993	378	*	7	Distal Intergenic	1	19394525	19405480	10956	2	LOC_Os01g35050	LOC_Os01g35050.4	-4136
Chr1	19410590	19411095	506	*	7	Distal Intergenic	1	19394525	19405480	10956	2	LOC_Os01g35050	LOC_Os01g35050.4	-5110
Chr1	19411414	19411619	206	*	7	Distal Intergenic	1	19394525	19405480	10956	2	LOC_Os01g35050	LOC_Os01g35050.4	-5934
Chr1	19453267	19453632	366	*	3	Distal Intergenic	1	19454154	19458314	4161	2	LOC_Os01g35160	LOC_Os01g35160.1	4682
Chr1	19458133	19458302	170	*	7	Promoter (<=1kb)	1	19454154	19458314	4161	2	LOC_Os01g35160	LOC_Os01g35160.1	12
Chr1	19462713	19462856	144	*	8	Distal Intergenic	1	19466274	19469025	2752	1	LOC_Os01g35170	LOC_Os01g35170.1	-3418
Chr1	19477618	19477738	121	*	3	Promoter (<=1kb)	1	19469262	19477606	8345	2	LOC_Os01g35184	LOC_Os01g35184.2	-12
Chr1	19477887	19478048	162	*	8	Promoter (<=1kb)	1	19469262	19477606	8345	2	LOC_Os01g35184	LOC_Os01g35184.2	-281
Chr1	19578400	19578698	299	*	7	Promoter (1-2kb)	1	19572988	19576720	3733	2	LOC_Os01g35390	LOC_Os01g35390.1	-1680
Chr1	19681601	19682088	488	*	8	Promoter (<=1kb)	1	19681825	19685078	3254	1	LOC_Os01g35580	LOC_Os01g35580.3	0
Chr1	19685948	19686156	209	*	7	3' UTR	1	19689459	19692954	3496	1	LOC_Os01g35590	LOC_Os01g35590.1	-3303
Chr1	19691692	19692121	430	*	8	Promoter (2-3kb)	1	19689459	19692954	3496	1	LOC_Os01g35590	LOC_Os01g35590.1	2233
Chr1	19731681	19731835	155	*	4	Distal Intergenic	1	19740199	19743967	3769	1	LOC_Os01g35640	LOC_Os01g35640.1	-8364
Chr1	19914134	19914333	200	*	10	Promoter (<=1kb)	1	19911223	19914280	3058	2	LOC_Os01g35990	LOC_Os01g35990.1	0
Chr1	19914967	19915097	131	*	11	Promoter (<=1kb)	1	19911223	19914280	3058	2	LOC_Os01g35990	LOC_Os01g35990.1	-687
Chr1	19917656	19917973	318	*	3	Distal Intergenic	1	19911223	19914280	3058	2	LOC_Os01g35990	LOC_Os01g35990.1	-3376
Chr1	19918213	19918538	326	*	7	Distal Intergenic	1	19911223	19914280	3058	2	LOC_Os01g35990	LOC_Os01g35990.1	-3933
Chr1	19919231	19919671	441	*	7	Promoter (2-3kb)	1	19922637	19925365	2729	1	LOC_Os01g36000	LOC_Os01g36000.1	-2966
Chr1	19955726	19956074	349	*	7	Promoter (<=1kb)	1	19954060	19955117	1058	2	LOC_Os01g36060	LOC_Os01g36060.1	-609
Chr1	19959616	19959748	133	*	8	Promoter (<=1kb)	1	19959667	19961992	2326	1	LOC_Os01g36070	LOC_Os01g36070.1	0
Chr1	19961900	19962271	372	*	7	Promoter (2-3kb)	1	19959667	19961992	2326	1	LOC_Os01g36070	LOC_Os01g36070.1	2233
Chr1	19963266	19963380	115	*	7	Exon (LOC_Os01g36080.1/LOC_Os01g36080, exon 12 of 12)	1	19959667	19961992	2326	1	LOC_Os01g36070	LOC_Os01g36070.1	3599
Chr1	19969901	19970281	381	*	3	Promoter (<=1kb)	1	19962457	19970080	7624	2	LOC_Os01g36080	LOC_Os01g36080.1	0
Chr1	19971859	19972068	210	*	2	Promoter (<=1kb)	1	19972083	19973030	948	1	LOC_Os01g36090	LOC_Os01g36090.1	-15
Chr1	20033048	20033609	562	*	11	Promoter (<=1kb)	1	20033503	20035006	1504	1	LOC_Os01g36220	LOC_Os01g36220.1	0
Chr1	20034751	20035235	485	*	7	Promoter (1-2kb)	1	20033503	20035006	1504	1	LOC_Os01g36220	LOC_Os01g36220.1	1248
Chr1	20041490	20041672	183	*	7	Promoter (<=1kb)	1	20041617	20044744	3128	1	LOC_Os01g36229	LOC_Os01g36229.1	0
Chr1	20045006	20045318	313	*	8	Downstream (<=300bp)	1	20041617	20044744	3128	1	LOC_Os01g36229	LOC_Os01g36229.1	3389
Chr1	20048506	20048652	147	*	3	Distal Intergenic	1	20041617	20044744	3128	1	LOC_Os01g36229	LOC_Os01g36229.1	6889
Chr1	20049933	20050222	290	*	2	Distal Intergenic	1	20041617	20044744	3128	1	LOC_Os01g36229	LOC_Os01g36229.1	8316
Chr1	20212538	20212642	105	*	11	Promoter (<=1kb)	1	20212895	20214073	1179	1	LOC_Os01g36410	LOC_Os01g36410.1	-253
Chr1	20243118	20243427	310	*	7	Promoter (<=1kb)	1	20240497	20242740	2244	2	LOC_Os01g36460	LOC_Os01g36460.1	-378
Chr1	20291776	20291915	140	*	8	Promoter (<=1kb)	1	20292590	20292886	297	1	LOC_Os01g36570	LOC_Os01g36570.1	-675
Chr1	20294115	20294332	218	*	7	Promoter (1-2kb)	1	20292590	20292886	297	1	LOC_Os01g36570	LOC_Os01g36570.1	1525
Chr1	20294532	20294678	147	*	3	Promoter (1-2kb)	1	20292590	20292886	297	1	LOC_Os01g36570	LOC_Os01g36570.1	1942
Chr1	20319291	20319608	318	*	7	Promoter (<=1kb)	1	20317862	20319378	1517	2	LOC_Os01g36620	LOC_Os01g36620.1	0
Chr1	20328075	20328281	207	*	3	Promoter (<=1kb)	1	20327990	20334833	6844	1	LOC_Os01g36640	LOC_Os01g36640.1	85
Chr1	20328508	20328677	170	*	1	Promoter (<=1kb)	1	20327990	20334833	6844	1	LOC_Os01g36640	LOC_Os01g36640.1	518
Chr1	20340575	20340743	169	*	3	Promoter (1-2kb)	1	20338108	20341899	3792	2	LOC_Os01g36660	LOC_Os01g36660.1	1156
Chr1	20373743	20374028	286	*	7	Promoter (<=1kb)	1	20373741	20374795	1055	1	LOC_Os01g36690	LOC_Os01g36690.1	2
Chr1	20386257	20386404	148	*	6	Promoter (2-3kb)	1	20386195	20388517	2323	2	LOC_Os01g36720	LOC_Os01g36720.1	2113
Chr1	20386878	20387071	194	*	5	Promoter (1-2kb)	1	20386195	20388517	2323	2	LOC_Os01g36720	LOC_Os01g36720.1	1446
Chr1	20388460	20388812	353	*	3	Promoter (<=1kb)	1	20386195	20388517	2323	2	LOC_Os01g36720	LOC_Os01g36720.1	0
Chr1	20388875	20389051	177	*	3	Promoter (<=1kb)	1	20386195	20388517	2323	2	LOC_Os01g36720	LOC_Os01g36720.1	-358
Chr1	20396807	20396959	153	*	8	Promoter (2-3kb)	1	20391083	20394257	3175	2	LOC_Os01g36730	LOC_Os01g36730.1	-2550
Chr1	20501697	20501902	206	*	3	Promoter (<=1kb)	1	20489154	20501766	12613	2	LOC_Os01g36840	LOC_Os01g36840.1	0
Chr1	20522289	20522514	226	*	8	Promoter (<=1kb)	1	20522447	20528243	5797	1	LOC_Os01g36860	LOC_Os01g36860.1	0
Chr1	20538899	20539026	128	*	7	Promoter (<=1kb)	1	20535086	20538945	3860	2	LOC_Os01g36870	LOC_Os01g36870.1	0
Chr1	20540689	20540910	222	*	8	Promoter (<=1kb)	1	20540829	20547112	6284	1	LOC_Os01g36890	LOC_Os01g36890.2	0
Chr1	20545899	20546080	182	*	1	Intron (LOC_Os01g36890.2/LOC_Os01g36890, intron 7 of 10)	1	20540829	20547112	6284	1	LOC_Os01g36890	LOC_Os01g36890.2	5070
Chr1	20570869	20571077	209	*	3	Promoter (<=1kb)	1	20570953	20576221	5269	1	LOC_Os01g36920	LOC_Os01g36920.2	0
Chr1	20577440	20577558	119	*	6	Distal Intergenic	1	20570953	20576221	5269	1	LOC_Os01g36920	LOC_Os01g36920.2	6487
Chr1	20594957	20595434	478	*	3	Promoter (<=1kb)	1	20595192	20598852	3661	1	LOC_Os01g36940	LOC_Os01g36940.1	0
Chr1	20599137	20599657	521	*	7	Promoter (2-3kb)	1	20599314	20602261	2948	2	LOC_Os01g36950	LOC_Os01g36950.1	2604
Chr1	20599757	20600675	919	*	1	Promoter (1-2kb)	1	20599314	20602261	2948	2	LOC_Os01g36950	LOC_Os01g36950.1	1586
Chr1	20604376	20605201	826	*	7	Promoter (2-3kb)	1	20600181	20602261	2081	2	LOC_Os01g36950	LOC_Os01g36950.3	-2115
Chr1	20605554	20605920	367	*	7	Distal Intergenic	1	20600181	20602261	2081	2	LOC_Os01g36950	LOC_Os01g36950.3	-3293
Chr1	20609054	20609389	336	*	1	Distal Intergenic	1	20600181	20602261	2081	2	LOC_Os01g36950	LOC_Os01g36950.3	-6793
Chr1	20628091	20628530	440	*	3	Promoter (<=1kb)	1	20628647	20631891	3245	1	LOC_Os01g36970	LOC_Os01g36970.1	-117
Chr1	20662575	20663010	436	*	8	Promoter (<=1kb)	1	20662990	20665064	2075	1	LOC_Os01g37040	LOC_Os01g37040.1	0
Chr1	20700433	20700624	192	*	8	Promoter (<=1kb)	1	20700553	20703076	2524	1	LOC_Os01g37090	LOC_Os01g37090.1	0
Chr1	20738372	20738586	215	*	8	Promoter (<=1kb)	1	20738583	20742431	3849	1	LOC_Os01g37130	LOC_Os01g37130.1	0
Chr1	20904460	20904902	443	*	7	Distal Intergenic	1	20900608	20903021	2414	1	LOC_Os01g37430	LOC_Os01g37430.1	3852
Chr1	20955374	20955622	249	*	7	Promoter (<=1kb)	1	20953958	20955515	1558	2	LOC_Os01g37510	LOC_Os01g37510.1	0
Chr1	20987604	20987875	272	*	8	Promoter (<=1kb)	1	20987760	20989715	1956	1	LOC_Os01g37560	LOC_Os01g37560.2	0
Chr1	20993554	20993755	202	*	3	Distal Intergenic	1	20987760	20992534	4775	1	LOC_Os01g37560	LOC_Os01g37560.3	5794
Chr1	21075956	21076116	161	*	1	Promoter (<=1kb)	1	21071370	21076730	5361	2	LOC_Os01g37690	LOC_Os01g37690.1	614
Chr1	21076652	21076809	158	*	8	Promoter (<=1kb)	1	21071370	21076730	5361	2	LOC_Os01g37690	LOC_Os01g37690.1	0
Chr1	21077004	21077411	408	*	7	Promoter (<=1kb)	1	21071370	21076730	5361	2	LOC_Os01g37690	LOC_Os01g37690.1	-274
Chr1	21101297	21101510	214	*	3	Distal Intergenic	1	21094878	21095765	888	1	LOC_Os01g37720	LOC_Os01g37720.1	6419
Chr1	21103500	21103813	314	*	3	Distal Intergenic	1	21109257	21110091	835	2	LOC_Os01g37740	LOC_Os01g37740.1	6278
Chr1	21108828	21109052	225	*	3	Promoter (1-2kb)	1	21109257	21110091	835	2	LOC_Os01g37740	LOC_Os01g37740.1	1039
Chr1	21114559	21114745	187	*	7	Promoter (1-2kb)	1	21114737	21115791	1055	2	LOC_Os01g37750	LOC_Os01g37750.1	1046
Chr1	21118798	21119000	203	*	3	Promoter (<=1kb)	1	21118894	21124772	5879	1	LOC_Os01g37760	LOC_Os01g37760.1	0
Chr1	21128160	21128385	226	*	7	Promoter (<=1kb)	1	21124856	21128357	3502	2	LOC_Os01g37770	LOC_Os01g37770.1	0
Chr1	21138662	21139002	341	*	1	Promoter (<=1kb)	1	21138870	21143094	4225	1	LOC_Os01g37790	LOC_Os01g37790.1	0
Chr1	21146263	21146707	445	*	2	Promoter (<=1kb)	1	21143775	21146236	2462	2	LOC_Os01g37800	LOC_Os01g37800.1	-27
Chr1	21155551	21155724	174	*	3	Promoter (<=1kb)	1	21151490	21155639	4150	2	LOC_Os01g37820	LOC_Os01g37820.1	0
Chr1	21158333	21159347	1015	*	2	Promoter (<=1kb)	1	21159072	21167577	8506	1	LOC_Os01g37825	LOC_Os01g37825.2	0
Chr1	21167546	21167975	430	*	4	Promoter (<=1kb)	1	21167873	21172661	4789	1	LOC_Os01g37832	LOC_Os01g37832.1	0
Chr1	21175764	21175945	182	*	3	Promoter (<=1kb)	1	21175744	21179966	4223	1	LOC_Os01g37837	LOC_Os01g37837.2	20
Chr1	21181325	21181508	184	*	1	Promoter (<=1kb)	1	21181431	21184378	2948	1	LOC_Os01g37842	LOC_Os01g37842.1	0
Chr1	21195232	21195448	217	*	8	Promoter (<=1kb)	1	21195398	21202961	7564	1	LOC_Os01g37870	LOC_Os01g37870.4	0
Chr1	21202721	21203067	347	*	4	3' UTR	1	21207597	21210832	3236	1	LOC_Os01g37880	LOC_Os01g37880.1	-4530
Chr1	21203628	21203992	365	*	3	Distal Intergenic	1	21207597	21210832	3236	1	LOC_Os01g37880	LOC_Os01g37880.1	-3605
Chr1	21224273	21224654	382	*	2	Promoter (1-2kb)	1	21219554	21222354	2801	2	LOC_Os01g37900	LOC_Os01g37900.1	-1919
Chr1	21231831	21231974	144	*	6	Promoter (<=1kb)	1	21231326	21234929	3604	1	LOC_Os01g37910	LOC_Os01g37910.2	505
Chr1	21238993	21239295	303	*	1	Distal Intergenic	1	21241628	21242888	1261	2	LOC_Os01g37920	LOC_Os01g37920.1	3593
Chr1	21240213	21240316	104	*	4	Promoter (2-3kb)	1	21241628	21242888	1261	2	LOC_Os01g37920	LOC_Os01g37920.1	2572
Chr1	21244041	21244307	267	*	2	Promoter (1-2kb)	1	21241628	21242888	1261	2	LOC_Os01g37920	LOC_Os01g37920.1	-1153
Chr1	21261494	21261870	377	*	1	Promoter (<=1kb)	1	21261897	21262392	496	1	LOC_Os01g37950	LOC_Os01g37950.1	-27
Chr1	21262683	21262930	248	*	1	Promoter (<=1kb)	1	21261897	21262392	496	1	LOC_Os01g37950	LOC_Os01g37950.1	786
Chr1	21271629	21271864	236	*	7	Promoter (<=1kb)	1	21265644	21270839	5196	2	LOC_Os01g37960	LOC_Os01g37960.1	-790
Chr1	21279745	21280013	269	*	1	Promoter (2-3kb)	1	21282643	21284848	2206	1	LOC_Os01g37990	LOC_Os01g37990.1	-2630
Chr1	21280211	21280513	303	*	5	Promoter (2-3kb)	1	21282643	21284848	2206	1	LOC_Os01g37990	LOC_Os01g37990.1	-2130
Chr1	21351736	21351885	150	*	3	Promoter (1-2kb)	1	21349838	21350379	542	1	LOC_Os01g38130	LOC_Os01g38130.1	1898
Chr1	21626647	21626843	197	*	7	Promoter (<=1kb)	1	21623575	21626767	3193	2	LOC_Os01g38480	LOC_Os01g38480.1	0
Chr1	21630775	21631242	468	*	7	Promoter (<=1kb)	1	21628691	21630777	2087	2	LOC_Os01g38500	LOC_Os01g38500.1	0
Chr1	21633796	21634020	225	*	3	Promoter (<=1kb)	1	21633972	21635454	1483	1	LOC_Os01g38520	LOC_Os01g38520.1	0
Chr1	21642993	21643383	391	*	7	Promoter (<=1kb)	1	21637031	21643111	6081	2	LOC_Os01g38530	LOC_Os01g38530.1	0
Chr1	21659817	21660121	305	*	8	Promoter (1-2kb)	1	21661685	21662203	519	1	LOC_Os01g38560	LOC_Os01g38560.1	-1564
Chr1	21669372	21669473	102	*	2	Promoter (<=1kb)	1	21666124	21669309	3186	2	LOC_Os01g38580	LOC_Os01g38580.2	-63
Chr1	21695381	21695646	266	*	7	Distal Intergenic	1	21687401	21689929	2529	2	LOC_Os01g38610	LOC_Os01g38610.1	-5452
Chr1	21698370	21699064	695	*	3	3' UTR	1	21698949	21703920	4972	2	LOC_Os01g38620	LOC_Os01g38620.2	4856
Chr1	21717651	21717886	236	*	8	Promoter (1-2kb)	1	21715723	21716605	883	2	LOC_Os01g38660	LOC_Os01g38660.1	-1046
Chr1	21735315	21735414	100	*	1	Promoter (1-2kb)	1	21736068	21737326	1259	2	LOC_Os01g38700	LOC_Os01g38700.1	1912
Chr1	21806321	21806483	163	*	8	Promoter (<=1kb)	1	21804812	21805778	967	2	LOC_Os01g38860	LOC_Os01g38860.1	-543
Chr1	21807956	21808102	147	*	8	Promoter (2-3kb)	1	21804812	21805778	967	2	LOC_Os01g38860	LOC_Os01g38860.1	-2178
Chr1	21874140	21874423	284	*	3	Promoter (1-2kb)	1	21876125	21876591	467	1	LOC_Os01g38940	LOC_Os01g38940.1	-1702
Chr1	21875304	21875608	305	*	3	Promoter (<=1kb)	1	21876125	21876591	467	1	LOC_Os01g38940	LOC_Os01g38940.1	-517
Chr1	21878839	21879208	370	*	5	Promoter (<=1kb)	1	21878988	21884037	5050	1	LOC_Os01g38950	LOC_Os01g38950.1	0
Chr1	21887916	21888441	526	*	1	Promoter (<=1kb)	1	21886899	21887840	942	2	LOC_Os01g38960	LOC_Os01g38960.1	-76
Chr1	21890658	21891295	638	*	1	Promoter (1-2kb)	1	21892788	21897947	5160	1	LOC_Os01g38970	LOC_Os01g38970.1	-1493
Chr1	21892668	21892783	116	*	7	Promoter (<=1kb)	1	21892788	21897947	5160	1	LOC_Os01g38970	LOC_Os01g38970.1	-5
Chr1	21903039	21903456	418	*	7	Promoter (<=1kb)	1	21900045	21903309	3265	2	LOC_Os01g38980	LOC_Os01g38980.2	0
Chr1	21906292	21906477	186	*	11	Promoter (2-3kb)	1	21900050	21903309	3260	2	LOC_Os01g38980	LOC_Os01g38980.1	-2983
Chr1	21906738	21906839	102	*	7	Distal Intergenic	1	21900050	21903309	3260	2	LOC_Os01g38980	LOC_Os01g38980.1	-3429
Chr1	21917745	21918101	357	*	7	Promoter (<=1kb)	1	21917966	21921710	3745	1	LOC_Os01g38990	LOC_Os01g38990.1	0
Chr1	21933147	21933413	267	*	7	Promoter (<=1kb)	1	21933264	21936072	2809	1	LOC_Os01g39010	LOC_Os01g39010.1	0
Chr1	21942256	21942400	145	*	10	Promoter (<=1kb)	1	21942244	21942708	465	1	LOC_Os01g39030	LOC_Os01g39030.1	12
Chr1	21942577	21942832	256	*	2	Promoter (<=1kb)	1	21942244	21942708	465	1	LOC_Os01g39030	LOC_Os01g39030.1	333
Chr1	21944943	21945140	198	*	3	Promoter (<=1kb)	1	21944097	21945426	1330	2	LOC_Os01g39040	LOC_Os01g39040.1	286
Chr1	21949352	21949578	227	*	4	Distal Intergenic	1	21944097	21945426	1330	2	LOC_Os01g39040	LOC_Os01g39040.1	-3926
Chr1	21964419	21964769	351	*	1	Promoter (1-2kb)	1	21965383	21966047	665	2	LOC_Os01g39070	LOC_Os01g39070.1	1278
Chr1	21965681	21965815	135	*	9	Promoter (<=1kb)	1	21965383	21966047	665	2	LOC_Os01g39070	LOC_Os01g39070.1	232
Chr1	21970932	21971272	341	*	1	Promoter (<=1kb)	1	21971220	21971465	246	2	LOC_Os01g39090	LOC_Os01g39090.1	193
Chr1	21973443	21973569	127	*	1	Promoter (<=1kb)	1	21973687	21980482	6796	1	LOC_Os01g39100	LOC_Os01g39100.1	-118
Chr1	21986410	21986691	282	*	3	Distal Intergenic	1	21992872	21997045	4174	1	LOC_Os01g39110	LOC_Os01g39110.1	-6181
Chr1	21997249	21997386	138	*	7	Downstream (<=300bp)	1	21992872	21997045	4174	1	LOC_Os01g39110	LOC_Os01g39110.1	4377
Chr1	22027137	22027387	251	*	3	Promoter (<=1kb)	1	22021847	22027269	5423	2	LOC_Os01g39134	LOC_Os01g39134.1	0
Chr1	22068802	22068917	116	*	8	Promoter (<=1kb)	1	22067798	22068241	444	2	LOC_Os01g39230	LOC_Os01g39230.1	-561
Chr1	22089421	22089727	307	*	1	Promoter (1-2kb)	1	22088204	22091020	2817	2	LOC_Os01g39270	LOC_Os01g39270.1	1293
Chr1	22090822	22091278	457	*	8	Promoter (<=1kb)	1	22088204	22091020	2817	2	LOC_Os01g39270	LOC_Os01g39270.1	0
Chr1	22096383	22096695	313	*	3	Promoter (2-3kb)	1	22098320	22099659	1340	2	LOC_Os01g39290	LOC_Os01g39290.1	2964
Chr1	22097394	22097764	371	*	8	Promoter (1-2kb)	1	22098320	22099659	1340	2	LOC_Os01g39290	LOC_Os01g39290.1	1895
Chr1	22099191	22099306	116	*	11	Promoter (<=1kb)	1	22098320	22099659	1340	2	LOC_Os01g39290	LOC_Os01g39290.1	353
Chr1	22099569	22099796	228	*	9	Promoter (<=1kb)	1	22098320	22099659	1340	2	LOC_Os01g39290	LOC_Os01g39290.1	0
Chr1	22102647	22102889	243	*	7	Promoter (2-3kb)	1	22098320	22099659	1340	2	LOC_Os01g39290	LOC_Os01g39290.1	-2988
Chr1	22105041	22105313	273	*	5	Distal Intergenic	1	22098320	22099659	1340	2	LOC_Os01g39290	LOC_Os01g39290.1	-5382
Chr1	22105943	22106119	177	*	9	Distal Intergenic	1	22098320	22099659	1340	2	LOC_Os01g39290	LOC_Os01g39290.1	-6284
Chr1	22107675	22108034	360	*	7	Distal Intergenic	1	22098320	22099659	1340	2	LOC_Os01g39290	LOC_Os01g39290.1	-8016
Chr1	22111565	22111746	182	*	2	Distal Intergenic	1	22120317	22128727	8411	1	LOC_Os01g39310	LOC_Os01g39310.1	-8571
Chr1	22114584	22114800	217	*	3	Distal Intergenic	1	22120317	22128727	8411	1	LOC_Os01g39310	LOC_Os01g39310.1	-5517
Chr1	22118332	22118617	286	*	8	Promoter (1-2kb)	1	22120317	22128727	8411	1	LOC_Os01g39310	LOC_Os01g39310.1	-1700
Chr1	22128955	22129168	214	*	8	Downstream (<=300bp)	1	22135138	22135946	809	2	LOC_Os01g39320	LOC_Os01g39320.1	6778
Chr1	22137769	22137974	206	*	8	Promoter (<=1kb)	1	22138043	22142486	4444	1	LOC_Os01g39330	LOC_Os01g39330.1	-69
Chr1	22140696	22141008	313	*	8	Promoter (2-3kb)	1	22138043	22142486	4444	1	LOC_Os01g39330	LOC_Os01g39330.1	2653
Chr1	22146215	22146535	321	*	7	Promoter (<=1kb)	1	22146536	22148748	2213	1	LOC_Os01g39350	LOC_Os01g39350.1	-1
Chr1	22146666	22146827	162	*	9	Promoter (<=1kb)	1	22146536	22148748	2213	1	LOC_Os01g39350	LOC_Os01g39350.1	130
Chr1	22161975	22162133	159	*	9	Promoter (1-2kb)	1	22154794	22160793	6000	2	LOC_Os01g39370	LOC_Os01g39370.1	-1182
Chr1	22180305	22180510	206	*	7	Promoter (<=1kb)	1	22163101	22180429	17329	2	LOC_Os01g39380	LOC_Os01g39380.2	0
Chr1	22255219	22255563	345	*	8	Promoter (2-3kb)	1	22255173	22257759	2587	2	LOC_Os01g39490	LOC_Os01g39490.1	2196
Chr1	22267443	22267549	107	*	1	Promoter (2-3kb)	1	22270048	22270547	500	1	LOC_Os01g39510	LOC_Os01g39510.1	-2499
Chr1	22280600	22280752	153	*	10	Promoter (1-2kb)	1	22277877	22279311	1435	2	LOC_Os01g39540	LOC_Os01g39540.1	-1289
Chr1	22281961	22282121	161	*	8	Promoter (2-3kb)	1	22277877	22279311	1435	2	LOC_Os01g39540	LOC_Os01g39540.1	-2650
Chr1	22286622	22286776	155	*	8	Distal Intergenic	1	22277877	22279311	1435	2	LOC_Os01g39540	LOC_Os01g39540.1	-7311
Chr1	22341399	22341745	347	*	3	Promoter (<=1kb)	1	22337346	22341478	4133	2	LOC_Os01g39600	LOC_Os01g39600.1	0
Chr1	22358311	22358487	177	*	4	Promoter (<=1kb)	1	22353190	22358405	5216	2	LOC_Os01g39630	LOC_Os01g39630.1	0
Chr1	22375416	22375534	119	*	3	Promoter (<=1kb)	1	22375575	22377560	1986	1	LOC_Os01g39670	LOC_Os01g39670.1	-41
Chr1	22464754	22464968	215	*	7	Promoter (1-2kb)	1	22466546	22472589	6044	1	LOC_Os01g39830	LOC_Os01g39830.1	-1578
Chr1	22488067	22488445	379	*	7	Promoter (1-2kb)	1	22489496	22491483	1988	1	LOC_Os01g39860	LOC_Os01g39860.1	-1051
Chr1	22495457	22495614	158	*	11	Exon (LOC_Os01g39890.1/LOC_Os01g39890, exon 4 of 4)	1	22491916	22492317	402	2	LOC_Os01g39870	LOC_Os01g39870.1	-3140
Chr1	22495716	22495983	268	*	1	Intron (LOC_Os01g39890.1/LOC_Os01g39890, intron 3 of 3)	1	22491916	22492317	402	2	LOC_Os01g39870	LOC_Os01g39870.1	-3399
Chr1	22496494	22496635	142	*	8	Intron (LOC_Os01g39890.1/LOC_Os01g39890, intron 3 of 3)	1	22491916	22492317	402	2	LOC_Os01g39870	LOC_Os01g39870.1	-4177
Chr1	22498990	22499305	316	*	5	Promoter (1-2kb)	1	22494356	22500816	6461	2	LOC_Os01g39890	LOC_Os01g39890.1	1511
Chr1	22500325	22500481	157	*	7	Promoter (<=1kb)	1	22494356	22500816	6461	2	LOC_Os01g39890	LOC_Os01g39890.1	335
Chr1	22500713	22500947	235	*	10	Promoter (<=1kb)	1	22494356	22500816	6461	2	LOC_Os01g39890	LOC_Os01g39890.1	0
Chr1	22503725	22503910	186	*	3	Promoter (1-2kb)	1	22505295	22505558	264	2	LOC_Os01g39910	LOC_Os01g39910.1	1648
Chr1	22504403	22504658	256	*	3	Promoter (<=1kb)	1	22505295	22505558	264	2	LOC_Os01g39910	LOC_Os01g39910.1	900
Chr1	22534712	22535105	394	*	7	Promoter (<=1kb)	1	22534999	22538743	3745	1	LOC_Os01g39960	LOC_Os01g39960.1	0
Chr1	22538930	22539257	328	*	6	Promoter (<=1kb)	1	22538988	22542228	3241	1	LOC_Os01g39970	LOC_Os01g39970.1	0
Chr1	22587198	22587545	348	*	10	Promoter (2-3kb)	1	22587503	22589976	2474	2	LOC_Os01g40040	LOC_Os01g40040.1	2431
Chr1	22591069	22591223	155	*	8	Promoter (1-2kb)	1	22587503	22589976	2474	2	LOC_Os01g40040	LOC_Os01g40040.1	-1093
Chr1	22595979	22596368	390	*	7	Promoter (<=1kb)	1	22591350	22596165	4816	2	LOC_Os01g40050	LOC_Os01g40050.2	0
Chr1	22598047	22598462	416	*	7	Promoter (1-2kb)	1	22591434	22596165	4732	2	LOC_Os01g40050	LOC_Os01g40050.1	-1882
Chr1	22599512	22599842	331	*	3	Distal Intergenic	1	22591434	22596165	4732	2	LOC_Os01g40050	LOC_Os01g40050.1	-3347
Chr1	22603467	22603723	257	*	7	Promoter (<=1kb)	1	22604519	22606808	2290	1	LOC_Os01g40070	LOC_Os01g40070.1	-796
Chr1	22603890	22604821	932	*	8	Promoter (<=1kb)	1	22604519	22606808	2290	1	LOC_Os01g40070	LOC_Os01g40070.1	0
Chr1	22605362	22605634	273	*	11	Promoter (<=1kb)	1	22604519	22606808	2290	1	LOC_Os01g40070	LOC_Os01g40070.1	843
Chr1	22605920	22606358	439	*	8	Promoter (1-2kb)	1	22604519	22606808	2290	1	LOC_Os01g40070	LOC_Os01g40070.1	1401
Chr1	22606428	22607595	1168	*	7	Promoter (1-2kb)	1	22604519	22606808	2290	1	LOC_Os01g40070	LOC_Os01g40070.1	1909
Chr1	22608454	22608888	435	*	7	Distal Intergenic	1	22604519	22606808	2290	1	LOC_Os01g40070	LOC_Os01g40070.1	3935
Chr1	22610979	22611443	465	*	8	Promoter (2-3kb)	1	22614141	22614771	631	1	LOC_Os01g40080	LOC_Os01g40080.1	-2698
Chr1	22617280	22617695	416	*	8	Promoter (<=1kb)	1	22617780	22624147	6368	1	LOC_Os01g40094	LOC_Os01g40094.1	-85
Chr1	22623502	22623731	230	*	9	3' UTR	1	22625206	22628058	2853	2	LOC_Os01g40110	LOC_Os01g40110.1	4327
Chr1	22627960	22628175	216	*	7	Promoter (<=1kb)	1	22625206	22628058	2853	2	LOC_Os01g40110	LOC_Os01g40110.1	0
Chr1	22637041	22637493	453	*	7	Promoter (<=1kb)	1	22632889	22637560	4672	2	LOC_Os01g40120	LOC_Os01g40120.1	67
Chr1	22672777	22672905	129	*	6	Distal Intergenic	1	22675935	22678621	2687	1	LOC_Os01g40190	LOC_Os01g40190.1	-3030
Chr1	22673170	22673507	338	*	7	Promoter (2-3kb)	1	22675935	22678621	2687	1	LOC_Os01g40190	LOC_Os01g40190.1	-2428
Chr1	22679616	22680167	552	*	1	Distal Intergenic	1	22675935	22678621	2687	1	LOC_Os01g40190	LOC_Os01g40190.1	3681
Chr1	22705270	22705445	176	*	3	Promoter (<=1kb)	1	22705884	22707470	1587	1	LOC_Os01g40240	LOC_Os01g40240.1	-439
Chr1	22709301	22709500	200	*	1	Promoter (<=1kb)	1	22709587	22728525	18939	1	LOC_Os01g40250	LOC_Os01g40250.1	-87
Chr1	22729948	22730208	261	*	7	Promoter (1-2kb)	1	22731943	22733240	1298	1	LOC_Os01g40260	LOC_Os01g40260.1	-1735
Chr1	22741745	22741906	162	*	8	Promoter (<=1kb)	1	22742519	22747183	4665	1	LOC_Os01g40280	LOC_Os01g40280.2	-613
Chr1	22742090	22742438	349	*	3	Promoter (<=1kb)	1	22742519	22747183	4665	1	LOC_Os01g40280	LOC_Os01g40280.2	-81
Chr1	22755760	22756155	396	*	1	Promoter (<=1kb)	1	22756079	22758879	2801	1	LOC_Os01g40320	LOC_Os01g40320.1	0
Chr1	22762041	22762285	245	*	3	Distal Intergenic	1	22767811	22772679	4869	1	LOC_Os01g40330	LOC_Os01g40330.1	-5526
Chr1	22774977	22775129	153	*	6	Promoter (1-2kb)	1	22776946	22782787	5842	1	LOC_Os01g40340	LOC_Os01g40340.1	-1817
Chr1	22859667	22859948	282	*	3	Promoter (<=1kb)	1	22855458	22859753	4296	2	LOC_Os01g40470	LOC_Os01g40470.1	0
Chr1	22894978	22895305	328	*	7	Promoter (<=1kb)	1	22879904	22895941	16038	2	LOC_Os01g40499	LOC_Os01g40499.1	636
Chr1	22896349	22896594	246	*	1	Promoter (<=1kb)	1	22896081	22896821	741	1	LOC_Os01g40520	LOC_Os01g40520.1	268
Chr1	22910584	22911003	420	*	7	Promoter (<=1kb)	1	22908180	22910687	2508	2	LOC_Os01g40570	LOC_Os01g40570.1	0
Chr1	22917629	22917902	274	*	1	Promoter (1-2kb)	1	22914582	22916173	1592	2	LOC_Os01g40580	LOC_Os01g40580.1	-1456
Chr1	22923629	22924056	428	*	7	Promoter (<=1kb)	1	22918453	22923870	5418	2	LOC_Os01g40590	LOC_Os01g40590.1	0
Chr1	22925490	22925959	470	*	7	Promoter (1-2kb)	1	22918453	22923870	5418	2	LOC_Os01g40590	LOC_Os01g40590.1	-1620
Chr1	22928901	22929216	316	*	7	Promoter (<=1kb)	1	22929243	22930118	876	1	LOC_Os01g40600	LOC_Os01g40600.1	-27
Chr1	22931810	22932003	194	*	7	Promoter (<=1kb)	1	22931927	22937272	5346	1	LOC_Os01g40610	LOC_Os01g40610.1	0
Chr1	22942219	22942343	125	*	11	Distal Intergenic	1	22948164	22952187	4024	1	LOC_Os01g40620	LOC_Os01g40620.1	-5821
Chr1	22948098	22948214	117	*	9	Promoter (<=1kb)	1	22948164	22952187	4024	1	LOC_Os01g40620	LOC_Os01g40620.1	0
Chr1	22952824	22953074	251	*	10	Distal Intergenic	1	22954908	22957270	2363	2	LOC_Os01g40630	LOC_Os01g40630.3	4196
Chr1	22954642	22954905	264	*	7	Promoter (2-3kb)	1	22954908	22957270	2363	2	LOC_Os01g40630	LOC_Os01g40630.3	2365
Chr1	22972899	22973229	331	*	3	Distal Intergenic	1	22979942	22982445	2504	2	LOC_Os01g40640	LOC_Os01g40640.4	9216
Chr1	22988100	22988338	239	*	3	Promoter (<=1kb)	1	22988229	22992468	4240	1	LOC_Os01g40670	LOC_Os01g40670.1	0
Chr1	22998287	22998392	106	*	1	Promoter (<=1kb)	1	22996030	22998507	2478	2	LOC_Os01g40690	LOC_Os01g40690.1	115
Chr1	22999901	23000191	291	*	8	Promoter (<=1kb)	1	22999991	23002458	2468	1	LOC_Os01g40700	LOC_Os01g40700.1	0
Chr1	23003352	23003759	408	*	7	Promoter (<=1kb)	1	23003671	23005010	1340	1	LOC_Os01g40710	LOC_Os01g40710.1	0
Chr1	23090628	23090832	205	*	8	Promoter (<=1kb)	1	23090754	23095249	4496	1	LOC_Os01g40840	LOC_Os01g40840.2	0
Chr1	23095484	23096110	627	*	8	Promoter (1-2kb)	1	23097256	23106303	9048	1	LOC_Os01g40860	LOC_Os01g40860.1	-1146
Chr1	23096796	23096901	106	*	11	Promoter (<=1kb)	1	23097256	23106303	9048	1	LOC_Os01g40860	LOC_Os01g40860.1	-355
Chr1	23100775	23100926	152	*	11	Intron (LOC_Os01g40860.1/LOC_Os01g40860, intron 1 of 7)	1	23097256	23106303	9048	1	LOC_Os01g40860	LOC_Os01g40860.1	3519
Chr1	23103872	23104139	268	*	4	Exon (LOC_Os01g40860.1/LOC_Os01g40860, exon 2 of 8)	1	23097256	23106303	9048	1	LOC_Os01g40860	LOC_Os01g40860.1	6616
Chr1	23186999	23187212	214	*	3	Promoter (<=1kb)	1	23179790	23186976	7187	2	LOC_Os01g40980	LOC_Os01g40980.2	-23
Chr1	23188958	23189256	299	*	1	Promoter (<=1kb)	1	23189362	23213692	24331	1	LOC_Os01g40990	LOC_Os01g40990.3	-106
Chr1	23216298	23216651	354	*	1	Promoter (1-2kb)	1	23214622	23215297	676	2	LOC_Os01g41000	LOC_Os01g41000.1	-1001
Chr1	23217649	23217991	343	*	8	Promoter (2-3kb)	1	23214622	23215297	676	2	LOC_Os01g41000	LOC_Os01g41000.1	-2352
Chr1	23219372	23219487	116	*	3	Distal Intergenic	1	23214622	23215297	676	2	LOC_Os01g41000	LOC_Os01g41000.1	-4075
Chr1	23219795	23220140	346	*	7	Distal Intergenic	1	23224233	23226650	2418	1	LOC_Os01g41010	LOC_Os01g41010.1	-4093
Chr1	23237385	23237823	439	*	4	Promoter (<=1kb)	1	23234635	23237672	3038	2	LOC_Os01g41030	LOC_Os01g41030.1	0
Chr1	23237939	23238372	434	*	3	Promoter (<=1kb)	1	23234635	23237672	3038	2	LOC_Os01g41030	LOC_Os01g41030.1	-267
Chr1	23238861	23239037	177	*	1	Promoter (1-2kb)	1	23240045	23241815	1771	1	LOC_Os01g41040	LOC_Os01g41040.1	-1008
Chr1	23239766	23240021	256	*	1	Promoter (<=1kb)	1	23240045	23241815	1771	1	LOC_Os01g41040	LOC_Os01g41040.1	-24
Chr1	23280940	23281245	306	*	7	Promoter (<=1kb)	1	23280032	23280870	839	1	LOC_Os01g41110	LOC_Os01g41110.1	908
Chr1	23282048	23282382	335	*	7	Promoter (2-3kb)	1	23280032	23280870	839	1	LOC_Os01g41110	LOC_Os01g41110.1	2016
Chr1	23285090	23285243	154	*	3	Promoter (<=1kb)	1	23285238	23287337	2100	1	LOC_Os01g41120	LOC_Os01g41120.1	0
Chr1	23287446	23287719	274	*	7	Promoter (2-3kb)	1	23285238	23287337	2100	1	LOC_Os01g41120	LOC_Os01g41120.1	2208
Chr1	23295115	23295497	383	*	1	Promoter (<=1kb)	1	23295511	23298010	2500	1	LOC_Os01g41145	LOC_Os01g41145.1	-14
Chr1	23302801	23302977	177	*	7	Promoter (<=1kb)	1	23300866	23302958	2093	2	LOC_Os01g41160	LOC_Os01g41160.1	0
Chr1	23311471	23311652	182	*	10	Promoter (<=1kb)	1	23311171	23312581	1411	2	LOC_Os01g41170	LOC_Os01g41170.1	929
Chr1	23313916	23314119	204	*	1	Promoter (<=1kb)	1	23313211	23313928	718	2	LOC_Os01g41180	LOC_Os01g41180.1	0
Chr1	23315984	23316244	261	*	8	Promoter (<=1kb)	1	23316216	23322190	5975	1	LOC_Os01g41190	LOC_Os01g41190.2	0
Chr1	23323406	23323891	486	*	1	Promoter (<=1kb)	1	23324465	23325296	832	1	LOC_Os01g41200	LOC_Os01g41200.1	-574
Chr1	23332374	23332522	149	*	5	Promoter (<=1kb)	1	23333006	23337594	4589	1	LOC_Os01g41220	LOC_Os01g41220.1	-484
Chr1	23332966	23333118	153	*	8	Promoter (<=1kb)	1	23333006	23337594	4589	1	LOC_Os01g41220	LOC_Os01g41220.1	0
Chr1	23340218	23340374	157	*	1	Promoter (<=1kb)	1	23338856	23339283	428	2	LOC_Os01g41230	LOC_Os01g41230.1	-935
Chr1	23341122	23341260	139	*	1	Promoter (1-2kb)	1	23338856	23339283	428	2	LOC_Os01g41230	LOC_Os01g41230.1	-1839
Chr1	23347571	23347729	159	*	8	Promoter (<=1kb)	1	23347750	23349394	1645	1	LOC_Os01g41250	LOC_Os01g41250.1	-21
Chr1	23351597	23351782	186	*	3	Promoter (<=1kb)	1	23351846	23353935	2090	1	LOC_Os01g41260	LOC_Os01g41260.1	-64
Chr1	23376502	23376618	117	*	1	Promoter (<=1kb)	1	23376598	23378594	1997	1	LOC_Os01g41310	LOC_Os01g41310.1	0
Chr1	23432891	23433141	251	*	7	Distal Intergenic	1	23439509	23441397	1889	1	LOC_Os01g41400	LOC_Os01g41400.1	-6368
Chr1	23443459	23443603	145	*	1	Promoter (1-2kb)	1	23442161	23442475	315	1	LOC_Os01g41410	LOC_Os01g41410.1	1298
Chr1	23446873	23447072	200	*	7	Promoter (<=1kb)	1	23447260	23450935	3676	1	LOC_Os01g41420	LOC_Os01g41420.1	-188
Chr1	23451986	23452313	328	*	7	Distal Intergenic	1	23456074	23458037	1964	1	LOC_Os01g41430	LOC_Os01g41430.1	-3761
Chr1	23492324	23492513	190	*	1	Promoter (1-2kb)	1	23487723	23490625	2903	2	LOC_Os01g41500	LOC_Os01g41500.1	-1699
Chr1	23514266	23514782	517	*	3	Promoter (<=1kb)	1	23515004	23516896	1893	1	LOC_Os01g41550	LOC_Os01g41550.1	-222
Chr1	23514901	23515066	166	*	7	Promoter (<=1kb)	1	23515004	23516896	1893	1	LOC_Os01g41550	LOC_Os01g41550.1	0
Chr1	23517873	23518185	313	*	7	Promoter (2-3kb)	1	23515004	23516896	1893	1	LOC_Os01g41550	LOC_Os01g41550.1	2869
Chr1	23540770	23541028	259	*	3	Distal Intergenic	1	23545552	23546937	1386	2	LOC_Os01g41580	LOC_Os01g41580.1	5909
Chr1	23544262	23544466	205	*	5	Promoter (2-3kb)	1	23545552	23546937	1386	2	LOC_Os01g41580	LOC_Os01g41580.1	2471
Chr1	23551269	23551455	187	*	6	Promoter (<=1kb)	1	23551970	23554252	2283	1	LOC_Os01g41600	LOC_Os01g41600.1	-515
Chr1	23557495	23557806	312	*	3	Promoter (<=1kb)	1	23553683	23557654	3972	2	LOC_Os01g41610	LOC_Os01g41610.1	0
Chr1	23569721	23569946	226	*	8	Promoter (<=1kb)	1	23569779	23576544	6766	1	LOC_Os01g41630	LOC_Os01g41630.1	0
Chr1	23576826	23577471	646	*	1	Promoter (<=1kb)	1	23577237	23580555	3319	1	LOC_Os01g41640	LOC_Os01g41640.1	0
Chr1	23577586	23577741	156	*	6	Promoter (<=1kb)	1	23577237	23580555	3319	1	LOC_Os01g41640	LOC_Os01g41640.1	349
Chr1	23585589	23585937	349	*	7	Promoter (<=1kb)	1	23583981	23586159	2179	2	LOC_Os01g41660	LOC_Os01g41660.1	222
Chr1	23589222	23589418	197	*	7	Promoter (<=1kb)	1	23587133	23588878	1746	2	LOC_Os01g41670	LOC_Os01g41670.1	-344
Chr1	23593077	23593256	180	*	7	Promoter (<=1kb)	1	23591432	23592806	1375	2	LOC_Os01g41680	LOC_Os01g41680.1	-271
Chr1	23608646	23609106	461	*	9	Promoter (1-2kb)	1	23607348	23608583	1236	1	LOC_Os01g41710	LOC_Os01g41710.1	1298
Chr1	23626347	23626801	455	*	1	Promoter (2-3kb)	1	23624289	23627032	2744	1	LOC_Os01g41730	LOC_Os01g41730.1	2058
Chr1	23630626	23630969	344	*	1	Promoter (<=1kb)	1	23630444	23631237	794	1	LOC_Os01g41740	LOC_Os01g41740.1	182
Chr1	23689384	23689530	147	*	7	Promoter (2-3kb)	1	23688289	23692031	3743	2	LOC_Os01g41834	LOC_Os01g41834.1	2501
Chr1	23714960	23715563	604	*	6	Promoter (1-2kb)	1	23712305	23713236	932	2	LOC_Os01g41860	LOC_Os01g41860.1	-1724
Chr1	23717190	23717790	601	*	1	Distal Intergenic	1	23712305	23713236	932	2	LOC_Os01g41860	LOC_Os01g41860.1	-3954
Chr1	23732560	23732719	160	*	4	Exon (LOC_Os01g41870.1/LOC_Os01g41870, exon 10 of 10)	1	23728942	23733077	4136	1	LOC_Os01g41870	LOC_Os01g41870.2	3618
Chr1	23733067	23733490	424	*	3	3' UTR	1	23728942	23733077	4136	1	LOC_Os01g41870	LOC_Os01g41870.2	4125
Chr1	23744817	23745246	430	*	1	Promoter (<=1kb)	1	23740813	23744995	4183	2	LOC_Os01g41880	LOC_Os01g41880.1	0
Chr1	23751576	23751688	113	*	8	3' UTR	1	23746840	23751713	4874	1	LOC_Os01g41890	LOC_Os01g41890.1	4736
Chr1	23755694	23755956	263	*	3	Distal Intergenic	1	23760347	23762500	2154	1	LOC_Os01g41900	LOC_Os01g41900.1	-4391
Chr1	23760229	23760614	386	*	10	Promoter (<=1kb)	1	23760347	23762500	2154	1	LOC_Os01g41900	LOC_Os01g41900.1	0
Chr1	23762516	23762679	164	*	10	Promoter (2-3kb)	1	23760347	23762500	2154	1	LOC_Os01g41900	LOC_Os01g41900.2	2169
Chr1	23763064	23763370	307	*	7	Promoter (2-3kb)	1	23760347	23762500	2154	1	LOC_Os01g41900	LOC_Os01g41900.2	2717
Chr1	23764434	23764573	140	*	11	Distal Intergenic	1	23760347	23762500	2154	1	LOC_Os01g41900	LOC_Os01g41900.2	4087
Chr1	23811468	23811696	229	*	8	Promoter (<=1kb)	1	23810148	23811557	1410	2	LOC_Os01g41990	LOC_Os01g41990.1	0
Chr1	23814523	23814688	166	*	10	Promoter (1-2kb)	1	23812709	23814712	2004	1	LOC_Os01g42000	LOC_Os01g42000.1	1814
Chr1	23820834	23821113	280	*	7	Promoter (1-2kb)	1	23814822	23819289	4468	2	LOC_Os01g42010	LOC_Os01g42010.1	-1545
Chr1	23827573	23827744	172	*	3	Promoter (<=1kb)	1	23823086	23828384	5299	2	LOC_Os01g42020	LOC_Os01g42020.1	640
Chr1	23828765	23828917	153	*	2	Promoter (<=1kb)	1	23823086	23828384	5299	2	LOC_Os01g42020	LOC_Os01g42020.1	-381
Chr1	23832412	23832534	123	*	8	Promoter (2-3kb)	1	23829862	23830602	741	1	LOC_Os01g42024	LOC_Os01g42024.1	2550
Chr1	23837260	23837368	109	*	8	Promoter (1-2kb)	1	23838868	23840959	2092	1	LOC_Os01g42030	LOC_Os01g42030.1	-1500
Chr1	23843057	23843451	395	*	3	Promoter (<=1kb)	1	23843274	23846881	3608	1	LOC_Os01g42040	LOC_Os01g42040.1	0
Chr1	23877210	23877448	239	*	3	Promoter (<=1kb)	1	23877624	23880246	2623	1	LOC_Os01g42110	LOC_Os01g42110.1	-176
Chr1	23880694	23880844	151	*	7	Promoter (1-2kb)	1	23881900	23884206	2307	1	LOC_Os01g42120	LOC_Os01g42120.1	-1056
Chr1	23881774	23881955	182	*	4	Promoter (<=1kb)	1	23881900	23884206	2307	1	LOC_Os01g42120	LOC_Os01g42120.1	0
Chr1	23891076	23891208	133	*	4	Promoter (<=1kb)	1	23890125	23890711	587	2	LOC_Os01g42150	LOC_Os01g42150.1	-365
Chr1	23894772	23894894	123	*	3	Promoter (2-3kb)	1	23896936	23897459	524	2	LOC_Os01g42160	LOC_Os01g42160.1	2565
Chr1	23911112	23911563	452	*	9	Promoter (<=1kb)	1	23911517	23913299	1783	1	LOC_Os01g42190	LOC_Os01g42190.1	0
Chr1	23923443	23923659	217	*	8	Promoter (<=1kb)	1	23923718	23933451	9734	1	LOC_Os01g42234	LOC_Os01g42234.1	-59
Chr1	23929415	23929795	381	*	6	Promoter (<=1kb)	1	23929691	23933451	3761	1	LOC_Os01g42234	LOC_Os01g42234.2	0
Chr1	23949702	23950098	397	*	7	Promoter (<=1kb)	1	23938369	23949895	11527	2	LOC_Os01g42260	LOC_Os01g42260.1	0
Chr1	23969492	23970030	539	*	9	Promoter (<=1kb)	1	23969757	23972311	2555	1	LOC_Os01g42280	LOC_Os01g42280.1	0
Chr1	23973481	23973669	189	*	11	Distal Intergenic	1	23969757	23972311	2555	1	LOC_Os01g42280	LOC_Os01g42280.1	3724
Chr1	23978097	23978242	146	*	1	Intron (LOC_Os01g42294.1/LOC_Os01g42294, intron 1 of 1)	1	23975949	23982081	6133	2	LOC_Os01g42294	LOC_Os01g42294.1	3839
Chr1	23979116	23980136	1021	*	2	Promoter (1-2kb)	1	23975949	23982081	6133	2	LOC_Os01g42294	LOC_Os01g42294.1	1945
Chr1	23991325	23991480	156	*	2	Distal Intergenic	1	23975949	23982081	6133	2	LOC_Os01g42294	LOC_Os01g42294.1	-9244
Chr1	24073799	24073930	132	*	3	Promoter (<=1kb)	1	24065207	24073621	8415	2	LOC_Os01g42370	LOC_Os01g42370.1	-178
Chr1	24082228	24082528	301	*	3	Promoter (<=1kb)	1	24075065	24082181	7117	2	LOC_Os01g42380	LOC_Os01g42380.1	-47
Chr1	24101557	24101858	302	*	6	Distal Intergenic	1	24103349	24105829	2481	2	LOC_Os01g42400	LOC_Os01g42400.1	3971
Chr1	24123992	24124133	142	*	1	Promoter (<=1kb)	1	24123244	24123990	747	2	LOC_Os01g42420	LOC_Os01g42420.1	-2
Chr1	24126413	24126740	328	*	3	Promoter (<=1kb)	1	24126549	24129627	3079	1	LOC_Os01g42430	LOC_Os01g42430.1	0
Chr1	24136794	24136977	184	*	3	Promoter (<=1kb)	1	24136871	24144338	7468	1	LOC_Os01g42460	LOC_Os01g42460.1	0
Chr1	24145731	24145882	152	*	10	Promoter (<=1kb)	1	24145843	24149002	3160	1	LOC_Os01g42470	LOC_Os01g42470.1	0
Chr1	24154003	24154192	190	*	3	Promoter (<=1kb)	1	24150983	24154101	3119	2	LOC_Os01g42480	LOC_Os01g42480.1	0
Chr1	24162544	24162657	114	*	7	Promoter (<=1kb)	1	24155647	24162572	6926	2	LOC_Os01g42490	LOC_Os01g42490.1	0
Chr1	24171431	24171990	560	*	4	Promoter (<=1kb)	1	24168245	24171441	3197	2	LOC_Os01g42510	LOC_Os01g42510.1	0
Chr1	24177140	24177400	261	*	1	Distal Intergenic	1	24181111	24184171	3061	1	LOC_Os01g42520	LOC_Os01g42520.1	-3711
Chr1	24177779	24178257	479	*	3	Promoter (2-3kb)	1	24181111	24184171	3061	1	LOC_Os01g42520	LOC_Os01g42520.1	-2854
Chr1	24179150	24179334	185	*	3	Promoter (1-2kb)	1	24181111	24184171	3061	1	LOC_Os01g42520	LOC_Os01g42520.1	-1777
Chr1	24180721	24181141	421	*	3	Promoter (<=1kb)	1	24181111	24184171	3061	1	LOC_Os01g42520	LOC_Os01g42520.1	0
Chr1	24255158	24255425	268	*	7	Promoter (<=1kb)	1	24255299	24259958	4660	1	LOC_Os01g42650	LOC_Os01g42650.1	0
Chr1	24285039	24285860	822	*	8	Promoter (<=1kb)	1	24282735	24285304	2570	2	LOC_Os01g42700	LOC_Os01g42700.3	0
Chr1	24300015	24300234	220	*	1	Promoter (<=1kb)	1	24300144	24301232	1089	1	LOC_Os01g42720	LOC_Os01g42720.2	0
Chr1	24303229	24303346	118	*	10	Distal Intergenic	1	24300144	24301233	1090	1	LOC_Os01g42720	LOC_Os01g42720.1	3085
Chr1	24305797	24306553	757	*	1	Distal Intergenic	1	24300144	24301233	1090	1	LOC_Os01g42720	LOC_Os01g42720.1	5653
Chr1	24311980	24312710	731	*	11	Promoter (<=1kb)	1	24312601	24317553	4953	1	LOC_Os01g42730	LOC_Os01g42730.1	0
Chr1	24318020	24318157	138	*	1	Distal Intergenic	1	24312601	24317553	4953	1	LOC_Os01g42730	LOC_Os01g42730.1	5419
Chr1	24360327	24360687	361	*	8	Promoter (<=1kb)	1	24354151	24360484	6334	2	LOC_Os01g42800	LOC_Os01g42800.1	0
Chr1	24375691	24375987	297	*	8	Promoter (<=1kb)	1	24375877	24379929	4053	1	LOC_Os01g42830	LOC_Os01g42830.1	0
Chr1	24386971	24387234	264	*	2	Promoter (<=1kb)	1	24380636	24386687	6052	2	LOC_Os01g42850	LOC_Os01g42850.2	-284
Chr1	24394070	24394334	265	*	2	Promoter (1-2kb)	1	24392841	24393423	583	1	LOC_Os01g42860	LOC_Os01g42860.1	1229
Chr1	24395379	24395712	334	*	7	Promoter (1-2kb)	1	24395057	24396820	1764	2	LOC_Os01g42870	LOC_Os01g42870.1	1108
Chr1	24400220	24401127	908	*	3	Promoter (<=1kb)	1	24397508	24400705	3198	2	LOC_Os01g42880	LOC_Os01g42880.1	0
Chr1	24402818	24403220	403	*	1	Promoter (<=1kb)	1	24401606	24402040	435	2	LOC_Os01g42890	LOC_Os01g42890.1	-778
Chr1	24427954	24428170	217	*	10	Promoter (<=1kb)	1	24428640	24434134	5495	1	LOC_Os01g42950	LOC_Os01g42950.3	-470
Chr1	24435993	24436237	245	*	3	3' UTR	1	24428640	24436429	7790	1	LOC_Os01g42950	LOC_Os01g42950.2	7353
Chr1	24437424	24437578	155	*	1	Distal Intergenic	1	24428640	24436429	7790	1	LOC_Os01g42950	LOC_Os01g42950.2	8784
Chr1	24443715	24443940	226	*	9	Distal Intergenic	1	24428640	24436429	7790	1	LOC_Os01g42950	LOC_Os01g42950.2	15075
Chr1	24457298	24457547	250	*	7	Distal Intergenic	1	24461037	24465044	4008	1	LOC_Os01g42960	LOC_Os01g42960.1	-3490
Chr1	24460568	24460741	174	*	4	Promoter (<=1kb)	1	24461037	24465044	4008	1	LOC_Os01g42960	LOC_Os01g42960.1	-296
Chr1	24465166	24465557	392	*	10	Downstream (<=300bp)	1	24461037	24465044	4008	1	LOC_Os01g42960	LOC_Os01g42960.1	4129
Chr1	24465894	24466145	252	*	1	Distal Intergenic	1	24461037	24465044	4008	1	LOC_Os01g42960	LOC_Os01g42960.1	4857
Chr1	24478355	24478531	177	*	9	Promoter (<=1kb)	1	24471926	24478431	6506	2	LOC_Os01g42970	LOC_Os01g42970.1	0
Chr1	24487670	24488192	523	*	1	Exon (LOC_Os01g42990.1/LOC_Os01g42990, exon 5 of 5)	1	24484549	24487831	3283	1	LOC_Os01g42990	LOC_Os01g42990.1	3121
Chr1	24491766	24491871	106	*	4	Promoter (<=1kb)	1	24491925	24497895	5971	1	LOC_Os01g43010	LOC_Os01g43010.2	-54
Chr1	24496129	24496450	322	*	2	Exon (LOC_Os01g43010.2/LOC_Os01g43010, exon 5 of 6)	1	24491925	24497895	5971	1	LOC_Os01g43010	LOC_Os01g43010.2	4204
Chr1	24504769	24504894	126	*	1	Promoter (<=1kb)	1	24498791	24504856	6066	2	LOC_Os01g43020	LOC_Os01g43020.1	0
Chr1	24527475	24527617	143	*	3	Distal Intergenic	1	24537291	24546684	9394	2	LOC_Os01g43030	LOC_Os01g43030.2	19067
Chr1	24533103	24533717	615	*	4	Distal Intergenic	1	24537291	24546684	9394	2	LOC_Os01g43030	LOC_Os01g43030.2	12967
Chr1	24546426	24546819	394	*	4	Promoter (<=1kb)	1	24534827	24546695	11869	2	LOC_Os01g43030	LOC_Os01g43030.1	0
Chr1	24553721	24554192	472	*	2	Promoter (1-2kb)	1	24551955	24555579	3625	2	LOC_Os01g43040	LOC_Os01g43040.1	1387
Chr1	24559103	24559309	207	*	4	Promoter (<=1kb)	1	24559329	24568663	9335	1	LOC_Os01g43050	LOC_Os01g43050.1	-20
Chr1	24571431	24571657	227	*	3	Promoter (<=1kb)	1	24569001	24571535	2535	2	LOC_Os01g43060	LOC_Os01g43060.1	0
Chr1	24572895	24573082	188	*	6	Promoter (<=1kb)	1	24572982	24576293	3312	1	LOC_Os01g43070	LOC_Os01g43070.1	0
Chr1	24583909	24584406	498	*	4	Promoter (<=1kb)	1	24584654	24589423	4770	1	LOC_Os01g43100	LOC_Os01g43100.1	-248
Chr1	24602005	24602447	443	*	4	Promoter (<=1kb)	1	24602225	24605528	3304	1	LOC_Os01g43130	LOC_Os01g43130.1	0
Chr1	24611327	24611471	145	*	4	Promoter (<=1kb)	1	24611689	24615486	3798	1	LOC_Os01g43140	LOC_Os01g43140.1	-218
Chr1	24615552	24615991	440	*	2	Promoter (2-3kb)	1	24616103	24618951	2849	2	LOC_Os01g43150	LOC_Os01g43150.2	2960
Chr1	24623184	24623425	242	*	2	Promoter (<=1kb)	1	24616601	24623185	6585	2	LOC_Os01g43150	LOC_Os01g43150.1	0
Chr1	24628742	24629381	640	*	3	Promoter (<=1kb)	1	24629270	24632332	3063	1	LOC_Os01g43160	LOC_Os01g43160.1	0
Chr1	24695276	24695543	268	*	2	Promoter (2-3kb)	1	24695760	24697913	2154	2	LOC_Os01g43230	LOC_Os01g43230.2	2370
Chr1	24754252	24754606	355	*	3	Exon (LOC_Os01g43320.1/LOC_Os01g43320, exon 6 of 6)	1	24753699	24758859	5161	2	LOC_Os01g43320	LOC_Os01g43320.1	4253
Chr1	24768069	24768507	439	*	1	Promoter (<=1kb)	1	24762630	24768257	5628	2	LOC_Os01g43330	LOC_Os01g43330.1	0
Chr1	24768585	24768850	266	*	3	Promoter (<=1kb)	1	24762630	24768257	5628	2	LOC_Os01g43330	LOC_Os01g43330.1	-328
Chr1	24769183	24769535	353	*	8	Promoter (<=1kb)	1	24762630	24768257	5628	2	LOC_Os01g43330	LOC_Os01g43330.1	-926
Chr1	24769660	24770231	572	*	6	Promoter (1-2kb)	1	24762630	24768257	5628	2	LOC_Os01g43330	LOC_Os01g43330.1	-1403
Chr1	24770570	24771095	526	*	3	Promoter (2-3kb)	1	24762630	24768257	5628	2	LOC_Os01g43330	LOC_Os01g43330.1	-2313
Chr1	24771504	24771832	329	*	1	Promoter (2-3kb)	1	24774161	24779364	5204	1	LOC_Os01g43340	LOC_Os01g43340.1	-2329
Chr1	24789180	24789404	225	*	7	Promoter (<=1kb)	1	24784442	24788249	3808	2	LOC_Os01g43350	LOC_Os01g43350.1	-931
Chr1	24791968	24792335	368	*	2	Promoter (<=1kb)	1	24792133	24794372	2240	1	LOC_Os01g43360	LOC_Os01g43360.1	0
Chr1	24794773	24794896	124	*	1	Promoter (2-3kb)	1	24792133	24794372	2240	1	LOC_Os01g43360	LOC_Os01g43360.1	2640
Chr1	24797355	24797510	156	*	3	Distal Intergenic	1	24792133	24794372	2240	1	LOC_Os01g43360	LOC_Os01g43360.1	5222
Chr1	24805535	24806019	485	*	3	Promoter (2-3kb)	1	24808514	24813403	4890	1	LOC_Os01g43370	LOC_Os01g43370.1	-2495
Chr1	24808456	24808777	322	*	4	Promoter (<=1kb)	1	24808514	24813403	4890	1	LOC_Os01g43370	LOC_Os01g43370.1	0
Chr1	24813173	24814195	1023	*	9	Promoter (2-3kb)	1	24811070	24813010	1941	1	LOC_Os01g43372	LOC_Os01g43372.1	2103
Chr1	24820324	24821255	932	*	4	Promoter (1-2kb)	1	24813546	24818485	4940	2	LOC_Os01g43380	LOC_Os01g43380.1	-1839
Chr1	24822797	24823222	426	*	9	Distal Intergenic	1	24813546	24818485	4940	2	LOC_Os01g43380	LOC_Os01g43380.1	-4312
Chr1	24828047	24828256	210	*	1	Promoter (<=1kb)	1	24823997	24828139	4143	2	LOC_Os01g43390	LOC_Os01g43390.2	0
Chr1	24838656	24839358	703	*	3	Promoter (<=1kb)	1	24839124	24843618	4495	1	LOC_Os01g43410	LOC_Os01g43410.1	0
Chr1	24846421	24846924	504	*	3	Promoter (<=1kb)	1	24843730	24846915	3186	2	LOC_Os01g43420	LOC_Os01g43420.1	0
Chr1	24888824	24888951	128	*	8	Distal Intergenic	1	24892175	24892762	588	1	LOC_Os01g43470	LOC_Os01g43470.1	-3224
Chr1	24889622	24890061	440	*	3	Promoter (2-3kb)	1	24892175	24892762	588	1	LOC_Os01g43470	LOC_Os01g43470.1	-2114
Chr1	24893991	24894194	204	*	8	Promoter (<=1kb)	1	24894538	24900026	5489	1	LOC_Os01g43480	LOC_Os01g43480.1	-344
Chr1	24894433	24894754	322	*	8	Promoter (<=1kb)	1	24894538	24900026	5489	1	LOC_Os01g43480	LOC_Os01g43480.1	0
Chr1	24923817	24924339	523	*	1	Promoter (<=1kb)	1	24913480	24924014	10535	2	LOC_Os01g43520	LOC_Os01g43520.2	0
Chr1	24937578	24937768	191	*	5	Promoter (<=1kb)	1	24937665	24942905	5241	1	LOC_Os01g43540	LOC_Os01g43540.1	0
Chr1	24947400	24947622	223	*	3	Promoter (<=1kb)	1	24945286	24947296	2011	2	LOC_Os01g43550	LOC_Os01g43550.1	-104
Chr1	24948193	24948477	285	*	1	Promoter (<=1kb)	1	24945286	24947296	2011	2	LOC_Os01g43550	LOC_Os01g43550.1	-897
Chr1	24951211	24951354	144	*	3	Promoter (<=1kb)	1	24951985	24952773	789	1	LOC_Os01g43560	LOC_Os01g43560.1	-631
Chr1	24951887	24952044	158	*	11	Promoter (<=1kb)	1	24951985	24952773	789	1	LOC_Os01g43560	LOC_Os01g43560.1	0
Chr1	24952610	24952851	242	*	11	Promoter (<=1kb)	1	24951985	24952773	789	1	LOC_Os01g43560	LOC_Os01g43560.1	625
Chr1	24953629	24953940	312	*	3	Promoter (1-2kb)	1	24951985	24952773	789	1	LOC_Os01g43560	LOC_Os01g43560.1	1644
Chr1	24954233	24954543	311	*	9	Promoter (1-2kb)	1	24955959	24956276	318	2	LOC_Os01g43570	LOC_Os01g43570.1	1733
Chr1	24958257	24958577	321	*	8	Promoter (<=1kb)	1	24958511	24962850	4340	1	LOC_Os01g43580	LOC_Os01g43580.1	0
Chr1	24963080	24963300	221	*	1	Downstream (<=300bp)	1	24967398	24969047	1650	1	LOC_Os01g43590	LOC_Os01g43590.2	-4098
Chr1	24966414	24966794	381	*	2	Promoter (<=1kb)	1	24967398	24969047	1650	1	LOC_Os01g43590	LOC_Os01g43590.2	-604
Chr1	24970288	24970443	156	*	7	Promoter (2-3kb)	1	24967449	24969047	1599	1	LOC_Os01g43590	LOC_Os01g43590.1	2839
Chr1	24970550	24970770	221	*	11	Distal Intergenic	1	24967449	24969047	1599	1	LOC_Os01g43590	LOC_Os01g43590.1	3101
Chr1	24979790	24979946	157	*	9	Promoter (2-3kb)	1	24975992	24977411	1420	2	LOC_Os01g43600	LOC_Os01g43600.1	-2379
Chr1	24986163	24986328	166	*	7	Distal Intergenic	1	24981173	24982666	1494	2	LOC_Os01g43610	LOC_Os01g43610.1	-3497
Chr1	24994443	24994824	382	*	11	Promoter (<=1kb)	1	24994732	24997798	3067	1	LOC_Os01g43630	LOC_Os01g43630.3	0
Chr1	25004536	25005087	552	*	2	Distal Intergenic	1	25009453	25011942	2490	1	LOC_Os01g43650	LOC_Os01g43650.2	-4366
Chr1	25005142	25005891	750	*	7	Distal Intergenic	1	25009453	25011942	2490	1	LOC_Os01g43650	LOC_Os01g43650.2	-3562
Chr1	25005955	25006148	194	*	11	Distal Intergenic	1	25009453	25011942	2490	1	LOC_Os01g43650	LOC_Os01g43650.2	-3305
Chr1	25021509	25021981	473	*	2	Promoter (1-2kb)	1	25023687	25024904	1218	1	LOC_Os01g43660	LOC_Os01g43660.1	-1706
Chr1	25033191	25033384	194	*	3	Promoter (<=1kb)	1	25029794	25033246	3453	2	LOC_Os01g43680	LOC_Os01g43680.1	0
Chr1	25038180	25038424	245	*	8	Promoter (1-2kb)	1	25038466	25040160	1695	2	LOC_Os01g43690	LOC_Os01g43690.1	1736
Chr1	25039812	25040111	300	*	1	Promoter (<=1kb)	1	25038466	25040160	1695	2	LOC_Os01g43690	LOC_Os01g43690.1	49
Chr1	25040894	25041126	233	*	3	Promoter (<=1kb)	1	25040701	25044050	3350	1	LOC_Os01g43700	LOC_Os01g43700.1	193
Chr1	25086119	25086489	371	*	3	Distal Intergenic	1	25094280	25094594	315	2	LOC_Os01g43790	LOC_Os01g43790.1	8105
Chr1	25091942	25092260	319	*	1	Promoter (2-3kb)	1	25094280	25094594	315	2	LOC_Os01g43790	LOC_Os01g43790.1	2334
Chr1	25092597	25092780	184	*	7	Promoter (1-2kb)	1	25094280	25094594	315	2	LOC_Os01g43790	LOC_Os01g43790.1	1814
Chr1	25122255	25122473	219	*	6	Promoter (2-3kb)	1	25119734	25121927	2194	1	LOC_Os01g43851	LOC_Os01g43851.1	2521
Chr1	25127948	25128618	671	*	3	Promoter (<=1kb)	1	25128473	25129967	1495	1	LOC_Os01g43860	LOC_Os01g43860.1	0
Chr1	25131917	25132980	1064	*	8	Promoter (<=1kb)	1	25132885	25138146	5262	1	LOC_Os01g43870	LOC_Os01g43870.3	0
Chr1	25144483	25144848	366	*	3	Promoter (<=1kb)	1	25144495	25146560	2066	1	LOC_Os01g43890	LOC_Os01g43890.1	0
Chr1	25145340	25145929	590	*	10	Promoter (<=1kb)	1	25144495	25146560	2066	1	LOC_Os01g43890	LOC_Os01g43890.1	845
Chr1	25147415	25147607	193	*	1	Promoter (<=1kb)	1	25146710	25147447	738	2	LOC_Os01g43895	LOC_Os01g43895.1	0
Chr1	25149254	25149368	115	*	3	Promoter (1-2kb)	1	25146710	25147447	738	2	LOC_Os01g43895	LOC_Os01g43895.1	-1807
Chr1	25150110	25150648	539	*	8	Promoter (2-3kb)	1	25146710	25147447	738	2	LOC_Os01g43895	LOC_Os01g43895.1	-2663
Chr1	25158146	25158550	405	*	3	Promoter (<=1kb)	1	25152102	25158379	6278	2	LOC_Os01g43910	LOC_Os01g43910.1	0
Chr1	25183257	25183445	189	*	1	Distal Intergenic	1	25187250	25189517	2268	1	LOC_Os01g43940	LOC_Os01g43940.1	-3805
Chr1	25191753	25192123	371	*	3	Promoter (<=1kb)	1	25190734	25191844	1111	2	LOC_Os01g43950	LOC_Os01g43950.1	0
Chr1	25193214	25193398	185	*	3	Promoter (<=1kb)	1	25193484	25193827	344	2	LOC_Os01g43960	LOC_Os01g43960.1	429
Chr1	25225690	25225868	179	*	7	Promoter (<=1kb)	1	25226665	25232636	5972	1	LOC_Os01g44040	LOC_Os01g44040.2	-797
Chr1	25226802	25227089	288	*	3	Promoter (<=1kb)	1	25226665	25233778	7114	1	LOC_Os01g44040	LOC_Os01g44040.3	137
Chr1	25234372	25235056	685	*	1	Promoter (<=1kb)	1	25234661	25238165	3505	1	LOC_Os01g44050	LOC_Os01g44050.1	0
Chr1	25238264	25238481	218	*	1	Downstream (<=300bp)	1	25234661	25238165	3505	1	LOC_Os01g44050	LOC_Os01g44050.1	3603
Chr1	25248882	25249199	318	*	3	Distal Intergenic	1	25257001	25263981	6981	1	LOC_Os01g44069	LOC_Os01g44069.1	-7802
Chr1	25267554	25267666	113	*	7	Distal Intergenic	1	25271543	25273512	1970	1	LOC_Os01g44090	LOC_Os01g44090.1	-3877
Chr1	25273639	25273813	175	*	3	Promoter (2-3kb)	1	25271543	25273512	1970	1	LOC_Os01g44090	LOC_Os01g44090.1	2096
Chr1	25280245	25280384	140	*	8	Promoter (<=1kb)	1	25278902	25279796	895	2	LOC_Os01g44100	LOC_Os01g44100.1	-449
Chr1	25280647	25281172	526	*	7	Promoter (<=1kb)	1	25281682	25286614	4933	1	LOC_Os01g44110	LOC_Os01g44110.1	-510
Chr1	25281416	25282028	613	*	1	Promoter (<=1kb)	1	25281682	25286614	4933	1	LOC_Os01g44110	LOC_Os01g44110.1	0
Chr1	25296492	25296635	144	*	1	Intron (LOC_Os01g44130.1/LOC_Os01g44130, intron 11 of 12)	1	25291338	25298072	6735	1	LOC_Os01g44130	LOC_Os01g44130.1	5154
Chr1	25315554	25315890	337	*	7	Promoter (1-2kb)	1	25317115	25323500	6386	1	LOC_Os01g44170	LOC_Os01g44170.1	-1225
Chr1	25330805	25331119	315	*	7	Promoter (<=1kb)	1	25330939	25331259	321	2	LOC_Os01g44190	LOC_Os01g44190.1	140
Chr1	25351443	25351664	222	*	3	Promoter (<=1kb)	1	25350614	25351550	937	2	LOC_Os01g44210	LOC_Os01g44210.1	0
Chr1	25353720	25353890	171	*	7	Promoter (<=1kb)	1	25353769	25361949	8181	1	LOC_Os01g44220	LOC_Os01g44220.1	0
Chr1	25362811	25363228	418	*	4	Promoter (<=1kb)	1	25363036	25367161	4126	1	LOC_Os01g44230	LOC_Os01g44230.1	0
Chr1	25425782	25426094	313	*	8	Promoter (<=1kb)	1	25417248	25425723	8476	2	LOC_Os01g44310	LOC_Os01g44310.2	-59
Chr1	25436487	25436851	365	*	1	Distal Intergenic	1	25439082	25441079	1998	2	LOC_Os01g44330	LOC_Os01g44330.1	4228
Chr1	25466237	25466461	225	*	9	Promoter (<=1kb)	1	25466363	25474257	7895	1	LOC_Os01g44394	LOC_Os01g44394.1	0
Chr1	25475590	25475933	344	*	6	Distal Intergenic	1	25476744	25482973	6230	2	LOC_Os01g44430	LOC_Os01g44430.1	7040
Chr1	25477443	25477638	196	*	6	Intron (LOC_Os01g44430.1/LOC_Os01g44430, intron 3 of 3)	1	25476744	25482973	6230	2	LOC_Os01g44430	LOC_Os01g44430.1	5335
Chr1	25508200	25508695	496	*	1	Distal Intergenic	1	25501848	25504409	2562	2	LOC_Os01g44960	LOC_Os01g44960.1	-3791
Chr1	25509060	25509259	200	*	6	Distal Intergenic	1	25513806	25518242	4437	1	LOC_Os01g44970	LOC_Os01g44970.1	-4547
Chr1	25511986	25512601	616	*	11	Promoter (1-2kb)	1	25513806	25518242	4437	1	LOC_Os01g44970	LOC_Os01g44970.1	-1205
Chr1	25523145	25523356	212	*	2	Promoter (<=1kb)	1	25519992	25523268	3277	2	LOC_Os01g44980	LOC_Os01g44980.1	0
Chr1	25548690	25549543	854	*	3	Promoter (<=1kb)	1	25541772	25548916	7145	2	LOC_Os01g45020	LOC_Os01g45020.1	0
Chr1	25573418	25573980	563	*	9	Promoter (<=1kb)	1	25567517	25572969	5453	2	LOC_Os01g45050	LOC_Os01g45050.1	-449
Chr1	25578793	25579043	251	*	1	Promoter (<=1kb)	1	25579802	25583765	3964	1	LOC_Os01g45060	LOC_Os01g45060.1	-759
Chr1	25581403	25581566	164	*	9	Promoter (1-2kb)	1	25579802	25583765	3964	1	LOC_Os01g45060	LOC_Os01g45060.1	1601
Chr1	25589037	25589388	352	*	1	Promoter (<=1kb)	1	25585751	25589162	3412	2	LOC_Os01g45070	LOC_Os01g45070.1	0
Chr1	25592491	25592665	175	*	5	Promoter (<=1kb)	1	25592725	25593920	1196	1	LOC_Os01g45090	LOC_Os01g45090.1	-60
Chr1	25636736	25637149	414	*	1	Promoter (<=1kb)	1	25636950	25640563	3614	1	LOC_Os01g45190	LOC_Os01g45190.1	0
Chr1	25647366	25647747	382	*	7	Promoter (<=1kb)	1	25640719	25647224	6506	2	LOC_Os01g45200	LOC_Os01g45200.1	-142
Chr1	25681410	25681718	309	*	8	Promoter (<=1kb)	1	25681570	25683076	1507	1	LOC_Os01g45250	LOC_Os01g45250.1	0
Chr1	25691589	25691772	184	*	9	Promoter (<=1kb)	1	25692717	25705090	12374	1	LOC_Os01g45274	LOC_Os01g45274.2	-945
Chr1	25692511	25692616	106	*	8	Promoter (<=1kb)	1	25692717	25705090	12374	1	LOC_Os01g45274	LOC_Os01g45274.2	-101
Chr1	25695659	25696886	1228	*	6	Promoter (<=1kb)	1	25696613	25705090	8478	1	LOC_Os01g45274	LOC_Os01g45274.1	0
Chr1	25698569	25698786	218	*	6	Promoter (1-2kb)	1	25700370	25705090	4721	1	LOC_Os01g45274	LOC_Os01g45274.4	-1584
Chr1	25699987	25700663	677	*	5	Promoter (<=1kb)	1	25700370	25705090	4721	1	LOC_Os01g45274	LOC_Os01g45274.4	0
Chr1	25700749	25701916	1168	*	6	Promoter (<=1kb)	1	25700370	25705090	4721	1	LOC_Os01g45274	LOC_Os01g45274.4	379
Chr1	25701968	25705265	3298	*	6	Promoter (1-2kb)	1	25700370	25705090	4721	1	LOC_Os01g45274	LOC_Os01g45274.4	1598
Chr1	25755533	25755939	407	*	4	Promoter (<=1kb)	1	25752222	25755783	3562	2	LOC_Os01g45370	LOC_Os01g45370.1	0
Chr1	25757478	25758026	549	*	1	Promoter (<=1kb)	1	25757795	25762187	4393	1	LOC_Os01g45380	LOC_Os01g45380.1	0
Chr1	25762253	25762511	259	*	8	Promoter (<=1kb)	1	25762489	25766525	4037	1	LOC_Os01g45390	LOC_Os01g45390.2	0
Chr1	25776826	25777105	280	*	10	Promoter (2-3kb)	1	25773953	25776179	2227	1	LOC_Os01g45430	LOC_Os01g45430.1	2873
Chr1	25782212	25782699	488	*	9	Promoter (<=1kb)	1	25777598	25782419	4822	2	LOC_Os01g45439	LOC_Os01g45439.2	0
Chr1	25784825	25785059	235	*	1	Promoter (2-3kb)	1	25777598	25782419	4822	2	LOC_Os01g45439	LOC_Os01g45439.2	-2406
Chr1	25787489	25787625	137	*	9	Promoter (1-2kb)	1	25788702	25790988	2287	1	LOC_Os01g45450	LOC_Os01g45450.1	-1077
Chr1	25791325	25791819	495	*	8	Promoter (<=1kb)	1	25792699	25797614	4916	1	LOC_Os01g45460	LOC_Os01g45460.1	-880
Chr1	25843426	25843660	235	*	2	Promoter (<=1kb)	1	25841526	25843517	1992	2	LOC_Os01g45530	LOC_Os01g45530.1	0
Chr1	25850811	25851100	290	*	1	Distal Intergenic	1	25841526	25843517	1992	2	LOC_Os01g45530	LOC_Os01g45530.1	-7294
Chr1	25865607	25866624	1018	*	7	Promoter (1-2kb)	1	25863702	25868361	4660	1	LOC_Os01g45550	LOC_Os01g45550.2	1905
Chr1	25879565	25880058	494	*	1	Distal Intergenic	1	25880204	25883718	3515	2	LOC_Os01g45570	LOC_Os01g45570.1	3660
Chr1	25880252	25880676	425	*	4	3' UTR	1	25880204	25883718	3515	2	LOC_Os01g45570	LOC_Os01g45570.1	3042
Chr1	25923124	25923308	185	*	7	Promoter (<=1kb)	1	25917623	25922978	5356	2	LOC_Os01g45620	LOC_Os01g45620.1	-146
Chr1	25948768	25949336	569	*	3	Promoter (<=1kb)	1	25949356	25950201	846	1	LOC_Os01g45700	LOC_Os01g45700.1	-20
Chr1	25973444	25973815	372	*	6	Promoter (<=1kb)	1	25973522	25980440	6919	1	LOC_Os01g45750	LOC_Os01g45750.1	0
Chr1	26032507	26032667	161	*	1	Promoter (<=1kb)	1	26031285	26032307	1023	2	LOC_Os01g45820	LOC_Os01g45820.1	-200
Chr1	26035329	26035531	203	*	2	Promoter (<=1kb)	1	26033145	26034930	1786	2	LOC_Os01g45830	LOC_Os01g45830.1	-399
Chr1	26041770	26041980	211	*	10	Promoter (1-2kb)	1	26043074	26043529	456	1	LOC_Os01g45850	LOC_Os01g45850.1	-1094
Chr1	26048462	26048913	452	*	9	Promoter (2-3kb)	1	26044166	26045843	1678	2	LOC_Os01g45860	LOC_Os01g45860.1	-2619
Chr1	26056960	26057526	567	*	4	Promoter (<=1kb)	1	26056854	26057137	284	2	LOC_Os01g45870	LOC_Os01g45870.1	0
Chr1	26059692	26059954	263	*	3	Promoter (2-3kb)	1	26056854	26057137	284	2	LOC_Os01g45870	LOC_Os01g45870.1	-2555
Chr1	26060386	26060663	278	*	5	Distal Intergenic	1	26056854	26057137	284	2	LOC_Os01g45870	LOC_Os01g45870.1	-3249
Chr1	26071639	26071928	290	*	7	Promoter (<=1kb)	1	26061287	26070899	9613	2	LOC_Os01g45880	LOC_Os01g45880.2	-740
Chr1	26076382	26076792	411	*	11	Promoter (1-2kb)	1	26075030	26077134	2105	1	LOC_Os01g45900	LOC_Os01g45900.1	1352
Chr1	26082120	26082406	287	*	8	Promoter (<=1kb)	1	26078028	26082198	4171	2	LOC_Os01g45910	LOC_Os01g45910.1	0
Chr1	26088117	26088865	749	*	5	Promoter (<=1kb)	1	26087572	26088335	764	2	LOC_Os01g45914	LOC_Os01g45914.1	0
Chr1	26102327	26102981	655	*	3	Distal Intergenic	1	26106836	26111213	4378	1	LOC_Os01g45960	LOC_Os01g45960.2	-3855
Chr1	26105590	26106083	494	*	3	Promoter (<=1kb)	1	26106836	26111213	4378	1	LOC_Os01g45960	LOC_Os01g45960.2	-753
Chr1	26126187	26126503	317	*	3	Promoter (<=1kb)	1	26119708	26126165	6458	2	LOC_Os01g45990	LOC_Os01g45990.1	-22
Chr1	26159418	26160194	777	*	1	Distal Intergenic	1	26163786	26166472	2687	1	LOC_Os01g46020	LOC_Os01g46020.1	-3592
Chr1	26160882	26161063	182	*	9	Promoter (2-3kb)	1	26163786	26166472	2687	1	LOC_Os01g46020	LOC_Os01g46020.1	-2723
Chr1	26190752	26190882	131	*	3	Promoter (<=1kb)	1	26190752	26194517	3766	1	LOC_Os01g46070	LOC_Os01g46070.1	0
Chr1	26240410	26240569	160	*	1	Distal Intergenic	1	26235768	26238284	2517	1	LOC_Os01g46140	LOC_Os01g46140.1	4642
Chr1	26293032	26293181	150	*	9	Promoter (<=1kb)	1	26293205	26295001	1797	1	LOC_Os01g46230	LOC_Os01g46230.1	-24
Chr1	26309145	26309602	458	*	6	Promoter (2-3kb)	1	26312068	26313114	1047	1	LOC_Os01g46270	LOC_Os01g46270.1	-2466
Chr1	26318106	26318221	116	*	7	Promoter (<=1kb)	1	26315953	26317359	1407	2	LOC_Os01g46280	LOC_Os01g46280.1	-747
Chr1	26343435	26343592	158	*	9	Distal Intergenic	1	26348451	26351862	3412	1	LOC_Os01g46320	LOC_Os01g46320.1	-4859
Chr1	26370012	26370425	414	*	4	3' UTR	1	26368398	26374101	5704	2	LOC_Os01g46350	LOC_Os01g46350.1	3676
Chr1	26371684	26371827	144	*	2	Promoter (2-3kb)	1	26368398	26374101	5704	2	LOC_Os01g46350	LOC_Os01g46350.1	2274
Chr1	26372679	26372854	176	*	3	Promoter (1-2kb)	1	26368398	26374101	5704	2	LOC_Os01g46350	LOC_Os01g46350.1	1247
Chr1	26390641	26390797	157	*	6	Promoter (1-2kb)	1	26392164	26396348	4185	1	LOC_Os01g46380	LOC_Os01g46380.1	-1367
Chr1	26397021	26397291	271	*	9	Promoter (<=1kb)	1	26398264	26398674	411	1	LOC_Os01g46390	LOC_Os01g46390.1	-973
Chr1	26400220	26401508	1289	*	2	Promoter (1-2kb)	1	26398264	26398674	411	1	LOC_Os01g46390	LOC_Os01g46390.1	1956
Chr1	26405215	26405994	780	*	2	Promoter (1-2kb)	1	26401559	26403496	1938	2	LOC_Os01g46400	LOC_Os01g46400.1	-1719
Chr1	26406337	26406444	108	*	3	Promoter (2-3kb)	1	26401559	26403496	1938	2	LOC_Os01g46400	LOC_Os01g46400.1	-2841
Chr1	26407781	26407880	100	*	4	Distal Intergenic	1	26401559	26403496	1938	2	LOC_Os01g46400	LOC_Os01g46400.1	-4285
Chr1	26408558	26409004	447	*	6	Distal Intergenic	1	26401559	26403496	1938	2	LOC_Os01g46400	LOC_Os01g46400.1	-5062
Chr1	26417875	26418010	136	*	9	Promoter (<=1kb)	1	26418299	26419315	1017	1	LOC_Os01g46420	LOC_Os01g46420.1	-289
Chr1	26436757	26437151	395	*	3	Promoter (2-3kb)	1	26431511	26434327	2817	2	LOC_Os01g46470	LOC_Os01g46470.1	-2430
Chr1	26465797	26466225	429	*	2	Promoter (<=1kb)	1	26453782	26465956	12175	2	LOC_Os01g46510	LOC_Os01g46510.1	0
Chr1	26478322	26478603	282	*	7	Distal Intergenic	1	26453782	26465956	12175	2	LOC_Os01g46510	LOC_Os01g46510.2	-12366
Chr1	26527237	26527628	392	*	3	Promoter (<=1kb)	1	26527476	26532567	5092	1	LOC_Os01g46580	LOC_Os01g46580.1	0
Chr1	26532249	26533065	817	*	4	Promoter (<=1kb)	1	26532174	26532425	252	2	LOC_Os01g46600	LOC_Os01g46600.1	0
Chr1	26537093	26537406	314	*	2	Promoter (<=1kb)	1	26533016	26537191	4176	2	LOC_Os01g46610	LOC_Os01g46610.1	0
Chr1	26538209	26538474	266	*	1	Promoter (1-2kb)	1	26533016	26537191	4176	2	LOC_Os01g46610	LOC_Os01g46610.1	-1018
Chr1	26538872	26539428	557	*	4	Promoter (1-2kb)	1	26540420	26540773	354	2	LOC_Os01g46620	LOC_Os01g46620.1	1345
Chr1	26563854	26563987	134	*	4	Promoter (1-2kb)	1	26565360	26567249	1890	1	LOC_Os01g46650	LOC_Os01g46650.1	-1373
Chr1	26566669	26566853	185	*	4	Promoter (1-2kb)	1	26565360	26567249	1890	1	LOC_Os01g46650	LOC_Os01g46650.1	1309
Chr1	26566968	26567300	333	*	2	Promoter (<=1kb)	1	26568189	26573815	5627	1	LOC_Os01g46660	LOC_Os01g46660.1	-889
Chr1	26591545	26591801	257	*	3	Promoter (<=1kb)	1	26591955	26599634	7680	1	LOC_Os01g46700	LOC_Os01g46700.1	-154
Chr1	26608325	26608725	401	*	9	Promoter (<=1kb)	1	26601904	26608476	6573	2	LOC_Os01g46710	LOC_Os01g46710.1	0
Chr1	26611454	26611835	382	*	6	Promoter (<=1kb)	1	26611799	26618704	6906	1	LOC_Os01g46720	LOC_Os01g46720.1	0
Chr1	26617177	26617397	221	*	5	Promoter (2-3kb)	1	26619462	26620234	773	1	LOC_Os01g46730	LOC_Os01g46730.1	-2065
Chr1	26617540	26617782	243	*	5	Promoter (1-2kb)	1	26619462	26620234	773	1	LOC_Os01g46730	LOC_Os01g46730.1	-1680
Chr1	26617924	26618504	581	*	5	Promoter (<=1kb)	1	26619462	26620234	773	1	LOC_Os01g46730	LOC_Os01g46730.1	-958
Chr1	26628610	26629005	396	*	1	Promoter (<=1kb)	1	26628889	26634328	5440	1	LOC_Os01g46750	LOC_Os01g46750.3	0
Chr1	26647062	26647366	305	*	7	Distal Intergenic	1	26652944	26658313	5370	1	LOC_Os01g46760	LOC_Os01g46760.1	-5578
Chr1	26652484	26652937	454	*	11	Promoter (<=1kb)	1	26652944	26658313	5370	1	LOC_Os01g46760	LOC_Os01g46760.1	-7
Chr1	26658885	26659145	261	*	3	Distal Intergenic	1	26652944	26658313	5370	1	LOC_Os01g46760	LOC_Os01g46760.1	5941
Chr1	26689277	26689950	674	*	8	Promoter (<=1kb)	1	26687377	26688416	1040	2	LOC_Os01g46800	LOC_Os01g46800.1	-861
Chr1	26698418	26698801	384	*	9	Distal Intergenic	1	26699189	26706158	6970	2	LOC_Os01g46810	LOC_Os01g46810.1	7357
Chr1	26705908	26706402	495	*	9	Promoter (<=1kb)	1	26699189	26706158	6970	2	LOC_Os01g46810	LOC_Os01g46810.1	0
Chr1	26706542	26706751	210	*	10	Promoter (<=1kb)	1	26699189	26706158	6970	2	LOC_Os01g46810	LOC_Os01g46810.1	-384
Chr1	26707399	26707620	222	*	1	Promoter (1-2kb)	1	26699189	26706158	6970	2	LOC_Os01g46810	LOC_Os01g46810.1	-1241
Chr1	26708317	26708551	235	*	4	Promoter (2-3kb)	1	26699189	26706158	6970	2	LOC_Os01g46810	LOC_Os01g46810.1	-2159
Chr1	26708761	26708972	212	*	6	Promoter (1-2kb)	1	26709125	26710724	1600	2	LOC_Os01g46820	LOC_Os01g46820.1	1752
Chr1	26710175	26710392	218	*	9	Promoter (<=1kb)	1	26709125	26710724	1600	2	LOC_Os01g46820	LOC_Os01g46820.1	332
Chr1	26732518	26732835	318	*	2	Promoter (2-3kb)	1	26734014	26735516	1503	2	LOC_Os01g46870	LOC_Os01g46870.1	2681
Chr1	26733017	26733433	417	*	3	Promoter (2-3kb)	1	26734014	26735516	1503	2	LOC_Os01g46870	LOC_Os01g46870.1	2083
Chr1	26740510	26740848	339	*	4	Distal Intergenic	1	26744700	26748747	4048	1	LOC_Os01g46880	LOC_Os01g46880.1	-3852
Chr1	26788512	26788803	292	*	3	Promoter (<=1kb)	1	26785187	26788665	3479	2	LOC_Os01g46932	LOC_Os01g46932.1	0
Chr1	26795832	26796083	252	*	1	Promoter (<=1kb)	1	26791754	26795939	4186	2	LOC_Os01g46950	LOC_Os01g46950.1	0
Chr1	26799379	26799525	147	*	3	Distal Intergenic	1	26791754	26795939	4186	2	LOC_Os01g46950	LOC_Os01g46950.1	-3440
Chr1	26806601	26806867	267	*	3	Promoter (1-2kb)	1	26800060	26805508	5449	2	LOC_Os01g46970	LOC_Os01g46970.1	-1093
Chr1	26817053	26817498	446	*	1	Distal Intergenic	1	26811849	26816727	4879	1	LOC_Os01g46980	LOC_Os01g46980.1	5204
Chr1	26843480	26843666	187	*	4	Distal Intergenic	1	26850343	26853580	3238	1	LOC_Os01g47020	LOC_Os01g47020.1	-6677
Chr1	26844795	26844980	186	*	3	Distal Intergenic	1	26850343	26853580	3238	1	LOC_Os01g47020	LOC_Os01g47020.1	-5363
Chr1	26895658	26895991	334	*	1	Promoter (<=1kb)	1	26888393	26895732	7340	2	LOC_Os01g47080	LOC_Os01g47080.1	0
Chr1	27004102	27004335	234	*	1	Promoter (<=1kb)	1	27004253	27008003	3751	1	LOC_Os01g47256	LOC_Os01g47256.3	0
Chr1	27008372	27008882	511	*	4	Promoter (<=1kb)	1	27008803	27012114	3312	1	LOC_Os01g47262	LOC_Os01g47262.2	0
Chr1	27012105	27012343	239	*	1	Promoter (2-3kb)	1	27014072	27014866	795	2	LOC_Os01g47270	LOC_Os01g47270.1	2523
Chr1	27016322	27016456	135	*	1	Promoter (1-2kb)	1	27014072	27014866	795	2	LOC_Os01g47270	LOC_Os01g47270.1	-1456
Chr1	27041723	27041837	115	*	4	Promoter (<=1kb)	1	27041791	27042669	879	1	LOC_Os01g47330	LOC_Os01g47330.1	0
Chr1	27045923	27046084	162	*	2	Distal Intergenic	1	27041791	27042669	879	1	LOC_Os01g47330	LOC_Os01g47330.1	4132
Chr1	27054416	27054834	419	*	2	Promoter (<=1kb)	1	27050849	27054604	3756	2	LOC_Os01g47350	LOC_Os01g47350.1	0
Chr1	27060191	27060451	261	*	1	Distal Intergenic	1	27055960	27056849	890	2	LOC_Os01g47360	LOC_Os01g47360.1	-3342
Chr1	27061242	27061378	137	*	9	Promoter (2-3kb)	1	27063892	27064167	276	2	LOC_Os01g47370	LOC_Os01g47370.1	2789
Chr1	27078859	27079045	187	*	6	Promoter (2-3kb)	1	27081806	27085681	3876	1	LOC_Os01g47400	LOC_Os01g47400.1	-2761
Chr1	27092190	27092392	203	*	8	Promoter (<=1kb)	1	27085745	27092240	6496	2	LOC_Os01g47410	LOC_Os01g47410.1	0
Chr1	27095407	27095540	134	*	8	Promoter (<=1kb)	1	27095458	27100314	4857	1	LOC_Os01g47420	LOC_Os01g47420.1	0
Chr1	27110376	27110905	530	*	3	Promoter (<=1kb)	1	27102119	27110016	7898	2	LOC_Os01g47430	LOC_Os01g47430.2	-360
Chr1	27123376	27123533	158	*	1	Promoter (<=1kb)	1	27123486	27129401	5916	1	LOC_Os01g47460	LOC_Os01g47460.1	0
Chr1	27139292	27139501	210	*	3	Promoter (2-3kb)	1	27142276	27142509	234	1	LOC_Os01g47480	LOC_Os01g47480.1	-2775
Chr1	27142083	27142390	308	*	9	Promoter (<=1kb)	1	27142276	27142509	234	1	LOC_Os01g47480	LOC_Os01g47480.1	0
Chr1	27161872	27162066	195	*	4	Promoter (2-3kb)	1	27159277	27162221	2945	1	LOC_Os01g47520	LOC_Os01g47520.1	2595
Chr1	27166819	27166950	132	*	6	Distal Intergenic	1	27171287	27178431	7145	1	LOC_Os01g47530	LOC_Os01g47530.1	-4337
Chr1	27167267	27167486	220	*	4	Distal Intergenic	1	27171287	27178431	7145	1	LOC_Os01g47530	LOC_Os01g47530.1	-3801
Chr1	27171325	27171944	620	*	11	Promoter (<=1kb)	1	27171287	27178431	7145	1	LOC_Os01g47530	LOC_Os01g47530.4	38
Chr1	27183603	27184545	943	*	4	Promoter (<=1kb)	1	27178681	27183842	5162	2	LOC_Os01g47540	LOC_Os01g47540.1	0
Chr1	27184638	27184790	153	*	9	Promoter (<=1kb)	1	27178685	27183842	5158	2	LOC_Os01g47540	LOC_Os01g47540.4	-796
Chr1	27185580	27186030	451	*	8	Promoter (<=1kb)	1	27185633	27191256	5624	1	LOC_Os01g47550	LOC_Os01g47550.1	0
Chr1	27199664	27200060	397	*	7	Promoter (<=1kb)	1	27196417	27200990	4574	2	LOC_Os01g47560	LOC_Os01g47560.1	930
Chr1	27216506	27216635	130	*	1	Distal Intergenic	1	27220793	27221485	693	1	LOC_Os01g47570	LOC_Os01g47570.1	-4158
Chr1	27219186	27219622	437	*	7	Promoter (1-2kb)	1	27220793	27221485	693	1	LOC_Os01g47570	LOC_Os01g47570.1	-1171
Chr1	27236168	27236554	387	*	4	Promoter (<=1kb)	1	27236509	27239919	3411	1	LOC_Os01g47600	LOC_Os01g47600.1	0
Chr1	27245872	27246258	387	*	6	Promoter (<=1kb)	1	27243443	27246045	2603	2	LOC_Os01g47620	LOC_Os01g47620.1	0
Chr1	27257228	27257530	303	*	4	Promoter (<=1kb)	1	27257381	27266486	9106	1	LOC_Os01g47650	LOC_Os01g47650.1	0
Chr1	27280331	27280507	177	*	2	Promoter (<=1kb)	1	27281257	27281990	734	1	LOC_Os01g47700	LOC_Os01g47700.1	-750
Chr1	27299211	27299514	304	*	4	Promoter (<=1kb)	1	27300022	27300348	327	2	LOC_Os01g47720	LOC_Os01g47720.1	834
Chr1	27300739	27301131	393	*	2	Promoter (<=1kb)	1	27301427	27303025	1599	1	LOC_Os01g47730	LOC_Os01g47730.1	-296
Chr1	27301143	27301720	578	*	8	Promoter (<=1kb)	1	27301427	27303025	1599	1	LOC_Os01g47730	LOC_Os01g47730.1	0
Chr1	27302593	27302884	292	*	1	Promoter (1-2kb)	1	27301427	27303025	1599	1	LOC_Os01g47730	LOC_Os01g47730.1	1166
Chr1	27320731	27321074	344	*	4	Promoter (<=1kb)	1	27317556	27321710	4155	2	LOC_Os01g47750	LOC_Os01g47750.1	636
Chr1	27324320	27324835	516	*	1	Promoter (2-3kb)	1	27326050	27327030	981	2	LOC_Os01g47760	LOC_Os01g47760.1	2195
Chr1	27326860	27327462	603	*	2	Promoter (<=1kb)	1	27326050	27327030	981	2	LOC_Os01g47760	LOC_Os01g47760.1	0
Chr1	27331105	27331356	252	*	7	Distal Intergenic	1	27326050	27327030	981	2	LOC_Os01g47760	LOC_Os01g47760.1	-4075
Chr1	27332057	27332387	331	*	8	Distal Intergenic	1	27336260	27339363	3104	1	LOC_Os01g47770	LOC_Os01g47770.1	-3873
Chr1	27334694	27334836	143	*	6	Promoter (1-2kb)	1	27336260	27339363	3104	1	LOC_Os01g47770	LOC_Os01g47770.1	-1424
Chr1	27335870	27336392	523	*	9	Promoter (<=1kb)	1	27336260	27339363	3104	1	LOC_Os01g47770	LOC_Os01g47770.1	0
Chr1	27343593	27343768	176	*	6	Promoter (1-2kb)	1	27340899	27341950	1052	2	LOC_Os01g47780	LOC_Os01g47780.1	-1643
Chr1	27352988	27353190	203	*	9	Promoter (<=1kb)	1	27345207	27352121	6915	2	LOC_Os01g47790	LOC_Os01g47790.1	-867
Chr1	27353898	27354172	275	*	1	Promoter (1-2kb)	1	27345207	27352121	6915	2	LOC_Os01g47790	LOC_Os01g47790.1	-1777
Chr1	27368689	27368961	273	*	4	Promoter (<=1kb)	1	27366317	27368704	2388	2	LOC_Os01g47810	LOC_Os01g47810.1	0
Chr1	27482653	27482768	116	*	1	Promoter (<=1kb)	1	27482806	27486965	4160	1	LOC_Os01g48010	LOC_Os01g48010.1	-38
Chr1	27493058	27493342	285	*	1	Promoter (2-3kb)	1	27490245	27492053	1809	1	LOC_Os01g48030	LOC_Os01g48030.1	2813
Chr1	27507144	27507352	209	*	3	Promoter (<=1kb)	1	27501506	27507181	5676	2	LOC_Os01g48060	LOC_Os01g48060.2	0
Chr1	27512159	27512429	271	*	1	Distal Intergenic	1	27501506	27507181	5676	2	LOC_Os01g48060	LOC_Os01g48060.2	-4978
Chr1	27515422	27515827	406	*	1	Distal Intergenic	1	27501506	27507181	5676	2	LOC_Os01g48060	LOC_Os01g48060.2	-8241
Chr1	27519382	27519529	148	*	2	Distal Intergenic	1	27529435	27530712	1278	2	LOC_Os01g48070	LOC_Os01g48070.1	11183
Chr1	27519551	27520066	516	*	4	Distal Intergenic	1	27529435	27530712	1278	2	LOC_Os01g48070	LOC_Os01g48070.1	10646
Chr1	27521036	27521296	261	*	1	Distal Intergenic	1	27529435	27530712	1278	2	LOC_Os01g48070	LOC_Os01g48070.1	9416
Chr1	27528567	27528696	130	*	3	Promoter (2-3kb)	1	27529435	27530712	1278	2	LOC_Os01g48070	LOC_Os01g48070.1	2016
Chr1	27562443	27562574	132	*	4	Promoter (1-2kb)	1	27556008	27560681	4674	2	LOC_Os01g48130	LOC_Os01g48130.2	-1762
Chr1	27562821	27562965	145	*	1	Promoter (2-3kb)	1	27556008	27560681	4674	2	LOC_Os01g48130	LOC_Os01g48130.2	-2140
Chr1	27570333	27570663	331	*	9	Promoter (<=1kb)	1	27565832	27570473	4642	2	LOC_Os01g48140	LOC_Os01g48140.1	0
Chr1	27600482	27601599	1118	*	7	Promoter (<=1kb)	1	27601487	27604926	3440	1	LOC_Os01g48190	LOC_Os01g48190.1	0
Chr1	27612670	27612784	115	*	10	Distal Intergenic	1	27605913	27608676	2764	2	LOC_Os01g48200	LOC_Os01g48200.1	-3994
Chr1	27617574	27618133	560	*	1	Distal Intergenic	1	27624620	27630342	5723	1	LOC_Os01g48210	LOC_Os01g48210.2	-6487
Chr1	27621956	27622780	825	*	7	Promoter (1-2kb)	1	27624620	27630342	5723	1	LOC_Os01g48210	LOC_Os01g48210.2	-1840
Chr1	27624411	27625017	607	*	4	Promoter (<=1kb)	1	27624620	27630342	5723	1	LOC_Os01g48210	LOC_Os01g48210.2	0
Chr1	27633460	27634599	1140	*	3	Promoter (<=1kb)	1	27631022	27633567	2546	2	LOC_Os01g48220	LOC_Os01g48220.1	0
Chr1	27666564	27667005	442	*	7	Promoter (<=1kb)	1	27660013	27666772	6760	2	LOC_Os01g48270	LOC_Os01g48270.1	0
Chr1	27667991	27668185	195	*	1	Promoter (1-2kb)	1	27660013	27666772	6760	2	LOC_Os01g48270	LOC_Os01g48270.1	-1219
Chr1	27671434	27671851	418	*	3	Promoter (<=1kb)	1	27668390	27671648	3259	2	LOC_Os01g48280	LOC_Os01g48280.1	0
Chr1	27675303	27675549	247	*	3	Promoter (<=1kb)	1	27676501	27677028	528	1	LOC_Os01g48290	LOC_Os01g48290.1	-952
Chr1	27676249	27676587	339	*	2	Promoter (<=1kb)	1	27676501	27677028	528	1	LOC_Os01g48290	LOC_Os01g48290.1	0
Chr1	27676988	27677227	240	*	9	Promoter (<=1kb)	1	27676501	27677028	528	1	LOC_Os01g48290	LOC_Os01g48290.1	487
Chr1	27685612	27685848	237	*	2	Promoter (<=1kb)	1	27681724	27685685	3962	2	LOC_Os01g48310	LOC_Os01g48310.1	0
Chr1	27691856	27692588	733	*	6	Promoter (<=1kb)	1	27690411	27692209	1799	2	LOC_Os01g48320	LOC_Os01g48320.1	0
Chr1	27706217	27706622	406	*	2	Promoter (2-3kb)	1	27703978	27705198	1221	1	LOC_Os01g48339	LOC_Os01g48339.1	2239
Chr1	27708252	27709000	749	*	1	Distal Intergenic	1	27703978	27705198	1221	1	LOC_Os01g48339	LOC_Os01g48339.1	4274
Chr1	27714396	27714608	213	*	2	Promoter (<=1kb)	1	27714540	27715319	780	1	LOC_Os01g48360	LOC_Os01g48360.2	0
Chr1	27721064	27721340	277	*	8	Promoter (<=1kb)	1	27716188	27721217	5030	2	LOC_Os01g48370	LOC_Os01g48370.1	0
Chr1	27725133	27725644	512	*	2	Promoter (<=1kb)	1	27725324	27732481	7158	1	LOC_Os01g48380	LOC_Os01g48380.2	0
Chr1	27731917	27732220	304	*	4	Promoter (1-2kb)	1	27733409	27739844	6436	1	LOC_Os01g48390	LOC_Os01g48390.1	-1189
Chr1	27732366	27732494	129	*	8	Promoter (<=1kb)	1	27733409	27739844	6436	1	LOC_Os01g48390	LOC_Os01g48390.1	-915
Chr1	27732915	27733255	341	*	9	Promoter (<=1kb)	1	27733409	27739844	6436	1	LOC_Os01g48390	LOC_Os01g48390.1	-154
Chr1	27756082	27756355	274	*	3	Promoter (<=1kb)	1	27754650	27755765	1116	2	LOC_Os01g48430	LOC_Os01g48430.1	-317
Chr1	27761543	27761826	284	*	1	Promoter (<=1kb)	1	27757763	27761733	3971	2	LOC_Os01g48440	LOC_Os01g48440.1	0
Chr1	27763090	27763541	452	*	8	Promoter (1-2kb)	1	27757763	27761733	3971	2	LOC_Os01g48440	LOC_Os01g48440.3	-1357
Chr1	27763799	27763917	119	*	3	Promoter (2-3kb)	1	27757763	27761733	3971	2	LOC_Os01g48440	LOC_Os01g48440.3	-2066
Chr1	27766762	27767300	539	*	3	Distal Intergenic	1	27757763	27761733	3971	2	LOC_Os01g48440	LOC_Os01g48440.3	-5029
Chr1	27772448	27772971	524	*	7	Distal Intergenic	1	27777506	27780978	3473	1	LOC_Os01g48444	LOC_Os01g48444.1	-4535
Chr1	27773718	27773869	152	*	3	Distal Intergenic	1	27777506	27780978	3473	1	LOC_Os01g48444	LOC_Os01g48444.1	-3637
Chr1	27776709	27776960	252	*	6	Promoter (<=1kb)	1	27777506	27780978	3473	1	LOC_Os01g48444	LOC_Os01g48444.1	-546
Chr1	27777154	27777636	483	*	1	Promoter (<=1kb)	1	27777506	27780978	3473	1	LOC_Os01g48444	LOC_Os01g48444.1	0
Chr1	27782115	27782554	440	*	8	Promoter (<=1kb)	1	27780948	27782266	1319	2	LOC_Os01g48446	LOC_Os01g48446.1	0
Chr1	27785469	27785645	177	*	5	Promoter (<=1kb)	1	27785698	27786211	514	1	LOC_Os01g48470	LOC_Os01g48470.1	-53
Chr1	27801199	27801576	378	*	3	Promoter (<=1kb)	1	27801413	27802497	1085	1	LOC_Os01g48500	LOC_Os01g48500.1	0
Chr1	27839694	27839979	286	*	8	Promoter (<=1kb)	1	27840205	27842391	2187	1	LOC_Os01g48540	LOC_Os01g48540.1	-226
Chr1	27847455	27848104	650	*	11	Promoter (<=1kb)	1	27848503	27848870	368	2	LOC_Os01g48560	LOC_Os01g48560.1	766
Chr1	27920638	27921413	776	*	3	Promoter (<=1kb)	1	27906608	27920980	14373	2	LOC_Os01g48680	LOC_Os01g48680.1	0
Chr1	27922175	27922435	261	*	8	Promoter (<=1kb)	1	27922230	27924368	2139	1	LOC_Os01g48690	LOC_Os01g48690.1	0
Chr1	27935016	27935173	158	*	5	Distal Intergenic	1	27938768	27947047	8280	1	LOC_Os01g48720	LOC_Os01g48720.1	-3595
Chr1	27938607	27938830	224	*	1	Promoter (<=1kb)	1	27938768	27947047	8280	1	LOC_Os01g48720	LOC_Os01g48720.1	0
Chr1	27956314	27956649	336	*	1	Promoter (<=1kb)	1	27956653	27957588	936	1	LOC_Os01g48740	LOC_Os01g48740.1	-4
Chr1	27958014	27958123	110	*	7	Promoter (1-2kb)	1	27956653	27957588	936	1	LOC_Os01g48740	LOC_Os01g48740.1	1361
Chr1	27968006	27968408	403	*	6	Promoter (<=1kb)	1	27965533	27968117	2585	2	LOC_Os01g48770	LOC_Os01g48770.2	0
Chr1	27982775	27983322	548	*	6	Promoter (<=1kb)	1	27983688	27990383	6696	1	LOC_Os01g48790	LOC_Os01g48790.1	-366
Chr1	27983597	27983800	204	*	1	Promoter (<=1kb)	1	27983688	27990383	6696	1	LOC_Os01g48790	LOC_Os01g48790.1	0
Chr1	28008883	28009221	339	*	5	Promoter (<=1kb)	1	28009026	28011895	2870	1	LOC_Os01g48810	LOC_Os01g48810.1	0
Chr1	28034988	28035209	222	*	4	Promoter (2-3kb)	1	28028738	28032031	3294	2	LOC_Os01g48850	LOC_Os01g48850.1	-2957
Chr1	28050277	28050744	468	*	4	Promoter (1-2kb)	1	28032816	28051830	19015	2	LOC_Os01g48874	LOC_Os01g48874.1	1086
Chr1	28051808	28051970	163	*	6	Promoter (<=1kb)	1	28032816	28051830	19015	2	LOC_Os01g48874	LOC_Os01g48874.1	0
Chr1	28054916	28055153	238	*	9	Promoter (<=1kb)	1	28054938	28060595	5658	1	LOC_Os01g48900	LOC_Os01g48900.1	0
Chr1	28086533	28086726	194	*	4	Promoter (<=1kb)	1	28084261	28086409	2149	2	LOC_Os01g48940	LOC_Os01g48940.1	-124
Chr1	28104085	28104318	234	*	6	Promoter (1-2kb)	1	28091208	28102930	11723	2	LOC_Os01g48960	LOC_Os01g48960.1	-1155
Chr1	28109597	28109832	236	*	3	Promoter (<=1kb)	1	28109658	28113759	4102	1	LOC_Os01g48970	LOC_Os01g48970.1	0
Chr1	28111391	28111626	236	*	6	Promoter (1-2kb)	1	28109658	28113759	4102	1	LOC_Os01g48970	LOC_Os01g48970.1	1733
Chr1	28116596	28117575	980	*	4	Distal Intergenic	1	28118055	28123308	5254	2	LOC_Os01g48980	LOC_Os01g48980.1	5733
Chr1	28123060	28123403	344	*	2	Promoter (<=1kb)	1	28118055	28123308	5254	2	LOC_Os01g48980	LOC_Os01g48980.1	0
Chr1	28126181	28126569	389	*	9	Promoter (<=1kb)	1	28126575	28130277	3703	1	LOC_Os01g48990	LOC_Os01g48990.1	-6
Chr1	28134308	28134542	235	*	6	Promoter (1-2kb)	1	28136367	28143360	6994	1	LOC_Os01g49000	LOC_Os01g49000.1	-1825
Chr1	28136141	28136508	368	*	8	Promoter (<=1kb)	1	28136367	28143360	6994	1	LOC_Os01g49000	LOC_Os01g49000.1	0
Chr1	28159219	28159403	185	*	6	Promoter (2-3kb)	1	28161732	28166115	4384	1	LOC_Os01g49010	LOC_Os01g49010.1	-2329
Chr1	28161537	28161704	168	*	8	Promoter (<=1kb)	1	28161732	28166115	4384	1	LOC_Os01g49010	LOC_Os01g49010.1	-28
Chr1	28277539	28277848	310	*	1	Promoter (<=1kb)	1	28277699	28282019	4321	1	LOC_Os01g49190	LOC_Os01g49190.1	0
Chr1	28282608	28282913	306	*	3	Promoter (<=1kb)	1	28282813	28287096	4284	1	LOC_Os01g49200	LOC_Os01g49200.1	0
Chr1	28287590	28287973	384	*	1	Promoter (1-2kb)	1	28289376	28290276	901	1	LOC_Os01g49210	LOC_Os01g49210.1	-1403
Chr1	28288889	28289367	479	*	10	Promoter (<=1kb)	1	28289376	28290276	901	1	LOC_Os01g49210	LOC_Os01g49210.1	-9
Chr1	28303150	28303274	125	*	3	Promoter (<=1kb)	1	28303270	28304839	1570	1	LOC_Os01g49230	LOC_Os01g49230.1	0
Chr1	28311912	28312145	234	*	8	Promoter (<=1kb)	1	28312054	28317274	5221	1	LOC_Os01g49250	LOC_Os01g49250.1	0
Chr1	28330543	28330868	326	*	2	Promoter (<=1kb)	1	28330800	28333392	2593	1	LOC_Os01g49290	LOC_Os01g49290.1	0
Chr1	28333449	28333684	236	*	1	Promoter (2-3kb)	1	28330800	28333392	2593	1	LOC_Os01g49290	LOC_Os01g49290.1	2649
Chr1	28333867	28334031	165	*	8	Distal Intergenic	1	28330800	28333392	2593	1	LOC_Os01g49290	LOC_Os01g49290.1	3067
Chr1	28343934	28344161	228	*	3	Promoter (1-2kb)	1	28345842	28351034	5193	1	LOC_Os01g49310	LOC_Os01g49310.2	-1681
Chr1	28345353	28346349	997	*	6	Promoter (<=1kb)	1	28345842	28351034	5193	1	LOC_Os01g49310	LOC_Os01g49310.2	0
Chr1	28350853	28351663	811	*	9	3' UTR	1	28354771	28356109	1339	2	LOC_Os01g49320	LOC_Os01g49320.1	4446
Chr1	28370447	28370641	195	*	1	Promoter (<=1kb)	1	28367976	28370532	2557	2	LOC_Os01g49340	LOC_Os01g49340.1	0
Chr1	28387138	28387436	299	*	2	Promoter (<=1kb)	1	28384020	28387158	3139	2	LOC_Os01g49380	LOC_Os01g49380.1	0
Chr1	28418345	28419196	852	*	5	Promoter (<=1kb)	1	28417640	28418440	801	2	LOC_Os01g49410	LOC_Os01g49410.1	0
Chr1	28431587	28432013	427	*	8	Promoter (<=1kb)	1	28431913	28433406	1494	1	LOC_Os01g49440	LOC_Os01g49440.1	0
Chr1	28433585	28433734	150	*	8	Promoter (1-2kb)	1	28431913	28433406	1494	1	LOC_Os01g49440	LOC_Os01g49440.1	1672
Chr1	28434278	28434702	425	*	3	Promoter (2-3kb)	1	28431913	28433406	1494	1	LOC_Os01g49440	LOC_Os01g49440.1	2365
Chr1	28437513	28437692	180	*	11	Distal Intergenic	1	28441560	28442204	645	2	LOC_Os01g49450	LOC_Os01g49450.1	4512
Chr1	28438882	28439001	120	*	1	Distal Intergenic	1	28441560	28442204	645	2	LOC_Os01g49450	LOC_Os01g49450.1	3203
Chr1	28446921	28447176	256	*	11	Promoter (2-3kb)	1	28444493	28444948	456	1	LOC_Os01g49460	LOC_Os01g49460.1	2428
Chr1	28447580	28447828	249	*	3	Distal Intergenic	1	28444493	28444948	456	1	LOC_Os01g49460	LOC_Os01g49460.1	3087
Chr1	28447913	28448076	164	*	5	3' UTR	1	28444493	28444948	456	1	LOC_Os01g49460	LOC_Os01g49460.1	3420
Chr1	28458740	28459168	429	*	6	Promoter (<=1kb)	1	28447887	28458977	11091	2	LOC_Os01g49470	LOC_Os01g49470.1	0
Chr1	28462818	28463176	359	*	10	Promoter (1-2kb)	1	28464103	28464434	332	2	LOC_Os01g49480	LOC_Os01g49480.1	1258
Chr1	28471111	28471347	237	*	11	Promoter (<=1kb)	1	28467690	28471172	3483	2	LOC_Os01g49490	LOC_Os01g49490.1	0
Chr1	28472955	28473409	455	*	8	Promoter (1-2kb)	1	28467690	28471172	3483	2	LOC_Os01g49490	LOC_Os01g49490.1	-1783
Chr1	28479103	28479550	448	*	7	Promoter (<=1kb)	1	28479274	28483659	4386	1	LOC_Os01g49510	LOC_Os01g49510.1	0
Chr1	28483075	28483530	456	*	3	3' UTR	1	28482011	28487302	5292	2	LOC_Os01g49529	LOC_Os01g49529.3	3772
Chr1	28483554	28484238	685	*	8	3' UTR	1	28482011	28487302	5292	2	LOC_Os01g49529	LOC_Os01g49529.3	3064
Chr1	28485763	28486258	496	*	9	Promoter (1-2kb)	1	28482011	28487302	5292	2	LOC_Os01g49529	LOC_Os01g49529.3	1044
Chr1	28488097	28488543	447	*	6	Promoter (<=1kb)	1	28482011	28488249	6239	2	LOC_Os01g49529	LOC_Os01g49529.2	0
Chr1	28488980	28489310	331	*	8	Promoter (<=1kb)	1	28482011	28488249	6239	2	LOC_Os01g49529	LOC_Os01g49529.2	-731
Chr1	28490899	28491308	410	*	8	Promoter (2-3kb)	1	28482011	28488249	6239	2	LOC_Os01g49529	LOC_Os01g49529.2	-2650
Chr1	28502086	28502206	121	*	6	Promoter (1-2kb)	1	28502364	28503468	1105	2	LOC_Os01g49560	LOC_Os01g49560.1	1262
Chr1	28503393	28503606	214	*	11	Promoter (<=1kb)	1	28502364	28503468	1105	2	LOC_Os01g49560	LOC_Os01g49560.1	0
Chr1	28545290	28545841	552	*	11	Promoter (<=1kb)	1	28541536	28545410	3875	2	LOC_Os01g49670	LOC_Os01g49670.3	0
Chr1	28555750	28555992	243	*	11	Promoter (<=1kb)	1	28555935	28560699	4765	1	LOC_Os01g49690	LOC_Os01g49690.1	0
Chr1	28562514	28562639	126	*	1	Distal Intergenic	1	28566625	28567663	1039	2	LOC_Os01g49710	LOC_Os01g49710.1	5024
Chr1	28564776	28564909	134	*	9	Promoter (2-3kb)	1	28566625	28567663	1039	2	LOC_Os01g49710	LOC_Os01g49710.1	2754
Chr1	28565903	28566295	393	*	1	Promoter (1-2kb)	1	28566625	28567663	1039	2	LOC_Os01g49710	LOC_Os01g49710.1	1368
Chr1	28567805	28567940	136	*	1	Promoter (<=1kb)	1	28566625	28567663	1039	2	LOC_Os01g49710	LOC_Os01g49710.1	-142
[truncated: 22,487 more rows]

## Sheet: S3
Supplementary table 3 Transcript levels of all the samples
Gene ID	Gene Name	Reference	Strand	Start	End	0h-1	0h-2	8h-1	8h-2	24h-1	24h-2	ABA-1	ABA-2	IAA-1	IAA-2
LOC_Os01g01010	-	Chr1	+	2903	10817	8.25999	8.0848	9.8517	10.6317	7.78927	7.4018	4.56369	5.41252	6.89924	7.21945
LOC_Os01g01070	-	Chr1	+	29818	34493	9.43899	9.82314	6.05364	6.18996	5.57171	5.5682	5.72188	5.04325	6.62605	8.1138
LOC_Os01g01019	-	Chr1	+	11218	12435	1.41686	1.19749	1.66351	1.55506	0.709609	0.539798	1.3507	1.16846	1.52877	1.35334
LOC_Os01g01030	-	Chr1	+	12648	15915	5.83715	6.49547	4.59563	4.88258	3.32208	3.2341	2.56374	2.74768	3.52892	4.27033
LOC_Os01g01040	-	Chr1	+	16292	20323	16.5344	14.261	14.26	13.2291	10.9296	11.1443	9.23708	9.73071	11.6207	12.4747
LOC_Os01g01050	-	Chr1	+	22841	26971	5.74999	5.79075	7.37783	7.51941	5.51437	4.98794	4.21406	4.28624	6.19964	5.90637
LOC_Os01g01060	-	Chr1	+	27136	28651	166.206	158.811	143.929	148.954	102.256	108.873	87.8688	89.4436	127.838	123.219
LOC_Os01g01110	-	Chr1	+	57082	57972	0.133915	0.10639	0.120134	0.034538	0	0.339951	0.071773	0.026751	0.078915	0.029436
LOC_Os01g01100	-	Chr1	-	47856	53412	0.012035	0	0	0.02978	0.03815	0.025074	0.043087	0	0	0.032413
LOC_Os01g01080	-	Chr1	+	35581	41180	32.5072	30.6509	27.7583	26.2032	27.0021	29.3325	24.2308	26.5019	29.0334	30.9893
LOC_Os01g01115	-	Chr1	+	58658	61090	1.23573	0.862558	1.58914	1.40908	0.585238	0.911409	0.745275	0.979627	0.824988	0.697838
LOC_Os01g01120	-	Chr1	+	62059	63576	54.4141	52.2002	100.822	96.37	149.553	132.749	152.443	144.205	130.01	129.496
LOC_Os01g01130	-	Chr1	-	63244	66302	4.5453	3.88325	3.68886	4.05596	5.16711	5.5109	5.17583	5.59853	3.8533	3.97462
LOC_Os01g01190	-	Chr1	-	89653	91521	4.64539	4.91223	2.90336	2.95578	2.33	2.29452	1.82191	2.21753	2.88424	2.29847
LOC_Os01g01150	-	Chr1	+	72775	79938	17.8077	19.1586	18.3809	17.5272	16.9776	18.0753	16.9336	16.8929	13.1538	13.7645
LOC_Os01g01160	-	Chr1	+	82428	84302	2.96112	2.4641	2.04808	1.77037	7.44684	8.02033	7.45284	6.0901	5.68451	5.28334
LOC_Os01g01170	-	Chr1	+	85337	88844	3.23496	3.8852	3.32573	3.3927	3.28544	3.90575	2.14236	2.02667	2.18465	2.4109
LOC_Os01g01430	-	Chr1	+	216126	217664	0.201765	0.153547	0.143271	0.077042	0.490255	0.650511	0.324769	0.119156	0.922004	0.935105
LOC_Os01g01230	-	Chr1	+	105872	106534	0	0	0	0	0	0	0	0	0	0
LOC_Os01g01240	-	Chr1	+	108618	114983	0	0	0	0	0	0	0	0	0	0
LOC_Os01g01250	-	Chr1	+	118081	120671	0	0	0	0	0	0	0	0	0	0
LOC_Os01g01260	-	Chr1	-	121302	127457	0	0	0	0	0	0	0	0.009532	0	0
LOC_Os01g01270	-	Chr1	-	128897	133559	0	0	0	0	0	0	0	0	0	0
LOC_Os01g01280	-	Chr1	+	134291	135685	6.15637	6.95325	19.0904	17.4477	20.1811	16.7932	15.5552	14.4587	27.2991	24.2561
LOC_Os01g01290	-	Chr1	+	139820	141588	0	0.044113	0.08278	0.078752	0	0	0	0.047377	0	0
LOC_Os01g01295	-	Chr1	+	141936	144554	10.1539	9.12226	7.98534	8.68107	8.74831	8.27708	7.25539	8.02575	6.47952	6.60281
LOC_Os01g01302	-	Chr1	+	145577	147852	62.5433	59.6676	114.248	110.02	113.549	89.4596	110.787	100.792	126.371	125.843
LOC_Os01g01307	-	Chr1	+	148045	150577	73.4696	72.1571	51.7431	52.677	45.0092	40.0712	41.3816	39.4329	57.3299	53.6907
LOC_Os01g01312	-	Chr1	+	151409	156500	4.28518	4.02346	4.79234	4.37923	3.78001	4.07162	2.66826	2.66156	3.40783	3.05065
LOC_Os01g01320	-	Chr1	-	157728	160941	0	0	0	0	0	0	0.025633	0	0	0
LOC_Os01g01330	-	Chr1	-	161365	164107	2.7855	3.55353	2.23052	2.04481	2.11409	1.20344	2.35197	1.77776	2.98376	2.06948
LOC_Os01g01340	-	Chr1	-	168470	170389	78.6539	76.9924	485.244	474.589	128.903	123.861	132.548	139.712	220.049	214.328
LOC_Os01g01350	-	Chr1	-	170712	173434	15.0328	14.5662	11.852	13.0075	11.4232	9.61282	8.61617	7.06984	12.0239	10.7407
LOC_Os01g01360	-	Chr1	+	178310	180812	2.99021	2.93832	1.7818	1.831	2.80034	2.44979	2.53585	3.06261	3.1132	2.49008
LOC_Os01g01369	-	Chr1	-	186246	190846	19.4056	21.5822	18.2318	19.3924	15.2588	13.9678	13.9953	13.4186	15.0294	15.1432
LOC_Os01g01380	-	Chr1	+	191036	196287	1.21254	0.928766	0.75784	0.91527	0.743823	0.837953	0.779806	0.600205	0.912452	0.986969
LOC_Os01g01390	-	Chr1	+	197647	200803	12.1053	11.8589	8.62636	9.12606	7.6849	7.27891	6.20242	6.47993	8.14938	7.98
LOC_Os01g01400	-	Chr1	+	201944	206743	0.668955	0.480212	0.449028	0.540069	0.527106	0.419272	0.465634	0.273704	0.455317	0.614197
LOC_Os01g01410	-	Chr1	-	205710	209606	12.3496	12.1185	10.3586	11.9014	9.39334	10.0663	8.61287	8.2713	10.7816	10.1795
LOC_Os01g01420	-	Chr1	+	209771	214229	24.4101	24.136	42.126	40.6469	44.2139	46.0223	32.6193	39.0449	32.8295	34.0256
LOC_Os01g01470	-	Chr1	+	241641	243468	0.144143	0.059615	0.03979	0.224209	0.042902	0.089693	0.035728	0.110325	0.186163	0.071975
LOC_Os01g01450	-	Chr1	+	226897	229331	103.979	101.03	103.447	103.006	67.3349	65.1972	69.4519	70.734	127.326	101.623
LOC_Os01g01484	-	Chr1	-	248706	256878	11.0692	9.50815	15.7879	15.0492	20.4799	23.4417	14.8864	15.3622	14.0343	15.4863
LOC_Os01g01510	-	Chr1	+	261504	268471	16.1285	16.2136	15.6224	17.2614	10.8493	10.1433	7.7817	7.45475	10.5542	10.533
LOC_Os01g01520	-	Chr1	-	270145	275084	14.4359	13.8389	6.40621	6.3302	4.92493	4.89942	4.44993	4.94905	6.05859	6.36758
LOC_Os01g01530	-	Chr1	-	276285	277881	0	0	0	0	0	0	0	0	0	0
LOC_Os01g01540	-	Chr1	+	279982	280494	0	0	0	0	0	0	0	0	0	0
LOC_Os01g01550	-	Chr1	-	280846	283924	0.768424	0.637433	0.337197	0.482921	0.409765	0.39325	0.382906	0.130629	0.265952	0.197651
LOC_Os01g01560	-	Chr1	-	284911	292118	0.035056	0.027981	0.00986	0.020145	0	0.037854	0	0.018804	0	0
LOC_Os01g01570	-	Chr1	+	288372	292296	2.42219	2.72109	1.96197	2.40566	2.58401	2.89599	2.00553	1.83055	2.9974	2.88134
LOC_Os01g01580	-	Chr1	+	292844	293535	0.466187	0.854729	0.377049	0.310488	0.387883	0.935158	0.653815	0.704869	0.098887	0.44824
LOC_Os01g01590	-	Chr1	+	293648	294536	0.731594	0.62474	0.39662	0.818624	0.347858	0.971194	0.474281	0.576264	0.491867	0.993938
LOC_Os01g01600	-	Chr1	+	303103	306800	1.43454	1.48326	1.45807	0.672542	1.19469	1.03856	0.552918	0.433709	1.34098	1.36648
LOC_Os01g01610	-	Chr1	-	306869	308842	6.24168	5.22677	3.07336	3.41113	3.52222	3.2163	2.13065	2.19628	4.11466	3.98006
LOC_Os01g02040	-	Chr1	-	554022	558015	9.17309	8.40655	6.57214	6.94764	7.07367	6.31361	5.77703	5.66256	7.0627	6.99548
LOC_Os01g02050	-	Chr1	-	562056	572138	0.439979	0.490856	0.321283	0.342218	0.32713	0.423015	0.322114	0.279504	0.272082	0.315185
LOC_Os01g02060	-	Chr1	-	576443	579569	30.4121	27.09	19.0437	18.2189	19.3107	18.6	15.8835	15.7617	19.1798	16.5199
LOC_Os01g02070	-	Chr1	+	585963	586445	0.446199	0.61863	0.971083	0.812767	4.23036	4.58926	4.46904	5.59385	4.10306	3.04521
LOC_Os01g02080	-	Chr1	-	586414	587780	22.3392	18.71	36.9105	37.1776	35.4608	29.9196	33.8446	34.7402	37.1245	36.1727
LOC_Os01g01620	-	Chr1	-	309459	313170	16.7931	16.6336	23.1388	23.7792	26.0156	21.9385	29.6534	33.1059	34.7542	32.7545
LOC_Os01g01640	-	Chr1	+	319713	322248	42.2832	40.2459	31.6065	31.0641	25.2819	20.4268	27.2776	24.6044	28.2272	29.3834
LOC_Os01g01650	-	Chr1	-	322556	323948	23.9067	19.7911	17.9188	17.8989	9.35021	6.90946	8.70552	9.2	22.6119	19.2997
LOC_Os01g01660	-	Chr1	-	327128	328451	9.31225	8.22067	3.44116	4.06724	0.910742	0.910045	0.692206	0.907176	4.95341	4.23628
LOC_Os01g01670	-	Chr1	-	330238	332345	11.6152	9.96547	11.0762	8.301	5.53127	5.92947	6.4745	5.70058	9.28076	7.91084
LOC_Os01g01680	-	Chr1	-	332667	333689	3.1184	1.97136	3.47512	3.39702	1.66812	1.57936	3.02349	2.99101	2.41607	1.70453
LOC_Os01g01689	-	Chr1	+	335809	371191	7.75791	7.68812	6.62359	7.04469	4.4841	4.81364	3.23297	3.34494	3.83375	4.35592
LOC_Os01g01700	-	Chr1	+	371831	374470	65.8696	55.9578	53.5426	55.1643	37.9738	40.5153	41.4695	39.8421	48.2153	47.7216
LOC_Os01g01710	-	Chr1	-	374728	380716	45.1112	44.057	80.6364	79.6775	88.9781	95.443	77.8837	84.3825	82.7291	83.9225
LOC_Os01g01720	-	Chr1	-	383047	386701	13.0425	11.3452	16.2397	16.1882	14.9774	16.6825	15.0668	15.358	15.6025	14.3161
LOC_Os01g01730	-	Chr1	+	390051	390623	0.104701	0	0	0.192807	0.168674	0.111086	0.193615	0.168321	0	0
LOC_Os01g01740	-	Chr1	-	392081	396651	6.83413	5.05333	5.20811	4.85344	4.93841	5.03847	3.70589	4.65944	5.96177	4.63498
LOC_Os01g01760	-	Chr1	-	403692	404402	0	0	0	0	0	0	0	0	0	0
LOC_Os01g01770	-	Chr1	+	409700	410818	0.143109	0.196261	0.384495	0.084688	0.14543	0.131645	0.12546	0.221521	0.486247	0.117837
LOC_Os01g01780	-	Chr1	+	412579	415830	3.42723	3.36728	2.88603	2.82704	3.15819	3.37069	2.03697	1.97236	2.67844	2.06469
LOC_Os01g01790	-	Chr1	-	416241	420497	55.4443	52.6282	65.9871	66.3981	63.6024	65.8919	58.1073	58.6153	57.8602	59.1968
LOC_Os01g01800	-	Chr1	+	422462	431692	10.7809	11.378	11.2763	10.9788	9.91049	9.53482	8.88512	8.60328	9.878	9.11727
LOC_Os01g01810	-	Chr1	-	432435	432752	0	0	0	0	0	0	0	0	0	0
LOC_Os01g01830	-	Chr1	+	437613	449137	25.018	25.6893	22.9049	23.3516	19.026	18.783	15.9276	15.2028	15.6019	15.9695
LOC_Os01g01840	-	Chr1	+	455512	460716	0.066123	0.027921	0	0.076974	0	0	0.134999	0	0.116074	0.09911
LOC_Os01g01850	-	Chr1	+	466280	472435	0	0.009311	0.006816	0	0.004123	0	0	0	0	0
LOC_Os01g01860	.	Chr1	-	473074	476310	0	0	0	0	0	0	0	0	0	0
LOC_Os01g01870	-	Chr1	+	478325	481166	5.74751	5.12528	4.66217	3.57546	4.07633	2.89892	2.90055	2.44368	7.49237	6.2267
LOC_Os01g01880	.	Chr1	+	482332	482956	0	0	0.097645	0	0	0.05775	0	0	0	0
LOC_Os01g01890	-	Chr1	+	483885	486492	9.43265	8.97635	5.87153	6.39623	7.00512	6.3702	5.70102	5.04052	5.01693	4.72629
LOC_Os01g01900	-	Chr1	-	488085	492952	0	0	0	0	0.009151	0	0.018562	0	0	0
LOC_Os01g01910	-	Chr1	+	496066	497368	3.6957	3.68138	1.43667	1.70817	3.70026	2.89656	5.23872	5.00931	4.88303	5.33317
LOC_Os01g01920	-	Chr1	+	498454	506264	8.94398	9.06073	7.93673	8.11554	10.1512	10.249	10.8811	11.6625	8.97508	9.18507
LOC_Os01g01925	-	Chr1	+	507270	509225	0	0	0	0	0	0	0	0	0	0
LOC_Os01g01930	-	Chr1	+	509387	510112	0.275946	0.1796	0.272864	0.087257	0.417289	0.205247	0.338255	0.214081	0.294529	0.599216
LOC_Os01g01940	-	Chr1	+	510752	512159	0.612152	0.584847	0.768598	0.743832	1.16496	0.888888	0.887323	0.685684	0.543452	0.343848
LOC_Os01g01950	-	Chr1	+	512840	513502	0	0	0.104307	0.079658	0.063778	0.027588	0	0.174752	0.16533	0.17519
LOC_Os01g01960	-	Chr1	-	513890	522448	37.6825	37.7708	30.9731	31.0347	32.8821	33.7825	30.9876	32.3121	27.9904	31.4718
LOC_Os01g01970	-	Chr1	-	524579	528002	7.47829	6.64294	7.55322	8.57336	5.32786	6.36517	6.01741	6.44824	8.50051	7.10488
LOC_Os01g01980	-	Chr1	-	529367	530008	0.038589	0.036367	0.064374	0	0	0	0	0	0	0
LOC_Os01g01990	-	Chr1	+	533786	534139	0	0	0	0	0	0	0	0	0	0
LOC_Os01g02000	-	Chr1	+	537710	543355	0.37739	0.153307	0.090544	0.09644	0.182969	0.083808	0.366937	0.341059	0.28398	0.088667
LOC_Os01g02010	-	Chr1	-	542987	544510	56.5908	51.643	44.7056	42.3336	20.5429	17.6208	29.0693	32.1428	22.1747	20.3537
LOC_Os01g02020	-	Chr1	+	549108	553287	19.1508	17.9383	10.6674	10.4895	13.7307	12.8151	21.505	21.3934	18.6459	18.8815
LOC_Os01g02160	-	Chr1	+	632093	632913	3.43661	3.95071	2.11154	1.63742	1.93475	0.742475	1.69708	1.59109	1.4174	2.62087
LOC_Os01g02170	-	Chr1	-	634011	639309	1.37679	1.43091	1.11228	1.17653	0.653988	0.813731	0.65815	0.467731	0.799075	0.546407
LOC_Os01g02190	-	Chr1	-	645574	646723	0.537966	0.910658	0.330888	0.287715	0.452137	0.250879	0.301026	0.345782	0.409841	0.630657
LOC_Os01g02180	-	Chr1	-	640588	644269	7.28375	6.96476	6.58318	6.99327	4.30822	4.80746	4.27362	3.89992	5.60781	6.82322
LOC_Os01g02090	-	Chr1	+	588863	593759	32.0102	28.3627	35.7274	34.1796	26.2762	28.6558	25.4792	24.4245	26.7929	28.3938
LOC_Os01g02100	-	Chr1	+	598290	601472	4.27381	5.20967	5.8232	5.30508	3.79526	4.93576	4.27242	4.40526	4.29072	4.92823
LOC_Os01g02110	-	Chr1	-	603643	605643	0	0	0	0	0	0	0	0	0	0.022953
LOC_Os01g02120	-	Chr1	+	612564	615650	0	0	0	0	0	0	0	0	0.163287	0.028285
LOC_Os01g02130	-	Chr1	-	620572	621516	0.063769	0.019846	0.065309	0.148593	0	0.096777	0.081919	0.123644	0.278888	0
LOC_Os01g02139	-	Chr1	+	624087	624613	57.8975	50.7219	56.8111	53.2801	33.6945	31.7707	36.1588	31.6221	77.4383	65.9871
LOC_Os01g02150	-	Chr1	+	625976	627024	142.093	142.569	158.692	159.567	110.481	89.5147	95.4419	100.077	104.946	89.6024
LOC_Os01g02200	-	Chr1	-	648128	651881	7.46449	7.20996	6.62484	6.22996	9.14922	8.50749	12.6034	10.9882	7.71336	7.38986
LOC_Os01g02850	-	Chr1	-	1001292	1001770	0	0	0	0	0.402257	0	0.313218	0	0	0
LOC_Os01g02240	.	Chr1	-	678778	684594	0	0	0.024176	0	0.00621	0.037315	0.014774	0.137892	0	0
LOC_Os01g02250	.	Chr1	+	689792	694013	0	0	0	0	0	0	0.009496	0	0.018359	0
LOC_Os01g02260	-	Chr1	-	694716	696113	0.026331	0	0.073007	0.029712	0	0	0	0.026439	0	0.124329
LOC_Os01g02270	-	Chr1	-	700533	705670	0.222504	0.177975	0.153644	0.181026	0.088632	0.191573	0.19067	0.149091	0.113269	0.136602
LOC_Os01g02280	-	Chr1	+	707340	714322	0	0.012623	0	0.012242	0.007071	0	0	0	0	0
LOC_Os01g02290	-	Chr1	-	720629	723317	1.00497	0.64775	0.527568	0.676266	0.584526	0.693734	0.344922	0.280581	0.880471	0.516597
LOC_Os01g02300	-	Chr1	+	723693	726321	0.856795	0.863651	0.666633	0.470582	0.686028	0.844675	0.232198	0.438315	0.723329	0.66929
LOC_Os01g02310	-	Chr1	+	728977	730930	0.040729	0.210267	0.194795	0.164076	0.406711	0.303358	0.275535	0.283095	0.15475	0.129411
LOC_Os01g02320	-	Chr1	-	731149	738020	0.036903	0.0473	0.072892	0	0.046213	0	0.045051	0	0	0.053269
LOC_Os01g02334	-	Chr1	-	738281	741794	19.4564	19.2496	10.6605	10.3192	11.7447	11.6668	9.53121	10.7988	16.5367	13.5885
LOC_Os01g02350	-	Chr1	-	742272	745156	1.31607	1.2156	0.950213	0.964773	0.663341	0.8197	0.469428	0.402813	0.732573	0.743262
LOC_Os01g02360	-	Chr1	+	745452	748945	0.466162	0.511234	0.371993	0.396729	0.224867	0.526843	0.210395	0.224781	0.232225	0.238401
LOC_Os01g02370	-	Chr1	-	752080	754992	0.025659	0.081019	0.120352	0.205208	0.496757	0.423504	0.542854	0.446334	0.269964	0.245164
LOC_Os01g02380	-	Chr1	-	756894	762050	0	0	0	0	0	0	0	0	0	0
LOC_Os01g02390	-	Chr1	-	767169	769681	13.8692	13.6183	15.2357	14.3818	25.0786	25.3843	23.4908	24.4849	16.6036	17.6902
LOC_Os01g02400	-	Chr1	+	770332	773851	3.56924	3.51164	6.28226	5.31036	14.45	16.5187	10.6897	10.8736	7.54123	8.01413
LOC_Os01g02410	-	Chr1	-	774727	779237	0	0	0	0	0.062155	0.083348	0.050484	0	0	0.009773
LOC_Os01g02420	-	Chr1	+	781442	784424	1.36581	1.68456	1.54548	1.34785	1.22956	1.54554	0.812816	1.27319	1.6402	1.30283
LOC_Os01g02430	-	Chr1	-	786171	788619	8.04321	7.27038	6.1879	5.68109	9.00267	10.327	7.8573	7.66799	7.90318	6.93728
LOC_Os01g02440	-	Chr1	+	789967	792411	1.61897	1.78449	0.968326	1.3371	1.31225	1.94256	1.77142	1.73765	1.48422	1.72078
LOC_Os01g02450	-	Chr1	-	793088	793985	1.81772	1.39837	1.58751	2.45938	1.69712	2.45803	1.36165	2.19312	1.4783	2.12378
LOC_Os01g02460	-	Chr1	+	794499	795413	0.180895	0.497223	0.214093	0.524476	0.574356	0.103548	0.410573	0.230554	0.206384	0.343238
LOC_Os01g02470	-	Chr1	+	796842	797533	1.09447	0.578322	0.384935	0.661716	1.24915	1.53753	2.59519	2.0361	2.99121	1.84284
LOC_Os01g02480	-	Chr1	+	800898	801654	0	0	0	0	0	0	0	0	0	0
LOC_Os01g02490	-	Chr1	-	804084	806932	0.278411	0.459199	0.628362	0.715464	0.592255	0.964222	0.462647	0.421827	0.669561	0.711457
LOC_Os01g02500	-	Chr1	+	807850	809721	0.257596	0.420089	1.06467	0.560107	0.880367	0.432437	0.860076	0.485062	0.970585	1.36513
LOC_Os01g02510	-	Chr1	+	817542	818335	0	0	0	0	0	0	0	0	0	0
LOC_Os01g02520	-	Chr1	+	821344	824007	0	0	0	0	0	0	0	0	0	0
LOC_Os01g02530	-	Chr1	-	824624	830778	0	0	0.007108	0	0	0	0	0	0	0
LOC_Os01g02540	-	Chr1	+	834939	839111	0.030091	0.014232	0.021954	0.087626	0.092498	0.128578	0.04181	0.066213	0.054259	0.043787
LOC_Os01g02550	-	Chr1	-	839809	842757	0.023475	0	0	0	0.028625	0	0	0.015846	0	0
LOC_Os01g02560	-	Chr1	+	843530	847454	2.49645	2.52891	3.56993	3.05613	5.94689	7.01044	4.10648	4.32135	3.3259	3.59973
LOC_Os01g02570	-	Chr1	-	852249	854568	0.088215	0.138515	0.667513	0.631917	5.21065	5.2941	3.3447	3.72881	2.78675	3.11187
LOC_Os01g02580	-	Chr1	-	857957	860583	0.036566	0	0.011143	0	0.025303	0	0	0	0.022576	0.021647
LOC_Os01g02590	-	Chr1	-	862579	865253	0	0	0	0	0	0	0	0	0	0
LOC_Os01g02600	-	Chr1	+	865966	869063	0.107028	0.21285	0.193766	0.36565	0.744429	1.10245	0.558955	0.643212	0.41505	0.610218
LOC_Os01g02610	-	Chr1	-	870318	874817	0	0	0	0	0	0	0	0	0	0
LOC_Os01g02629	-	Chr1	-	884161	887787	0	0	0	0	0	0	0	0	0	0
LOC_Os01g02650	-	Chr1	+	892095	898250	0	0	0	0	0	0	0	0	0	0
LOC_Os01g02660	-	Chr1	-	898866	902158	0	0	0	0	0	0	0	0	0	0
LOC_Os01g02670	-	Chr1	+	904341	910142	0	0	0	0	0	0	0	0	0	0
LOC_Os01g02680	-	Chr1	-	911735	914246	0	0	0	0	0	0	0.004538	0	0.111969	0.010907
LOC_Os01g02690	-	Chr1	+	915639	919674	0.124946	0.284577	0.218943	0.267952	0.318682	0.501304	0.285725	0.172367	0.232409	0.179253
LOC_Os01g02700	-	Chr1	-	920992	923630	0.291028	0.292343	0.278205	0.125878	0.369482	0.241553	0.102861	0.316136	0.068284	0.226935
LOC_Os01g02710	-	Chr1	+	924451	925175	0	0	0	0	0.118905	0.041051	0	0	0	0
LOC_Os01g02720	-	Chr1	-	929883	934914	17.3299	17.3598	17.0482	16.6905	14.5971	14.9775	12.5615	12.5335	14.399	12.5424
LOC_Os01g02730	-	Chr1	-	935574	938367	1.28103	2.04336	0.783503	0.794138	0.692044	1.18751	0.362511	0.602281	0.571102	0.53761
LOC_Os01g02740	-	Chr1	-	940005	952451	0	0	0	0	0	0	0	0	0	0
LOC_Os01g02750	-	Chr1	+	954075	956817	0.205208	0.490963	0.278395	0.153178	0.360984	0.521442	0.14333	0.383883	0.238473	0.128038
LOC_Os01g02760	-	Chr1	-	957907	960626	0.376201	0.327575	0.136537	0.21107	0.100192	0.380752	0.223018	0.22413	0.196587	0.17085
LOC_Os01g02770	-	Chr1	+	961681	965151	0.219091	0.190413	0.082366	0.082043	0	0.076579	0.044191	0.037932	0	0.1187
LOC_Os01g02780	-	Chr1	-	969308	973327	0	0	0	0	0	0	0	0	0	0
LOC_Os01g02790	-	Chr1	+	976766	980431	0	0	0	0	0	0	0	0	0	0
LOC_Os01g02800	-	Chr1	-	984301	986760	0.038101	0	0	0	0	0.016029	0	0	0.047299	0.03943
LOC_Os01g02810	-	Chr1	+	987591	990647	0	0	0	0	0	0.036024	0	0	0	0
LOC_Os01g02830	-	Chr1	-	994710	997262	0	0	0	0	0	0	0	0	0	0
LOC_Os01g02840	-	Chr1	+	997963	1000997	0.180726	0.14681	0.069277	0.083853	0.083697	0.044156	0	0.072201	0.095139	0.174638
LOC_Os01g02860	-	Chr1	-	1002459	1007068	1.22927	1.04247	0.331675	0.716239	0.5349	0.479738	0.146007	0.272707	0.441522	0.311178
LOC_Os01g02870	-	Chr1	+	1010259	1012410	121.201	108.426	85.2911	81.5624	51.7509	52.6718	44.3515	43.5369	71.273	68.5713
LOC_Os01g02880	-	Chr1	+	1016065	1019545	44.306	41.9535	31.8973	33.0095	24.8676	21.9073	20.5146	20.5194	26.217	28.6929
LOC_Os01g02884	-	Chr1	+	1024184	1030112	14.9018	17.0935	21.8334	20.5561	17.8382	19.0525	14.2595	14.0084	13.378	14.4445
LOC_Os01g02890	-	Chr1	+	1046604	1053166	3.05104	2.75479	2.09067	2.44919	2.07688	2.27472	1.01096	1.487	2.22802	2.1137
LOC_Os01g02900	-	Chr1	-	1057137	1059856	7.58665	6.92992	12.3546	11.9837	9.59353	8.67116	10.4064	10.0903	8.45328	7.56779
LOC_Os01g02910	-	Chr1	-	1066448	1069826	4.44805	4.95607	3.4189	3.17805	2.88045	3.23163	2.59337	3.36955	3.50617	3.41005
LOC_Os01g02920	-	Chr1	-	1071962	1075030	13.1645	12.1595	6.31464	6.30367	7.12534	6.17155	14.3733	12.9931	13.9055	12.6875
LOC_Os01g02930	-	Chr1	-	1078511	1081702	2.62295	2.37264	1.58438	1.42201	2.12736	1.49853	2.99091	3.77217	3.17543	2.50274
LOC_Os01g02950	-	Chr1	-	1097580	1098942	0.200111	0	0	0.069733	0.064108	0	0.133644	0	0	0.101971
LOC_Os01g02940	-	Chr1	-	1089743	1093528	21.6402	20.3933	29.4998	27.9391	19.992	20.5031	18.257	18.0373	22.0636	21.9732
LOC_Os01g03830	-	Chr1	+	1608984	1617905	0	0	0	0.015579	0	0	0	0	0	0
LOC_Os01g03840	-	Chr1	+	1625159	1626771	0.244946	0.159833	0.365364	0.234207	0.175534	0	0.174219	0.080874	0	0.158981
LOC_Os01g03810	-	Chr1	-	1597486	1598510	0.169633	0.313549	0.179228	0.139121	0.2249	0.226386	0.252238	0.082366	0.224962	0.276508
LOC_Os01g03820	-	Chr1	+	1597486	1604610	8.70139	9.17357	20.4151	20.0247	13.6296	12.7401	11.5853	11.7081	12.1652	12.3017
LOC_Os01g02960	-	Chr1	+	1103782	1106890	1.46558	1.49431	2.06315	2.66123	2.09009	2.05435	2.04427	1.74472	1.99101	2.00607
LOC_Os01g02970	.	Chr1	-	1112433	1113333	0	0	0	0	0	0	0	0	0	0
LOC_Os01g02980	.	Chr1	+	1120319	1126749	0	0	0	0	0	0	0	0.020364	0	0
LOC_Os01g02990	.	Chr1	-	1137241	1137624	0	0	0	0	0	0	0	0	0	0
LOC_Os01g03010	.	Chr1	-	1143557	1144497	0	0	0.061567	0	0	0	0	0	0	0
LOC_Os01g03020	-	Chr1	-	1145829	1155094	38.9933	38.869	46.0894	45.6909	36.7511	39.5237	30.2288	32.334	33.7842	33.0425
LOC_Os01g03030	-	Chr1	-	1155213	1158601	4.89774	6.26668	5.43894	5.35846	4.95157	5.64149	3.60104	4.1606	5.96912	6.07883
LOC_Os01g03040	-	Chr1	-	1160152	1164635	11.7516	10.2375	16.958	15.2849	40.3339	35.834	46.5658	41.5647	52.1852	48.9791
LOC_Os01g03050	-	Chr1	+	1165737	1168415	4.08046	3.68674	3.16296	2.75947	3.0292	2.8787	3.66039	4.26972	3.13722	3.1046
LOC_Os01g03060	-	Chr1	-	1168647	1171130	31.357	28.846	17.0353	16.2923	19.208	13.412	20.329	19.0408	27.7823	26.3716
LOC_Os01g03070	-	Chr1	-	1171809	1179372	62.5056	63.6061	57.7177	56.9355	41.5514	40.9953	34.3081	35.8816	39.9516	42.778
LOC_Os01g03080	-	Chr1	+	1181158	1182158	0.835998	1.06451	1.09795	0.731311	0.836712	0.414665	0.679081	0.852068	2.54832	2.60771
LOC_Os01g03090	-	Chr1	+	1183394	1186707	14.5057	14.8527	10.1279	10.1802	8.99066	8.87163	8.2485	8.78583	15.0951	15.9764
LOC_Os01g03100	-	Chr1	-	1186260	1191013	3.03368	2.65813	2.38025	3.26467	2.41189	2.10892	1.71969	2.02031	1.84442	2.26475
LOC_Os01g03110	-	Chr1	-	1198687	1203506	9.06557	7.98663	9.31236	9.3611	6.12828	7.90135	5.89038	5.95871	6.47688	7.10961
LOC_Os01g03130	-	Chr1	-	1217006	1218122	4.27425	4.15014	1.99722	1.90553	1.77509	1.2517	1.68753	1.34303	8.03199	8.11656
LOC_Os01g03144	-	Chr1	-	1222905	1230507	36.8009	33.3987	30.3142	29.5982	24.0183	24.9069	23.1496	23.4046	24.2243	24.8325
LOC_Os01g03160	-	Chr1	+	1232473	1236942	14.4043	13.8059	10.6935	11.3913	9.35638	10.0629	10.5229	10.4702	10.2496	8.50973
LOC_Os01g03170	-	Chr1	+	1238623	1242351	0.172871	0.084011	0.080994	0.019772	0.089493	0.02344	0.017406	0.029146	0	0.020455
LOC_Os01g03180	-	Chr1	+	1249881	1251448	4.44925	4.25139	2.23404	2.83433	1.99038	1.87932	1.6232	2.36568	3.20825	2.08163
LOC_Os01g03190	-	Chr1	+	1254028	1255635	0.356306	0.967852	0.350034	0.149855	0.456882	0.193318	0.063891	0.083114	0.698234	0.656018
LOC_Os01g03200	-	Chr1	-	1260851	1262083	0	0	0	0	0	0	0	0	0	0
LOC_Os01g03210	-	Chr1	+	1264356	1265273	0	0.023765	0	0.134994	0.028324	0	0	0	0	0
LOC_Os01g03220	-	Chr1	+	1301527	1302921	0	0	0	0	0	0	0	0	0	0
LOC_Os01g03230	-	Chr1	-	1309843	1311568	0.102289	0.2229	0.088294	0.240129	0.018929	0.040175	0.114625	0.019133	0.177593	0.195986
LOC_Os01g03240	-	Chr1	+	1313236	1314274	0	0	0	0	0	0	0	0	0	0
LOC_Os01g03250	-	Chr1	+	1315268	1315477	0	0	0	0	0	0	0	0	0	0
LOC_Os01g03260	-	Chr1	-	1315823	1319863	0	0	0	0	0	0	0	0	0	0
LOC_Os01g03270	-	Chr1	+	1328172	1329169	0	0	0	0	0	0	0	0	0	0.138275
LOC_Os01g03280	-	Chr1	-	1330804	1332398	0	0	0	0	0	0	0	0	0	0
LOC_Os01g03290	-	Chr1	-	1333752	1334739	0.679325	0.408874	0.368928	0	0.315075	0.260247	2.1714	2.12796	0.071422	0.359275
LOC_Os01g03300	-	Chr1	+	1335864	1337407	0.083509	0.15	0.086026	0.089547	0.166156	0.173508	0.805822	0.511244	0.045422	0.034577
LOC_Os01g03310	-	Chr1	-	1338229	1339139	47.7184	39.7272	34.9969	35.893	20.183	17.1705	49.4968	50.3043	10.7207	10.5991
LOC_Os01g03320	-	Chr1	-	1341319	1342277	2.72675	3.90583	1.58087	1.24756	1.52598	1.34794	7.91799	7.40603	0.789624	1.50754
LOC_Os01g03330	-	Chr1	-	1344557	1346419	7.62546	6.78612	2.5421	1.79132	1.15501	1.0712	8.10922	8.32288	3.08858	2.72434
LOC_Os01g03340	-	Chr1	-	1347567	1348786	306.991	299.892	164.946	162.6	56.2467	50.0027	103.76	106.009	89.5516	92.619
LOC_Os01g03350	-	Chr1	+	1350820	1351107	0	0	0	0	0	0	0	0	0	0
LOC_Os01g03360	-	Chr1	-	1353629	1354802	355.179	333.437	87.4067	83.2359	18.4494	17.24	29.4063	30.2611	41.5389	39.39
LOC_Os01g03370	-	Chr1	-	1356601	1361257	0	0	0	0	0	0	0	0	0	0
LOC_Os01g03380	-	Chr1	-	1363516	1364303	0.017844	0.013924	0	0.010555	0	0.005416	0.003778	0.003586	0.052901	0
LOC_Os01g03390	-	Chr1	-	1365508	1366503	99.39	83.3411	60.1213	54.5102	86.9644	73.4925	105.066	111.076	107.134	102.488
LOC_Os01g03400	-	Chr1	+	1368891	1369792	0	0	0	0	0	0	0	0	0	0
LOC_Os01g03410	-	Chr1	+	1372963	1374138	0	0	0	0	0	0	0	0	0	0
LOC_Os01g03420	-	Chr1	+	1375169	1377242	0	0	0	0	0	0	0	0	0	0
LOC_Os01g03429	-	Chr1	+	1379691	1382143	0	0	0	0	0	0	0	0	0	0
LOC_Os01g03440	-	Chr1	+	1383646	1385084	0	0	0	0	0	0	0.030381	0	0	0
LOC_Os01g03452	-	Chr1	-	1386408	1394476	0	0	0	0	0	0	0	0	0	0
LOC_Os01g03464	-	Chr1	-	1395980	1396769	0	0	0	0	0	0	0	0	0	0
LOC_Os01g03480	-	Chr1	-	1401504	1403598	0.416311	0.35544	0.478536	0.11819	0.364466	0.518561	0.140809	0.187098	0.651147	0.134284
LOC_Os01g03490	-	Chr1	+	1404155	1407187	18.7243	17.2151	15.5635	14.7928	14.0563	12.716	9.25776	9.0162	18.2904	16.1669
LOC_Os01g03500	-	Chr1	-	1410987	1413093	4.17893	3.54371	3.43558	3.27736	2.56969	2.62149	2.32574	2.34242	2.79175	1.97009
LOC_Os01g03510	-	Chr1	+	1413839	1419043	21.4484	22.2166	14.135	14.2011	13.855	11.4721	10.2796	10.8971	13.8677	13.5712
LOC_Os01g03520	-	Chr1	+	1421693	1428049	13.0172	13.6949	12.2465	12.3097	10.8258	11.0836	9.59963	10.1677	8.51281	10.0893
LOC_Os01g03530	-	Chr1	+	1433033	1436811	0.55519	0.713617	1.03392	1.14167	0.805229	0.930974	0.256148	0.362122	0.767209	0.821788
LOC_Os01g03549	-	Chr1	+	1437163	1445689	3.55107	3.33736	7.86681	8.3234	11.038	9.20977	7.53263	8.7197	11.3824	11.5252
LOC_Os01g03570	-	Chr1	+	1446849	1450473	1.05274	0.974903	0.635947	0.610577	0.880836	0.698338	0.40467	0.40969	0.276749	0.538841
LOC_Os01g03580	.	Chr1	+	1451477	1454682	0	0	0	0	0	0	0	0	0	0
LOC_Os01g03590	.	Chr1	+	1457947	1459982	0	0	0	0	0	0	0	0	0	0
LOC_Os01g03600	.	Chr1	-	1467735	1471802	0	0	0	0	0	0	0	0	0	0
LOC_Os01g03610	.	Chr1	-	1474387	1477867	0	0	0	0	0	0	0	0	0	0
LOC_Os01g03620	-	Chr1	+	1486400	1488897	0.990017	0.918073	1.2879	1.36839	0.378409	0.32781	0.421385	0.289042	0.369378	0.485349
LOC_Os01g03630	-	Chr1	-	1490473	1492684	0.069189	0	0.017693	0.048109	0.06553	0.159537	0.068344	0.015478	0.042838	0
LOC_Os01g03640	-	Chr1	-	1497240	1500609	0.097515	0.057223	0.043937	0.018144	0.017016	0	0.011974	0.055643	0.154868	0.052545
LOC_Os01g03650	-	Chr1	-	1503993	1508057	29.7772	28.1029	34.0772	34.2167	23.2476	24.6038	21.6461	22.8546	19.9288	18.714
LOC_Os01g03660	-	Chr1	+	1508235	1512752	10.8907	10.8621	14.717	14.3767	11.1055	9.94904	9.51283	9.2383	9.90183	9.45211
LOC_Os01g03670	.	Chr1	+	1513136	1514467	0	0	0	0	0	0	0.031169	0.041809	0.058044	0
LOC_Os01g03680	-	Chr1	+	1515837	1516832	11.6424	10.2767	54.0177	52.4951	1.84492	1.07198	0.514954	1.00129	8.85901	8.33331
LOC_Os01g03690	-	Chr1	+	1518245	1521644	0.644643	0.70712	1.26937	1.09377	0.855202	0.938278	0.904565	1.32594	1.47504	1.44222
LOC_Os01g03710	-	Chr1	+	1534135	1539627	1.91248	1.81085	1.33216	1.92528	1.42569	1.41649	1.87524	2.13262	1.63032	1.46809
LOC_Os01g03720	-	Chr1	-	1549229	1551011	1.13031	0.921099	0.718885	0.996497	0.652625	0.538864	0.227623	0.358153	0.638544	1.01207
LOC_Os01g03740	-	Chr1	-	1562612	1566554	0.996086	1.00615	1.06483	0.951257	0.667701	0.479756	0.398836	0.575359	0.853712	1.05751
LOC_Os01g03730	-	Chr1	+	1566138	1569472	6.78886	8.20081	43.6776	41.6104	11.8501	12.6181	9.12548	8.59243	11.3636	10.8611
LOC_Os01g03750	-	Chr1	-	1569585	1570939	14.6302	14.1219	28.7567	29.059	18.7492	16.6735	24.7784	26.7597	12.7146	11.7162
LOC_Os01g03760	-	Chr1	-	1571420	1576753	39.6604	39.2472	37.316	35.7676	28.4286	30.575	24.6643	24.8593	29.3258	28.6456
LOC_Os01g03770	-	Chr1	-	1580843	1582345	0	0	0	0	0	0	0	0	0	0
LOC_Os01g04070	-	Chr1	+	1765034	1768669	0.04961	0.19176	0.025764	0.069805	0.060458	0.025488	0.055648	0.059269	0.039574	0.021934
LOC_Os01g04080	-	Chr1	-	1771369	1772410	3.33618	2.41219	0.941583	0.928555	0.867432	0.581023	0.630247	1.14197	2.20235	1.86955
LOC_Os01g04100	-	Chr1	+	1781075	1782386	2.50913	2.2121	1.3605	1.43116	1.90325	1.88702	1.66661	3.09153	2.4244	2.16064
LOC_Os01g04110	-	Chr1	-	1787870	1791498	5.32494	3.61592	5.74052	5.17995	4.65472	3.9724	4.71195	3.58375	6.43702	6.73484
LOC_Os01g04140	-	Chr1	-	1819528	1822516	0	0	0	0	0.026802	0	0	0	0	0
LOC_Os01g04150	-	Chr1	-	1825436	1829373	0.008805	0	0	0	0.022142	0	0.022605	0	0	0
LOC_Os01g04120	-	Chr1	-	1801924	1806267	5.48197	5.81626	3.8079	2.88275	4.95716	3.52865	4.09488	4.96166	4.14047	3.19276
LOC_Os01g04130	-	Chr1	-	1815769	1817554	27.3732	27.3743	50.1438	53.8635	22.7457	18.9185	24.0042	24.739	21.5687	25.0272
LOC_Os01g04160	-	Chr1	+	1834110	1837733	5.13512	5.051	3.09682	3.48828	3.03375	2.44872	3.96196	3.98208	3.229	3.46078
LOC_Os01g04170	-	Chr1	-	1838170	1839194	10.0281	9.19739	7.81928	6.0904	5.27477	4.60596	3.4518	3.55178	6.51672	6.04372
LOC_Os01g03860	-	Chr1	+	1638107	1639036	0	0	0	0	0	0	0	0	0	0
LOC_Os01g03870	-	Chr1	-	1641234	1644237	4.52215	4.37685	3.97161	4.65646	2.85749	3.4982	3.18184	3.03718	4.13181	5.12764
LOC_Os01g03880	-	Chr1	-	1647158	1647415	0	0	0	0	0	0	0	0	0	0
LOC_Os01g03890	-	Chr1	+	1657315	1658388	0.329417	0.256978	0	0.099355	0	0.028225	0	0	0	0
LOC_Os01g03900	-	Chr1	-	1670322	1670997	0.152338	0.342548	0.122272	0.061517	0.052838	0.269312	0.119304	0	0	0.335526
LOC_Os01g03914	-	Chr1	-	1673010	1680632	7.08351	6.61184	7.27103	7.83799	6.36162	6.44907	10.279	11.5613	6.88764	5.25385
LOC_Os01g03930	-	Chr1	-	1681410	1681813	0	0	0	0	0	0	0	0	0	0
LOC_Os01g03940	-	Chr1	-	1684741	1685880	5.45891	6.14433	17.469	17.4703	16.0621	11.5901	13.0301	12.7464	9.21761	7.74692
LOC_Os01g03950	-	Chr1	+	1698203	1703090	48.7911	48.5349	43.1532	40.6256	16.7557	16.5698	21.069	22.4098	18.8479	18.1853
LOC_Os01g03960	-	Chr1	+	1707539	1707939	0	0	0	0	0	0	0	0	0	0
LOC_Os01g03970	-	Chr1	-	1710239	1710550	0	0	0	0	0	0	0	0	0	0
LOC_Os01g03980	-	Chr1	-	1711930	1712947	10.0002	9.47632	5.70217	5.55984	3.95168	2.88425	3.83083	3.7255	9.52514	9.3916
LOC_Os01g03989	-	Chr1	+	1718965	1719370	0	0	0	0	0	0	0	0	0	0
LOC_Os01g04000	-	Chr1	-	1731553	1731945	0	0	0	0	0	0	0	0	0	0
LOC_Os01g04005	-	Chr1	-	1733867	1738307	0.000332	0	0	0	0	0	0	0	0	0
LOC_Os01g04010	-	Chr1	+	1738965	1739492	98.3633	95.6688	50.2045	52.6195	50.5827	39.34	56.4785	53.4941	90.0041	86.3927
LOC_Os01g04020	-	Chr1	+	1746416	1748549	172.188	163.901	100.147	95.2205	90.0857	83.4517	91.325	88.892	128.72	131.48
LOC_Os01g04030	-	Chr1	+	1754332	1757728	6.58361	6.9428	5.68186	6.38899	4.84057	6.17668	4.08329	3.99173	7.09603	6.19915
LOC_Os01g04040	-	Chr1	-	1757812	1758730	3.33168	3.25961	2.23748	2.00045	1.5475	1.66211	1.50987	2.21677	4.29939	2.69509
LOC_Os01g04050	-	Chr1	-	1760140	1761135	379.63	344.901	325.708	314.952	207.178	227.456	211.917	223.254	291.626	270.787
LOC_Os01g04190	-	Chr1	+	1843814	1849186	43.5283	41.9309	28.4288	29.6195	38.1291	37.2654	37.2638	35.1148	33.3794	33.6795
LOC_Os01g04220	-	Chr1	+	1864478	1866109	0.0809	0.026042	0	0.034227	0.028209	0.080088	0	0	0.222907	0.108814
LOC_Os01g04200	-	Chr1	+	1849834	1856303	23.3348	22.0398	11.9728	12.6431	13.07	14.3705	13.2799	13.7031	16.569	16.4454
LOC_Os01g04210	-	Chr1	+	1857104	1858452	1.28953	1.05204	0.400241	0.626249	0.684428	0.367	0.869412	0.449109	0.793788	0.624576
LOC_Os01g04250	-	Chr1	+	1876913	1879903	0.25113	0.131038	0.2483	0.181163	0.091102	0.238863	0.179746	0.170801	0.106711	0.187457
LOC_Os01g04230	-	Chr1	+	1867936	1870390	17.2791	15.8728	9.68928	9.62692	9.21024	9.01406	6.25216	7.19196	12.8709	12.6514
LOC_Os01g04290	-	Chr1	-	1906978	1909667	0.545562	0.538257	0.674007	0.622643	0.172163	0.294399	0.54144	0.416612	0.988045	0.383696
LOC_Os01g04280	-	Chr1	+	1902736	1905247	0.867396	0.780063	0.446363	0.446942	0.957219	0.895592	0.674709	1.05274	1.80149	1.65182
LOC_Os01g04260	-	Chr1	+	1888524	1892298	45.3576	39.2047	53.2794	49.7456	28.3241	30.8121	26.9872	29.438	36.6048	35.1452
LOC_Os01g04440	-	Chr1	-	1973699	1977191	0.048028	0.063319	0.088184	0.036708	0.060228	0	0.056496	0	0	0.097057
LOC_Os01g04470	-	Chr1	+	1988731	1991248	0.184205	0	0	0.022803	0.041925	0.097789	0	0	0.16089	0
LOC_Os01g04480	-	Chr1	+	1993515	1996857	0.389456	0.35873	0.585499	0.438606	0.388377	0.205704	0.28959	0.29102	0.264156	0.145884
LOC_Os01g04450	-	Chr1	-	1977423	1982484	2.66713	2.38809	1.3359	1.3086	1.50138	1.9647	1.87768	1.75708	2.52299	1.51966
LOC_Os01g04460	-	Chr1	+	1984267	1986394	1.5549	1.72392	1.10748	1.12332	1.50287	1.16377	1.11296	1.0327	1.46606	1.50743
LOC_Os01g04580	-	Chr1	+	2053583	2057638	0.151501	0.035625	0.130848	0.137167	0.241495	0.122524	0.145663	0.04133	0.152074	0.266987
LOC_Os01g04490	-	Chr1	+	1998427	2002855	1.03533	0.76807	0.560972	0.505069	0.486575	0.602873	0.141473	0.323881	0.2929	0.28723
LOC_Os01g04500	-	Chr1	-	2003219	2003916	3.99155	2.13742	2.54463	1.38899	1.29698	1.91172	1.97756	1.42866	3.42687	3.04496
LOC_Os01g04510	.	Chr1	-	2006152	2007254	0	0	0	0	0	0	0	0	0	0
LOC_Os01g04520	-	Chr1	+	2014821	2018057	0.09547	0.210671	0.058078	0.108404	0.104999	0.10463	0.066344	0.056043	0.092117	0.060469
LOC_Os01g04530	.	Chr1	+	2021415	2022167	0	0	0	0	0	0	0	0	0	0
LOC_Os01g04540	-	Chr1	+	2023879	2026177	0.05416	0	0	0	0.029321	0	0	0.037838	0	0.012424
LOC_Os01g04550	-	Chr1	+	2036118	2038198	0.057976	0	0	0	0.102061	0	0	0	0.10279	0.04368
LOC_Os01g04560	.	Chr1	+	2041300	2042770	0	0	0	0	0.064251	0	0	0	0	0
LOC_Os01g04570	-	Chr1	+	2048717	2052521	0.483318	0.356427	0.442618	0.247102	0.498008	0.337793	0.297789	0.519963	0.388711	0.351694
LOC_Os01g04590	-	Chr1	+	2059309	2062277	4.21249	3.65441	3.46615	2.86942	4.34042	3.94831	14.2013	14.8071	2.93187	3.66422
LOC_Os01g04600	-	Chr1	-	2063612	2066083	3.17866	3.41855	2.28092	2.44311	2.1399	2.06422	1.80419	1.58617	2.63769	2.00709
LOC_Os01g04620	-	Chr1	+	2071830	2073621	1.10254	1.63369	0.922916	0.839279	0.758164	0.621662	0.96152	0.557193	2.28537	2.59286
LOC_Os01g04300	-	Chr1	-	1912561	1915094	12.974	13.5387	13.2753	14.2718	8.41565	8.34992	10.9204	11.8106	13.5517	11.4046
LOC_Os01g04310	-	Chr1	-	1919749	1920431	0	0	0	0	0	0	0	0	0	0
LOC_Os01g04320	-	Chr1	+	1925325	1926503	0	0	0	0	0	0	0	0	0	0.025546
LOC_Os01g04324	-	Chr1	+	1928166	1930290	0.480341	0.595776	0.422155	0.287512	0.204027	0.247493	0.214366	0.311745	0.294128	0.257778
LOC_Os01g04330	-	Chr1	-	1930994	1931904	53.2535	52.3161	13.0632	12.2317	23.463	21.9442	46.9018	50.214	46.1047	38.6504
LOC_Os01g04340	-	Chr1	+	1934117	1935048	0.918582	1.22887	0.495464	0.548821	0.468209	0.296735	0.557539	0.310719	0.253409	0.791401
LOC_Os01g04350	-	Chr1	+	1941003	1941953	130.09	131.559	123.562	124.802	83.6182	72.4669	104.608	104.551	146.374	139.438
LOC_Os01g04360	-	Chr1	-	1944247	1945035	1.13259	0.965035	0.133744	0.073789	0.088378	0.206477	0.159315	0.045626	0.513537	0.056477
LOC_Os01g04370	-	Chr1	-	1948737	1949587	0.815607	0.837157	0.264027	0.245636	0.354297	0.303343	0.257234	0.530003	0.234742	0.469687
LOC_Os01g04380	-	Chr1	+	1951928	1952771	0.174851	0.302933	0	0.213019	0.047922	0.027595	0.039266	0.080356	0.110832	0.166475
LOC_Os01g04390	-	Chr1	-	1955148	1955925	5.1034	3.74843	2.50164	1.688	1.40787	0.986168	1.49703	1.25627	1.02901	2.11902
LOC_Os01g04409	-	Chr1	-	1957777	1967451	8.51029	9.16229	19.6644	19.064	9.66797	9.39167	7.88792	8.74245	9.66946	9.48473
LOC_Os01g04430	-	Chr1	-	1968323	1970538	7.31618	9.1318	4.25422	4.51914	3.79368	3.75055	2.8723	2.94168	3.23611	3.93568
LOC_Os01g04630	-	Chr1	-	2074753	2077903	35.944	34.7128	70.9559	71.1831	30.6959	29.4373	31.9424	31.5432	33.7062	35.5079
LOC_Os01g04640	-	Chr1	+	2080105	2081540	16.1971	13.8536	13.6683	13.9771	12.1578	13.8098	11.5734	11.4208	12.5069	11.6165
LOC_Os01g04690	-	Chr1	-	2108947	2109635	0	0.17011	0.281598	0.090374	0	0	0.17197	0	0.520087	0.085274
LOC_Os01g04670	-	Chr1	-	2101874	2102672	0.244365	0.034011	0.113622	0.135842	0.040595	0.22297	0.160561	0.083498	0.398365	0.507122
LOC_Os01g04650	-	Chr1	-	2083681	2087226	27.285	24.1927	23.5479	23.8917	17.2533	18.6615	16.6964	18.4177	17.0085	16.0065
LOC_Os01g04710	-	Chr1	+	2120381	2122366	40.9393	40.8889	29.855	31.1478	29.4322	26.0773	29.7798	33.64	27.6976	25.9407
LOC_Os01g04720	-	Chr1	+	2130798	2137310	4.87085	4.75627	5.36113	4.84483	5.3533	4.46585	4.55105	3.96205	4.84518	5.46997
LOC_Os01g04730	-	Chr1	+	2137763	2138996	159.68	152.084	139.569	136.476	96.5019	74.1466	90.9835	81.7466	135.51	127.432
LOC_Os01g04750	-	Chr1	+	2154326	2155994	0.12886	0.151662	0.09682	0.020182	0.047838	0.031782	0.064145	0.116827	0.570472	0.257527
LOC_Os01g04760	-	Chr1	-	2162723	2162971	0	0	0	0	0	0	0	0	0	0
LOC_Os01g04770	-	Chr1	+	2181346	2182254	0	0	0	0	0	0	0	0	0	0
LOC_Os01g04780	-	Chr1	-	2182765	2191942	0	0	0	0	0	0	0	0	0	0
LOC_Os01g04790	-	Chr1	-	2195975	2198785	0	0	0	0	0	0	0	0	0	0
LOC_Os01g04800	-	Chr1	+	2202264	2203860	3.1125	2.52664	1.36346	0.761228	1.13902	0.916412	1.58886	1.44628	6.16445	5.90837
LOC_Os01g04814	-	Chr1	-	2215586	2222837	49.4791	46.4201	40.3334	40.1778	40.642	38.6071	37.6591	37.367	44.5024	40.4071
LOC_Os01g04830	.	Chr1	+	2224683	2225060	0	0	0	0	0	0	0	0	0	0
LOC_Os01g04840	.	Chr1	-	2226000	2229526	0	0	0	0	0	0	0	0	0	0
LOC_Os01g04860	-	Chr1	+	2245732	2250576	5.71323	7.46458	10.895	11.5089	10.5991	8.75062	7.69101	7.97512	8.53004	8.76523
LOC_Os01g04870	-	Chr1	-	2250820	2255073	3.22679	3.09501	4.96133	4.73871	4.04235	4.02907	3.10529	2.96603	3.43928	4.1775
LOC_Os01g04920	-	Chr1	+	2275067	2278872	9.35212	9.5152	6.56987	6.1498	5.68259	6.35489	4.15628	5.30931	4.84198	4.94289
LOC_Os01g04880	-	Chr1	+	2261455	2266908	10.2812	9.11297	7.3487	8.76322	7.40153	7.30929	5.56864	6.14497	6.12792	6.85742
LOC_Os01g04900	-	Chr1	-	2265477	2271051	34.5734	31.2659	41.0698	34.8445	26.5626	27.6777	27.6728	24.9086	25.8681	26.5016
LOC_Os01g04910	-	Chr1	+	2271163	2273757	14.0519	13.1354	10.271	8.94303	6.51945	7.2125	5.45848	5.36544	9.47018	9.54425
LOC_Os01g04930	-	Chr1	-	2281534	2285053	9.68482	8.99199	7.34542	7.5507	7.441	7.5017	6.50299	6.8746	10.1825	10.4601
LOC_Os01g04950	-	Chr1	+	2292111	2298407	16.5951	15.4749	18.0518	17.4143	12.4878	10.9827	12.4328	13.8095	17.0652	17.229
LOC_Os01g04960	-	Chr1	+	2299737	2305323	0	0	0	0	0	0	0	0.00486	0	0
LOC_Os01g04970	-	Chr1	+	2328624	2328856	0	0	0	0	0	0	0	0	0	0
LOC_Os01g04980	-	Chr1	+	2336924	2340064	0.023909	0.051168	0	0.018226	0.03615	0	0	0	0	0
LOC_Os01g04990	-	Chr1	-	2349919	2353502	7.63842	7.70167	13.7211	13.5626	9.28532	7.98784	6.94454	7.01258	11.6227	10.7498
LOC_Os01g05000	-	Chr1	+	2356183	2357045	0	0	0	0	0	0	0	0	0	0
LOC_Os01g05010	-	Chr1	-	2357769	2360444	21.9869	18.5133	19.8866	19.1237	12.9828	10.3253	8.79737	9.28026	10.7734	11.2752
LOC_Os01g05020	-	Chr1	-	2361799	2363814	0	0	0	0	0	0	0	0	0	0.000796
LOC_Os01g05180	-	Chr1	+	2434793	2438774	1.17754	0.462231	0.355819	0.520497	0.422279	0.541117	0.277483	0.265767	0.622202	0.631743
LOC_Os01g05200	-	Chr1	+	2441246	2444912	0	0	0	0	0	0	0	0	0	0
LOC_Os01g05210	-	Chr1	+	2448716	2449048	0	0	0	0	0	0	0	0	0	0
LOC_Os01g05220	-	Chr1	+	2452591	2453586	0	0	0	0	0	0	0	0	0	0
LOC_Os01g05240	-	Chr1	+	2465466	2465814	0	0	0	0	0	0	0	0	0	0
LOC_Os01g05250	-	Chr1	+	2474556	2475156	0	0	0	0	0	0	0	0	0	0
LOC_Os01g05260	-	Chr1	-	2478076	2480001	0	0	0	0	0	0	0	0	0	0
LOC_Os01g05280	-	Chr1	+	2487387	2487986	0	0	0	0	0	0	0	0	0	0
LOC_Os01g05289	-	Chr1	+	2488387	2491433	0	0	0	0	0	0	0	0	0	0
LOC_Os01g05040	-	Chr1	-	2369529	2371316	0	0	0	0	0	0	0	0	0	0
LOC_Os01g05050	-	Chr1	-	2372323	2374066	0	0.111299	0	0.137587	0	0	0	0	0	0
LOC_Os01g05060	-	Chr1	-	2374472	2376768	84.6704	87.5962	118.013	114.865	67.7523	56.8611	69.3755	65.7321	87.2819	89.4066
LOC_Os01g05064	-	Chr1	-	2377322	2377980	23.8436	19.5339	26.3507	27.5793	12.4115	9.42667	8.27363	7.78684	18.4605	15.3464
LOC_Os01g05070	-	Chr1	-	2378810	2382690	30.4506	32.6385	26.1906	23.7542	19.1065	16.6644	18.0764	16.9978	22.2959	23.799
LOC_Os01g05080	-	Chr1	-	2383530	2385638	63.9581	60.4244	60.6557	58.1244	51.5745	44.9806	55.8622	55.8456	74.4669	68.3868
LOC_Os01g05090	-	Chr1	+	2386373	2388611	0.106506	0.106027	0	0.088223	0.032707	0	0.195874	0	0	0.074661
LOC_Os01g05100	-	Chr1	-	2388208	2390483	0	0.044328	0	0	0.029146	0	0	0	0	0
LOC_Os01g05105	-	Chr1	+	2393480	2398292	0.301886	0.269638	0.338061	0.21903	0.238572	0.174687	0.150621	0.075408	0.146143	0.323068
LOC_Os01g05120	-	Chr1	-	2400945	2402884	0	0.036797	0.157138	0	0.12185	0	0	0	0	0
LOC_Os01g05130	-	Chr1	+	2403270	2405982	11.3097	8.99388	7.8895	7.76801	5.56767	5.29597	5.18267	5.75151	7.0987	7.52489
LOC_Os01g05140	-	Chr1	+	2406438	2408067	10.9714	11.0719	5.90189	5.80677	4.73665	6.67675	4.09148	4.71782	6.33951	6.69317
LOC_Os01g05150	-	Chr1	+	2414271	2415072	0.212394	0.04327	0	0.096099	0	0	0.048424	0.035388	0	0.100111
LOC_Os01g05160	.	Chr1	+	2419659	2420162	0	0	0	0	0	0	0	0	0	0
LOC_Os01g05170	-	Chr1	+	2422242	2422914	0.11541	0.259715	0.051993	0	0.134635	0.050551	0	0.054768	0.055597	0
LOC_Os01g06050	-	Chr1	-	2892919	2894707	1.28498	1.46735	0.642513	0.542842	0.551988	0.697821	0.550362	0.420515	0.879609	0.823785
LOC_Os01g06060	-	Chr1	+	2896685	2898069	0.263185	0.134009	0.034127	0.178796	0.266757	0.174601	0.112029	0.222798	0.333236	0.097792
LOC_Os01g06080	.	Chr1	-	2901602	2903619	0	0	0	0	0	0	0	0	0	0.047136
LOC_Os01g06100	.	Chr1	+	2910081	2912507	0	0.030489	0.028494	0	0.015853	0.030296	0.080222	0.062368	0.042008	0.08513
LOC_Os01g06150	-	Chr1	+	2930802	2932892	1.46406	1.45819	0.863616	0.945426	1.44021	0.978439	0.650252	0.38299	1.30059	1.23261
LOC_Os01g06200	.	Chr1	-	2950097	2953013	0	0	0.03871	0.031399	0	0	0	0.073792	0	0
LOC_Os01g06220	-	Chr1	-	2957066	2958443	0.081826	0.038145	0.098472	0.098582	0.086053	0.374134	0.143921	0.165483	0.146334	0.390373
LOC_Os01g06230	-	Chr1	+	2961194	2961469	0.489081	0.217722	0.157726	0.411836	0.416317	0.490848	0.178233	0.435365	0.946701	0.10424
LOC_Os01g06270	-	Chr1	-	2971125	2979313	13.0032	13.2782	10.4613	10.1624	11.5007	12.7695	10.0614	9.77538	9.13132	10.7302
LOC_Os01g06310	-	Chr1	+	2999576	3001204	0	0	0	0	0.035798	0	0	0	0	0
LOC_Os01g06320	-	Chr1	-	3003658	3005728	0	0	0	0	0	0	0	0	0	0.084469
LOC_Os01g06340	-	Chr1	-	3013892	3014751	1.41981	1.58588	1.46522	0.778518	1.19194	0.773461	1.02283	1.20321	1.03149	0.808178
LOC_Os01g06370	-	Chr1	-	3025830	3026390	0.438744	0.592656	0.405914	0.280696	0.227525	0.405593	0.505122	0.13031	0.340197	0.319628
LOC_Os01g06360	-	Chr1	+	3016864	3021484	0.018717	0	0	0	0.013905	0	0	0	0	0.01604
LOC_Os01g06280	-	Chr1	+	2982483	2986968	0.826703	0.732897	1.56642	1.97885	2.04535	3.37097	2.45444	2.10625	3.07615	2.00219
LOC_Os01g06290	-	Chr1	-	2985356	2989299	44.738	44.8277	34.4963	33.408	26.1979	19.5955	22.2503	22.2612	36.3828	35.6351
LOC_Os01g05300	-	Chr1	-	2498269	2498740	0	0	0	0	0	0	0	0	0	0
LOC_Os01g05310	-	Chr1	+	2500280	2501249	0	0	0.042606	0	0.040614	0.020114	0	0.019	0.057473	0.062079
LOC_Os01g05320	.	Chr1	-	2504388	2510703	0	0.006274	0.009311	0.007556	0.01527	0.008832	0	0.016489	0	0
LOC_Os01g05330	.	Chr1	+	2514678	2515682	0	0	0	0	0	0	0	0	0	0
LOC_Os01g05340	.	Chr1	+	2520384	2522110	0	0	0	0	0	0	0	0	0	0
LOC_Os01g05350	.	Chr1	+	2529389	2532475	0	0	0	0	0	0	0	0	0	0
LOC_Os01g05360	-	Chr1	+	2535300	2535680	0.029524	0.082041	0	0	0	0	0	0.055466	0.256062	0
LOC_Os01g05370	-	Chr1	-	2535825	2540763	0	0	0	0	0	0	0.010062	0	0.009335	0
LOC_Os01g05380	.	Chr1	-	2542013	2542732	0	0	0	0	0	0	0	0	0	0
LOC_Os01g05390	.	Chr1	+	2547915	2548298	0	0	0	0	0	0	0	0	0	0
LOC_Os01g05400	.	Chr1	+	2550946	2552121	0	0	0	0	0	0	0	0	0	0
LOC_Os01g05410	.	Chr1	+	2553620	2554021	0	0	0	0	0	0	0	0	0.062467	0
LOC_Os01g05420	-	Chr1	+	2560858	2565373	26.3911	27.9061	24.2969	24.2957	20.2198	22.1422	20.0296	20.125	24.7871	24.7586
LOC_Os01g05430	-	Chr1	+	2568051	2570029	3.94469	4.45178	2.77618	3.04724	3.94117	3.63819	2.86958	2.90809	2.74746	3.15043
LOC_Os01g05440	-	Chr1	-	2570072	2571997	0	0.080513	0.102874	0.14131	0.15618	0	0.235027	0.073758	0.044596	0.085529
LOC_Os01g05450	-	Chr1	-	2573049	2574201	0	0	0	0	0	0	0	0	0	0
LOC_Os01g05460	-	Chr1	-	2575583	2578210	0	0.23624	0.093907	0	0	0	0	0	0	0
LOC_Os01g05470	-	Chr1	-	2579552	2583575	14.1128	12.9791	12.1581	11.7197	8.03267	7.87097	5.85138	5.32263	7.38414	7.88859
LOC_Os01g05480	-	Chr1	-	2584986	2589023	2.48573	3.09838	3.36759	2.94527	2.44805	1.89969	1.95688	1.77443	2.3953	2.4064
LOC_Os01g05490	-	Chr1	-	2589537	2593641	386.377	390.787	358.32	354.814	301.423	292.106	257.49	264.074	356.423	346.755
LOC_Os01g05500	-	Chr1	+	2599850	2612865	33.3713	34.235	31.177	29.7194	28.0587	31.8216	26.179	26.962	24.4637	25.3481
LOC_Os01g05510	-	Chr1	-	2613656	2623196	8.46987	7.56915	6.41076	6.10368	6.01047	6.45872	5.33272	4.60382	7.29205	7.06098
LOC_Os01g05520	.	Chr1	+	2629374	2630050	0	0	0	0	0	0	0	0	0	0
LOC_Os01g05530	-	Chr1	+	2632554	2638081	4.40852	5.10536	4.55293	4.01534	3.6847	3.96365	3.16695	3.33336	4.32907	4.04278
LOC_Os01g05540	-	Chr1	-	2640937	2644665	1.24216	1.76148	1.35466	1.66376	1.27812	1.19695	1.0026	0.914082	1.46121	1.35159
LOC_Os01g05550	.	Chr1	-	2651134	2651589	0	0	0	0	0	0	0	0	0	0
LOC_Os01g05560	-	Chr1	+	2652648	2655639	13.5765	14.389	14.2711	15.1566	10.3817	9.59468	7.3874	8.56248	10.52	10.854
LOC_Os01g05570	.	Chr1	+	2660822	2661301	0	0	0	0	0	0	0	0	0	0
LOC_Os01g05580	.	Chr1	-	2663539	2664072	0	0	0	0	0	0	0	0	0.150013	0
LOC_Os01g05585	-	Chr1	-	2665412	2666458	4.6314	5.49848	7.24761	6.77452	0	5.06953	4.73335	5.72797	3.88333	4.30265
LOC_Os01g05590	-	Chr1	+	2666504	2667785	0.035096	0	0	0	0	0	0	0	0	0
LOC_Os01g05600	-	Chr1	-	2669952	2672924	0.077385	0.052269	0.022381	0.054365	0.044524	0.039457	0.031525	0.025416	0.046879	0.058783
LOC_Os01g05610	-	Chr1	+	2674400	2675373	4.34206	5.32009	4.82628	3.86138	3.40295	2.81887	1.96094	2.30388	3.24405	3.02484
LOC_Os01g05620	-	Chr1	-	2682019	2684988	0.128549	0.179045	0.179135	0.164428	0.256845	0.159013	0.081987	0.180117	0.150418	0.062852
LOC_Os01g05630	-	Chr1	+	2686729	2687700	55.7443	55.6146	52.1906	55.4284	41.2105	35.4871	34.51	34.5075	46.7526	41.3165
LOC_Os01g05640	-	Chr1	-	2688623	2692186	0.140192	0.0907	0.201288	0.118079	0.158519	0.082227	0.066938	0.059704	0.116068	0.119409
LOC_Os01g05650	-	Chr1	-	2693134	2695085	61.3337	68.6296	84.2334	74.726	75.4871	77.2714	73.8168	78.3941	74.1155	73.695
LOC_Os01g05660	-	Chr1	-	2698928	2704553	3.16456	3.28851	3.40399	3.51912	3.59013	4.66133	2.42941	2.54991	2.78605	2.90672
LOC_Os01g05670	-	Chr1	-	2707498	2711428	110.688	107.468	101.208	96.42	70.3072	73.6731	61.9582	68.4521	87.7932	83.579
LOC_Os01g05680	-	Chr1	+	2713412	2716075	10.8565	8.74377	5.96103	6.68843	6.92653	5.03862	4.498	6.01382	5.91636	6.4948
LOC_Os01g05694	-	Chr1	+	2719212	2720873	66.4775	57.9399	49.661	48.6282	43.4112	39.2109	34.5244	32.943	42.2618	43.2472
LOC_Os01g05710	-	Chr1	+	2722518	2724797	1.53182	1.0659	0.598133	0.541742	0.578538	0.816555	0.403881	1.25026	0.901498	0.653199
LOC_Os01g05720	-	Chr1	+	2728135	2730972	0	0.452963	0	0	0.316282	0.408711	0.390747	0.127046	0.26038	0
LOC_Os01g05730	-	Chr1	-	2735509	2737830	0.063706	0.204132	0	0.232741	0.079764	0.13047	0.095891	0.200425	0.453564	0.380298
LOC_Os01g05744	-	Chr1	+	2742507	2747439	4.68628	4.55462	2.03316	2.52046	1.80874	2.54817	1.6024	1.70522	1.90932	2.19248
LOC_Os01g05760	-	Chr1	+	2752218	2753012	0.601168	0	0	0	0.20181	0.288747	0.119366	0	0.383201	0
LOC_Os01g05770	-	Chr1	+	2753790	2757078	0.660667	0.804665	0.492533	0.905071	0.474877	0.648112	0.470499	0.300872	0.85129	1.23505
LOC_Os01g05780	-	Chr1	+	2759369	2761393	0.458641	0.33383	0.477759	0.15418	0.492841	0.442055	0.223581	0.428007	0.850726	0.499436
LOC_Os01g05790	-	Chr1	+	2765773	2768644	10.2951	10.215	9.19708	9.25619	8.9262	9.57714	7.41713	7.7613	8.17135	8.15503
LOC_Os01g05800	-	Chr1	+	2770140	2774609	59.8024	56.2177	129.148	126.882	115.164	121.557	95.5611	101.518	112.064	113.643
LOC_Os01g05810	-	Chr1	+	2776973	2781775	6.32209	7.23295	11.1344	11.5395	5.82097	5.2646	5.78164	4.925	5.63803	5.78669
LOC_Os01g05820	-	Chr1	+	2783189	2790454	21.1483	20.8228	22.3554	22.7317	10.1596	9.52816	10.7174	11.2865	11.9488	13.1614
LOC_Os01g05830	-	Chr1	+	2791224	2795865	13.2123	12.5005	10.4327	10.1014	13.6349	14.4812	24.274	25.909	12.4678	12.9149
LOC_Os01g05840	-	Chr1	+	2800436	2803742	43.5457	41.7339	34.0093	31.7215	41.3526	42.5741	30.0978	33.2335	35.1478	37.2712
LOC_Os01g05850	-	Chr1	-	2803779	2804844	0.144282	0.071062	0	0	0	0	0	0	0	0
LOC_Os01g05860	-	Chr1	+	2805584	2808152	1.56236	1.16742	1.27571	1.51224	1.01452	0.840304	0.829499	0.707949	0.532592	0.835859
LOC_Os01g05870	-	Chr1	+	2810313	2815017	0.062553	0	0.013023	0.012796	0.020232	0.014763	0.019483	0	0.04622	0.046067
LOC_Os01g05880	-	Chr1	-	2815175	2816401	0	0	0	0	0	0	0	0	0	0
LOC_Os01g05890	-	Chr1	-	2817650	2818897	0.030581	0.01605	0.028038	0.000778	0	0	0	0	0.014991	0
LOC_Os01g05900	-	Chr1	-	2820036	2838580	58.0311	56.202	51.9242	54.9379	35.2631	27.6072	24.8369	26.0535	55.1006	48.8715
LOC_Os01g05940	-	Chr1	+	2830325	2836425	0.833923	0.633211	0.767852	0.649635	0.621691	0.728234	0.540444	0.599168	0.568325	0.575089
LOC_Os01g05960	-	Chr1	+	2839934	2843514	1.48021	1.51165	1.16144	1.05827	0.705635	0.766295	1.11783	1.24146	0.822909	1.01746
LOC_Os01g05970	-	Chr1	-	2844429	2858134	84.6353	72.6303	74.5309	74.3517	56.9517	40.1491	44.8969	42.2839	84.7581	79.2015
LOC_Os01g05980	-	Chr1	+	2851954	2855225	0.531252	0.546171	0.260904	0.3537	0.291847	0.411178	0.305037	0.20116	0.206096	0.190137
LOC_Os01g06000	-	Chr1	-	2862560	2867272	1.32333	1.32581	1.08697	0.802576	0.89224	0.789956	0.481217	0.51244	0.706846	0.937075
LOC_Os01g06010	-	Chr1	+	2872110	2872988	80.7385	82.4973	82.6905	86.8691	64.9379	53.8648	55.1155	51.5938	104.115	91.1705
LOC_Os01g06020	-	Chr1	+	2877647	2882686	16.2624	16.0575	27.076	29.6895	15.1497	18.2852	15.0689	15.3697	14.9443	14.5855
LOC_Os01g06030	.	Chr1	+	2885425	2886301	0	0	0	0	0	0	0	0	0	0
LOC_Os01g06040	.	Chr1	-	2887060	2888434	0	0	0	0.024524	0	0	0	0	0	0
LOC_Os01g06730	-	Chr1	+	3181950	3185346	0.186976	0.230264	0.151508	0.13568	0.058218	0.084392	0.058458	0.074181	0.069895	0.05893
LOC_Os01g06790	-	Chr1	+	3222303	3226257	0.104366	0.171265	0.093503	0.157677	0.289147	0.523413	0.319336	0.148285	0.415079	0.263949
LOC_Os01g06836	-	Chr1	+	3241127	3243315	0.07137	0.057057	0.062226	0.020398	0	0	0.056154	0.066188	0	0
LOC_Os01g06876	-	Chr1	+	3256822	3257901	0.055302	0.086	0.096687	0.016814	0	0.067744	0.105001	0	0.051386	0.110397
LOC_Os01g06882	-	Chr1	+	3257944	3258893	0.063292	0.134163	0.103973	0.317508	0.161729	0.036197	0.02044	0.161404	0.304383	0.25467
LOC_Os01g06890	-	Chr1	+	3259438	3262454	0.083368	0.102334	0.230744	0.1996	0.227068	0.157631	0.127926	0.205793	0.152328	0.071964
LOC_Os01g06900	-	Chr1	+	3272839	3276416	0	0	0	0	0	0	0	0	0	0
LOC_Os01g06910	-	Chr1	-	3277305	3277805	0	0	0	0	0	0	0	0	0	0
LOC_Os01g06920	-	Chr1	+	3282976	3286357	0.025975	0	0.01442	0	0	0.001947	0	0	0.011026	0
LOC_Os01g06940	.	Chr1	-	3288323	3288890	0	0	0	0	0	0	0	0	0	0
LOC_Os01g06410	-	Chr1	-	3034228	3034788	0	0	0.007367	0	0.009363	0	0	0	0	0.002385
LOC_Os01g06420	-	Chr1	+	3035059	3035691	0	0	0	0	0	0	0	0	0.041655	0
LOC_Os01g06430	-	Chr1	-	3036471	3037289	0	0	0	0.050776	0.039123	0.04154	0	0	0	0
LOC_Os01g06440	-	Chr1	+	3037689	3039157	0	0	0	0.024723	0	0.034531	0	0.107307	0	0
LOC_Os01g06450	-	Chr1	+	3039298	3041232	0.043664	0	0.017867	0.040157	0	0	0	0	0	0
LOC_Os01g06454	-	Chr1	-	3041412	3044348	1.82668	2.36675	1.23029	1.5385	1.07786	0.465371	1.1144	0.911778	1.53347	1.37662
LOC_Os01g06460	-	Chr1	+	3044483	3047221	23.1885	23.1435	17.9016	16.3897	14.557	14.0099	13.5387	14.9677	20.4401	18.6674
LOC_Os01g06470	-	Chr1	+	3047504	3051989	13.9043	13.1951	11.4993	10.4802	8.93788	7.22393	7.49241	6.89951	10.6731	10.6293
LOC_Os01g06490	-	Chr1	+	3054465	3057198	5.75781	5.93551	5.41956	6.34777	11.4469	13.1471	14.5913	14.4785	11.2368	9.12949
LOC_Os01g06500	-	Chr1	-	3058543	3059717	5.29727	4.67406	2.447	2.549	3.4263	4.21625	5.57371	5.92068	5.60616	4.30623
LOC_Os01g06510	-	Chr1	+	3060994	3066189	0	0	0	0	0	0	0	0	0	0
LOC_Os01g06520	-	Chr1	-	3067323	3071243	0	0	0	0	0	0	0	0	0	0
LOC_Os01g06530	-	Chr1	+	3078707	3082336	0	0	0	0	0	0	0	0	0	0
LOC_Os01g06540	-	Chr1	-	3083395	3084568	0.168798	0.220242	0	0	0.052759	0	0.21347	0	0	0
LOC_Os01g06550	-	Chr1	-	3085406	3090887	4.8608	5.77943	11.6739	12.159	5.2779	5.76912	5.14346	5.2236	5.41888	5.42333
LOC_Os01g06560	-	Chr1	-	3091123	3092865	0.11681	0.093923	0.451875	0.348643	0.218145	0.255976	1.79312	1.0481	1.15082	0.661435
LOC_Os01g06570	-	Chr1	+	3095210	3095930	0	0	0	0	0	0	0	0	0	0
LOC_Os01g06580	-	Chr1	-	3097346	3098527	116.493	115.423	73.8906	79.1223	51.4567	50.2743	70.5968	66.5054	42.5818	40.6338
LOC_Os01g06590	-	Chr1	-	3099428	3105235	6.77197	7.24936	10.5538	10.1426	15.7669	17.5835	17.0488	16.7128	19.2139	21.6624
LOC_Os01g06600	-	Chr1	-	3108117	3113963	25.9945	26.7746	23.7876	21.588	16.6228	18.8772	17.081	17.9188	20.1329	21.6601
LOC_Os01g06610	-	Chr1	-	3116162	3116902	0.027108	0	0	0	0	0	0	0	0	0
LOC_Os01g06620	-	Chr1	+	3122888	3124069	0	0	0	0	0	0	0	0	0	0
LOC_Os01g06630	-	Chr1	-	3124351	3125325	0	0	0	0	0	0	0	0	0.062852	0
LOC_Os01g06640	-	Chr1	+	3128992	3130722	0.986158	0.645915	0.701983	0.570102	0.60208	0.370833	0.655994	0.350774	0.612348	1.25675
LOC_Os01g06650	-	Chr1	+	3134217	3135409	0	0	0	0	0	0	0	0	0	0
LOC_Os01g06660	-	Chr1	-	3136104	3140217	1.84856	2.50406	2.48177	2.42705	2.37544	2.55855	3.28865	3.01327	2.53499	2.1789
LOC_Os01g06670	-	Chr1	-	3143601	3146812	0	0	0	0	0	0	0	0	0	0
LOC_Os01g06680	-	Chr1	-	3147379	3152501	0	0	0	0	0	0	0	0	0	0
LOC_Os01g06690	-	Chr1	+	3157179	3158987	0	0	0	0	0	0	0	0	0	0
LOC_Os01g06700	-	Chr1	-	3161320	3167666	0	0	0	0	0	0	0	0	0	0
LOC_Os01g07200	-	Chr1	+	3397337	3400518	15.3427	14.8467	15.0376	14.778	11.8847	10.911	16.7497	16.6255	20.5687	20.4317
LOC_Os01g07212	-	Chr1	+	3401288	3407358	6.43154	6.47261	4.7929	5.3917	4.53423	5.10773	3.86168	4.30422	5.78366	5.70934
LOC_Os01g06980	.	Chr1	-	3294624	3295212	0	0	0	0	0	0	0	0	0	0
LOC_Os01g06990	.	Chr1	-	3297850	3298410	0	0	0	0	0	0	0	0	0	0
LOC_Os01g07000	.	Chr1	-	3300442	3301010	0	0	0	0	0	0	0	0	0	0
LOC_Os01g07010	.	Chr1	-	3303523	3304092	0	0	0	0	0	0	0	0	0	0
LOC_Os01g07020	.	Chr1	-	3306319	3306894	0	0	0	0	0	0	0	0	0	0
LOC_Os01g07030	.	Chr1	-	3312462	3313273	0	0	0	0	0	0	0	0	0	0
LOC_Os01g07040	.	Chr1	-	3315002	3315609	0	0	0	0	0	0	0	0	0	0
LOC_Os01g07050	.	Chr1	-	3317554	3318111	0	0	0	0	0	0	0	0	0	0
LOC_Os01g07060	.	Chr1	-	3320451	3321035	0	0	0	0	0	0	0	0	0	0
LOC_Os01g07070	-	Chr1	+	3322774	3328256	16.7555	17.0455	13.8726	14.7401	8.05377	7.51197	7.57077	8.73293	11.3402	12.3747
LOC_Os01g07080	-	Chr1	-	3328533	3331963	6.76551	7.20668	8.71808	8.47384	5.69425	4.80078	5.17716	4.78208	6.16885	6.93422
LOC_Os01g07090	-	Chr1	-	3332952	3336075	29.3821	29.8713	36.4658	33.6983	59.5391	63.3047	61.6302	58.2718	69.2639	71.6874
LOC_Os01g07100	-	Chr1	+	3336408	3342886	12.7887	10.9854	12.2795	12.2603	11.1396	12.3836	11.3156	11.3084	12.4052	12.0274
LOC_Os01g07110	-	Chr1	-	3345203	3355066	1.85992	1.70837	2.02941	1.98583	1.73182	1.80156	1.21436	0.972541	1.0938	1.45511
LOC_Os01g07120	-	Chr1	+	3356383	3361204	2.74675	3.14977	2.68483	1.82829	2.67004	2.29113	3.48128	3.75926	3.38768	2.60255
LOC_Os01g07130	-	Chr1	-	3358521	3360676	0.076438	0.012117	0.131402	0.019811	0.854336	0.51485	0.086495	0.02727	0.176839	0.119012
LOC_Os01g07140	-	Chr1	-	3361963	3367663	1.40567	1.14656	0.819672	0.527058	0.757786	0.821577	0.388983	0.606716	1.2369	1.58597
LOC_Os01g07150	-	Chr1	+	3376593	3377205	0.999884	1.5543	0.539805	0.306407	0.39524	0.378547	0.236099	0.702708	0.114704	0.261953
LOC_Os01g07160	-	Chr1	-	3380727	3382058	0	0	0	0	0	0	0	0	0	0
LOC_Os01g07170	-	Chr1	-	3386907	3390756	4.55827	4.84267	4.62921	4.91029	4.54833	5.16678	3.54058	3.87091	3.51968	3.4032
LOC_Os01g07240	-	Chr1	-	3414659	3415986	21.6907	20.5124	14.24	14.8351	14.1723	12.0174	15.2845	13.7245	28.6556	27.2645
LOC_Os01g07280	-	Chr1	-	3431606	3435618	1.09622	0.852106	0.582121	0.274184	0.501296	0.488829	0.700548	0.494327	0.863222	0.808463
LOC_Os01g07250	-	Chr1	+	3422011	3425559	6.41679	6.08497	13.7676	13.5589	10.8562	11.9997	8.94101	8.95235	11.3362	11.6446
LOC_Os01g07260	-	Chr1	-	3425737	3429654	10.5365	10.0473	8.81157	10.0991	6.39804	6.74762	5.03643	4.43977	6.432	5.98904
LOC_Os01g07270	-	Chr1	+	3430549	3430923	2.96827	2.19442	3.07701	3.02077	2.37424	1.9689	2.64775	1.74466	2.95417	2.4918
LOC_Os01g07300	-	Chr1	+	3445159	3446607	5.59614	5.86056	5.04843	4.80232	2.66558	2.44787	4.02186	3.9596	3.43816	3.90561
LOC_Os01g07340	-	Chr1	-	3465634	3467520	0.711871	0.864546	0.586887	0.502463	0.312603	0.274055	0.461834	0.269623	0.535109	0.183738
LOC_Os01g07350	-	Chr1	-	3467858	3472117	1.45457	1.36717	1.12545	0.995722	1.20805	0.972189	1.00822	1.12573	0.948251	0.946725
LOC_Os01g07360	-	Chr1	-	3473760	3477924	7.00926	7.43827	4.12254	4.6674	4.52707	4.33217	3.54051	2.77979	3.78497	4.02196
LOC_Os01g07310	-	Chr1	-	3446936	3450222	70.8291	68.0776	50.4406	49.2353	45.9136	50.3881	45.5784	46.8468	54.4677	56.0437
LOC_Os01g07320	-	Chr1	+	3455254	3456059	1.55124	2.0797	1.73264	2.0387	1.25318	1.50074	0.658213	0.7218	2.44953	2.54509
LOC_Os01g07330	-	Chr1	-	3456200	3464954	1.60657	1.52476	1.50049	1.69313	1.48081	1.7822	1.0995	1.2134	0.749724	1.48174
LOC_Os01g07370	-	Chr1	-	3479338	3484579	23.8173	20.8107	29.3116	29.1429	34.2522	36.4594	21.2711	21.6528	32.3443	33.4469
LOC_Os01g07376	-	Chr1	-	3489310	3491991	7.22798	6.57508	6.87531	7.35173	10.851	7.88629	7.83061	6.8348	10.967	11.6346
LOC_Os01g07382	-	Chr1	-	3493219	3496598	12.0255	11.7048	8.18712	8.64909	6.1505	4.902	3.90434	3.84309	7.87851	7.78179
LOC_Os01g07390	-	Chr1	+	3501094	3504833	10.6545	10.2068	24.0605	23.8501	11.5254	11.7511	7.60229	7.85171	12.4687	11.6039
LOC_Os01g07400	-	Chr1	+	3505665	3510531	9.06648	7.43186	5.48271	6.09421	5.32445	6.0199	5.05578	5.60254	5.46923	6.26012
LOC_Os01g07410	-	Chr1	+	3511835	3515902	14.3039	14.3001	16.4142	15.7436	9.80877	12.0154	9.1989	9.60194	12.0646	10.8841
LOC_Os01g07420	-	Chr1	-	3516658	3519175	17.7822	17.1724	11.584	11.0395	7.08834	5.58462	5.00735	5.76254	7.29758	7.03887
LOC_Os01g07430	-	Chr1	-	3520778	3521976	0.184407	0.130023	0	0	0	0.038148	0	0	0.032591	0
LOC_Os01g07450	.	Chr1	+	3532859	3533749	0	0	0	0	0.044947	0	0	0.023537	0.025657	0.121681
LOC_Os01g07460	.	Chr1	+	3536083	3536467	0	0	0	0	0	0	0	0	0	0
LOC_Os01g07470	.	Chr1	+	3540841	3541272	0	0	0	0	0	0	0	0	0	0
LOC_Os01g07480	-	Chr1	-	3551044	3553146	0.866754	1.53954	1.29899	1.19565	0.910675	0.563735	0.259809	0.359453	1.58972	1.41521
LOC_Os01g07490	-	Chr1	-	3559732	3574280	15.4824	15.4402	10.6272	10.5295	11.1982	12.421	9.50351	10.2667	10.3592	10.8223
LOC_Os01g07500	-	Chr1	-	3577466	3581859	18.8951	17.1408	12.7355	12.0736	11.7736	11.5519	11.5241	12.343	9.4177	8.14929
LOC_Os01g07520	-	Chr1	-	3591811	3596154	22.9959	22.157	17.3593	17.5286	17.8538	17.8237	16.7728	17.7059	16.0766	14.8992
LOC_Os01g07540	-	Chr1	+	3610392	3615764	2.33206	2.99537	1.8156	1.99473	2.36096	1.94501	1.56464	2.18943	2.69756	1.92484
LOC_Os01g07530	-	Chr1	-	3598418	3602211	9.18459	8.94611	11.6538	10.9993	18.608	16.9585	24.4834	23.1212	22.3441	21.5573
LOC_Os01g07550	-	Chr1	-	3616498	3619216	2.94875	3.08137	2.6188	1.0906	2.13907	2.07714	1.77205	2.96861	1.18974	1.97868
LOC_Os01g07560	-	Chr1	+	3621211	3625356	8.59637	8.01193	4.33894	4.80877	4.29831	4.0593	3.88199	4.10654	4.79958	3.42793
LOC_Os01g07570	-	Chr1	-	3633275	3639164	13.7408	12.5785	11.1795	9.61839	7.79909	6.48872	6.23012	5.55246	12.5693	12.6323
LOC_Os01g07600	-	Chr1	+	3652273	3656479	0.0897	0.138086	0.247137	0.075404	0.189166	0.183644	0.129956	0.042314	0.068517	0.160577
LOC_Os01g07590	-	Chr1	+	3645587	3650362	2.69619	3.87973	3.38168	3.4881	5.40971	5.21627	4.6936	5.63603	6.28135	6.46284
LOC_Os01g07610	-	Chr1	+	3661688	3664319	0.839261	0.90775	0.678	0.878518	0.742673	0.344845	0.375029	0.225432	0.473031	0.974964
LOC_Os01g07620	-	Chr1	-	3665042	3666046	1.33409	0.765749	1.73742	1.35391	2.79911	2.7125	2.18036	2.04003	3.74255	4.18393
LOC_Os01g07640	-	Chr1	-	3676303	3680660	0.240597	0.220413	0.29197	0.228185	0.408328	0.493367	0.260517	0.356672	0.259474	0.263219
LOC_Os01g07660	-	Chr1	-	3682943	3687407	0.144726	0.125327	0.087592	0.079969	0.136116	0.021126	0.153101	0	0	0
LOC_Os01g07630	-	Chr1	-	3667439	3673065	19.4017	19.9709	20.0759	19.6972	14.2033	14.445	11.9485	13.4321	14.3821	14.9154
LOC_Os01g07710	-	Chr1	+	3702448	3704723	0	0	0.161484	0	0.036496	0.095742	0.028915	0	0.032112	0.087613
LOC_Os01g07700	-	Chr1	-	3696142	3699805	8.52947	9.3444	10.2205	10.063	21.9592	21.231	20.2622	24.6671	18.0381	18.3382
LOC_Os01g07720	-	Chr1	-	3705420	3709016	14.0768	12.2281	9.86617	8.93819	10.0013	10.7643	8.6396	9.07755	10.7794	10.5753
LOC_Os01g07730	-	Chr1	+	3711212	3713653	3.76234	4.29765	10.3545	9.84977	12.1571	12.7993	11.2451	11.7037	12.9895	12.3179
LOC_Os01g07740	-	Chr1	-	3713687	3718637	14.1308	13.0013	12.8977	12.6501	11.5122	11.7503	9.57224	9.89852	11.5194	11.7824
LOC_Os01g07750	-	Chr1	-	3720115	3723166	9.54713	10.4247	9.60523	8.38942	8.11077	7.76027	8.56123	7.80886	13.1434	13.7626
LOC_Os01g07760	-	Chr1	-	3724314	3729284	71.4518	72.1125	46.1797	43.9641	44.423	46.2297	45.1983	48.5522	57.7559	58.4277
LOC_Os01g07770	-	Chr1	+	3732150	3733930	6.34297	5.9892	10.1811	10.1382	7.76953	8.18959	6.354	6.90097	12.0926	9.18943
LOC_Os01g07780	-	Chr1	+	3735829	3736828	22.8703	21.4348	26.3833	24.5006	22.7088	20.6895	26.046	25.7986	34.1238	32.6841
LOC_Os01g07790	-	Chr1	+	3737893	3740685	0	0	0.00562	0.009584	0.013592	0.041404	0.018051	0.022482	0.00178	0
LOC_Os01g07800	-	Chr1	-	3737903	3742067	1.41322	1.3306	1.41866	1.30583	2.76794	2.79757	2.47665	2.85885	2.02653	1.80105
LOC_Os01g07810	-	Chr1	-	3742694	3744539	43.5163	46.435	38.0948	38.5063	26.4883	24.1746	25.3303	26.1799	47.5866	40.4303
LOC_Os01g07970	-	Chr1	-	3855046	3856060	29.2366	29.4443	15.5259	15.9539	13.8853	8.58413	16.4272	18.2531	23.7624	22.9465
LOC_Os01g07980	-	Chr1	-	3858824	3861839	1.96219	2.34384	2.99865	3.47086	1.79065	2.31943	1.72115	1.73708	2.12175	2.2856
LOC_Os01g07990	-	Chr1	+	3864260	3868543	0.014067	0.008011	0.01312	0.007701	0	0	0.00142	0	0	0
LOC_Os01g08000	-	Chr1	-	3870734	3874321	1.02432	1.49277	1.49859	1.6997	0.959955	1.29844	0.86583	0.405488	0.917382	1.0778
LOC_Os01g07850	-	Chr1	+	3779634	3782004	0	0	0.075019	0.109292	0	0	0	0	0.073786	0.042464
LOC_Os01g07860	-	Chr1	-	3783691	3786243	0	0	0	0	0	0	0	0	0	0
LOC_Os01g07870	-	Chr1	+	3804528	3811030	3.16728	2.66617	6.0577	6.39239	7.05044	6.93395	6.2498	6.59065	4.718	5.1824
LOC_Os01g07880	-	Chr1	-	3811149	3812069	5.58086	5.70055	4.3099	4.92692	3.71144	2.4527	4.12085	4.2441	11.2703	9.90725
LOC_Os01g07890	-	Chr1	-	3818046	3818774	1.6112	1.06266	1.67977	3.17376	4.44555	4.14575	2.86556	4.46894	5.43678	5.48988
LOC_Os01g07900	-	Chr1	-	3819067	3819782	0	0	0	0	0	0	0	0	0	0
LOC_Os01g07910	-	Chr1	-	3820168	3824523	19.8619	18.4177	15.2242	15.1978	11.3463	12.3607	9.26034	10.344	14.4925	13.956
LOC_Os01g07920	-	Chr1	-	3827039	3830347	3.64089	3.3887	2.01286	2.41829	1.72569	1.35019	1.51886	1.30927	2.58479	2.28822
LOC_Os01g07930	-	Chr1	-	3830492	3831846	0	0	0	0	0	0	0	0	0	0
LOC_Os01g07940	-	Chr1	-	3835129	3838211	3.37362	2.90053	2.32378	2.18284	2.12444	1.63229	1.0596	1.09635	2.19584	2.13566
LOC_Os01g07950	-	Chr1	+	3842753	3845541	5.90309	4.69568	3.5866	2.85518	2.78546	3.67694	1.95808	3.03016	2.97243	3.19472
LOC_Os01g07960	-	Chr1	-	3846181	3850245	51.1089	53.3312	43.5635	41.9375	36.8275	36.5924	27.9507	32.5935	48.2575	50.3653
LOC_Os01g08160	-	Chr1	+	3953039	3955491	2.74134	2.99341	3.37394	3.24309	2.98113	2.15394	2.46502	2.47815	2.69736	2.85447
LOC_Os01g08170	-	Chr1	+	3958210	3962125	0	0.024745	0	0	0	0.061714	0	0.017591	0.021879	0.027699
LOC_Os01g08010	-	Chr1	+	3875761	3878459	1.40624	1.73545	0.677615	0.5618	1.08526	0.734132	0.965028	0.937154	0.745733	1.27459
LOC_Os01g08020	-	Chr1	-	3878069	3900085	2.12573	2.20577	1.15567	1.35777	31.6201	29.1022	16.6981	18.9853	15.2621	16.562
LOC_Os01g08050	-	Chr1	+	3901384	3901836	0	0	0	0	0	0	0	0	0	0
LOC_Os01g08060	-	Chr1	+	3903490	3904910	0.036798	0.1726	0.070977	0	0	0.024274	0.039816	0.024458	0.025778	0.133919
LOC_Os01g08070	.	Chr1	+	3905249	3907429	0	0	0	0	0	0	0.019877	0	0	0
LOC_Os01g08090	-	Chr1	+	3917918	3920458	0.614489	0.546872	0.192323	0.549935	0.152381	0.208553	0.071895	0.286682	0.246461	0.287048
LOC_Os01g08100	-	Chr1	+	3921356	3923134	0.598349	0.72678	0.264269	0.265363	0.224444	0.319502	0.177332	0.14897	0.319735	0.309746
LOC_Os01g08110	-	Chr1	+	3924363	3926556	0.351742	0.515252	0.299775	0.397961	0.439287	0.524723	0.38183	0.617357	0.691571	0.461005
LOC_Os01g08120	-	Chr1	-	3927450	3929447	0.826412	0.775201	0.401215	0.344811	0.407955	0.338658	0.281195	0.39448	0.346828	0.354361
LOC_Os01g08130	-	Chr1	+	3932329	3933352	34.2298	30.5589	11.4243	12.1452	21.1078	16.5139	24.7446	24.3555	26.4038	25.7802
LOC_Os01g08140	-	Chr1	+	3937749	3938912	32.673	31.8705	11.3845	12.049	23.9974	19.478	27.8759	26.8267	25.7864	24.4547
LOC_Os01g08150	-	Chr1	-	3939131	3942405	11.8851	12.2876	8.74114	8.28585	7.64423	8.87757	6.92445	6.56151	7.08216	7.12151
LOC_Os01g08770	-	Chr1	+	4397652	4402081	11.0901	11.7179	11.0467	11.5966	7.51159	6.14933	6.16181	5.65336	7.50731	8.35259
LOC_Os01g08790	-	Chr1	+	4415416	4416132	2.19232	2.64258	1.68271	1.86622	1.94999	0.47483	0.538938	1.02678	1.2302	1.45442
LOC_Os01g08780	-	Chr1	-	4402620	4407292	2.40349	1.96041	1.89214	1.44785	1.08231	1.14935	1.30449	1.57906	2.72963	3.12028
LOC_Os01g08800	-	Chr1	+	4417283	4419160	0.10146	0.104103	0.280513	0.293563	0.087446	0.304018	0.062381	0.020871	0.115392	0.080319
LOC_Os01g08190	-	Chr1	+	3975902	3984922	4.58834	3.8649	3.25744	3.0693	3.05911	3.3547	1.92282	1.90455	2.40686	3.06557
LOC_Os01g08200	-	Chr1	+	3986612	3995398	25.8791	24.2017	23.4487	22.9008	16.2369	17.0897	14.338	13.6256	17.2075	17.6387
LOC_Os01g08220	-	Chr1	-	4003659	4004946	11.332	12.2224	10.8911	9.84059	16.5451	12.585	18.1321	18.6857	20.0991	22.1466
LOC_Os01g08240	-	Chr1	-	4023146	4023442	0	0	0	0	0	0	0	0	0.062146	0
LOC_Os01g08250	-	Chr1	-	4024855	4030589	0.03111	0.033321	0.007455	0	0.019004	0	0.024495	0.010639	0.038783	0.015879
LOC_Os01g08260	-	Chr1	-	4033751	4037473	41.9675	40.7822	29.5274	29.7884	31.0766	30.3232	25.7591	27.0058	32.1564	34.3593
LOC_Os01g08270	-	Chr1	-	4051856	4057690	10.9328	11.518	15.3461	17.7199	14.0898	15.9671	13.075	12.7418	17.3959	16.991
LOC_Os01g08280	-	Chr1	+	4059510	4063190	6.0037	6.22819	5.29267	4.90807	7.03402	6.76119	5.40633	5.59521	7.34093	7.81109
LOC_Os01g08290	-	Chr1	+	4063704	4066374	5.52117	5.3876	3.27132	2.80523	2.907	2.97279	2.12385	1.75987	3.61212	3.35453
LOC_Os01g08300	-	Chr1	-	4066623	4067218	9.2517	8.73704	5.28506	4.52819	4.62451	3.81096	4.10575	3.1664	4.73096	8.05448
LOC_Os01g08310	-	Chr1	-	4068617	4070372	11.1024	11.164	8.05875	8.69725	8.25042	10.137	5.92511	6.27623	8.10629	8.42115
LOC_Os01g08320	-	Chr1	-	4073676	4076438	56.7634	57.2283	21.6445	20.5171	26.4503	21.4325	24.9508	24.0051	46.1343	48.8769
LOC_Os01g08330	-	Chr1	+	4081316	4082680	0	0	0	0	0	0	0	0	0	0
LOC_Os01g08340	-	Chr1	+	4091068	4094859	1.1543	1.14487	0.904515	0.850097	0.458092	0.731294	0.546214	0.681848	0.744156	0.955446
LOC_Os01g08350	-	Chr1	+	4095856	4096249	0	0	0	0	0	0	0	0	0.526921	0.318715
LOC_Os01g08360	-	Chr1	+	4099383	4101882	6.15446	7.20537	3.13723	2.17246	1.93888	1.36558	1.21839	1.80407	4.8096	4.40126
LOC_Os01g08370	-	Chr1	+	4106828	4108541	2.62431	2.52932	2.07155	1.67886	1.39815	2.29884	2.0162	1.60332	1.50254	1.90385
LOC_Os01g08380	-	Chr1	-	4110380	4112127	4.78608	5.10921	3.69565	4.73966	2.2122	1.26131	1.99572	1.84148	6.93206	5.21555
LOC_Os01g08390	-	Chr1	+	4116451	4116943	0	0	0	0	0	0	0	0	0	0
LOC_Os01g08400	-	Chr1	+	4118041	4122579	20.9129	19.8598	16.4127	15.2933	14.2817	14.5517	13.2336	13.9857	10.4517	11.8333
LOC_Os01g08410	-	Chr1	+	4123420	4126379	41.596	41.3046	43.145	44.7092	29.4331	24.0637	30.3442	31.1144	37.6148	38.4819
LOC_Os01g08420	-	Chr1	+	4133703	4140633	7.39612	6.97671	8.56015	8.2581	9.10124	10.0436	7.32174	8.27452	7.44256	8.62561
LOC_Os01g08430	-	Chr1	+	4143351	4150414	8.94014	8.29655	6.76818	7.09052	7.93354	8.36976	7.93253	7.94151	6.17342	7.28104
LOC_Os01g08440	-	Chr1	-	4152864	4154680	5.65899	5.39386	4.96991	5.69997	37.1051	33.7555	36.7613	37.078	89.2906	86.3377
LOC_Os01g08450	-	Chr1	-	4160946	4165165	51.1439	44.4614	44.4438	44.0776	37.9038	41.5781	39.4284	39.8187	41.1946	45.498
LOC_Os01g08460	-	Chr1	-	4167511	4171559	2.12504	1.66579	3.35085	2.65959	19.6532	19.368	12.0763	11.615	8.62793	10.3942
LOC_Os01g08464	-	Chr1	-	4175051	4177259	0.236994	0.198788	0	0	0.14183	0.153894	0.082612	0	0.118538	0.153329
LOC_Os01g08470	-	Chr1	-	4179159	4181434	11.7105	12.1148	6.34563	7.10521	5.69037	5.36129	12.1357	13.6471	6.5217	6.24154
LOC_Os01g08480	-	Chr1	-	4187493	4191715	0	0	0	0	0	0	0	0	0	0
LOC_Os01g08490	-	Chr1	+	4196937	4198833	0	0	0	0	0	0	0	0	0	0
LOC_Os01g08500	-	Chr1	-	4199413	4201316	0	0	0.026332	0	0	0	0	0	0	0
LOC_Os01g08510	-	Chr1	-	4208553	4213302	42.4447	41.396	62.8551	57.6441	78.6626	81.1965	63.4599	66.9546	57.3115	56.6185
LOC_Os01g08520	-	Chr1	-	4215032	4217547	7.57773	7.72532	6.74599	5.9287	4.47104	4.47437	3.38409	3.49297	4.64563	3.80624
LOC_Os01g08530	-	Chr1	-	4232100	4233560	0.494596	0.2942	0.295416	0.386062	0.291669	0.167092	0.344589	0.294503	1.43616	1.6806
LOC_Os01g08540	-	Chr1	-	4234514	4244531	2.78104	3.02216	1.91799	2.23619	1.37902	1.53804	1.16738	0.962993	1.20623	1.47826
LOC_Os01g08550	-	Chr1	-	4245417	4249851	2.24525	1.91795	2.32653	1.81211	1.92207	1.5963	1.38669	1.15697	1.76747	1.3971
LOC_Os01g08560	-	Chr1	+	4253838	4259626	77.0877	80.3208	37.8567	38.3343	41.2992	45.349	34.3754	34.3126	37.0971	37.6299
LOC_Os01g08570	-	Chr1	+	4264247	4270356	0	0	0	0	0	0	0	0	0	0
LOC_Os01g08580	-	Chr1	-	4272797	4276333	9.1107	9.0627	10.3403	10.584	7.25539	5.2085	7.04471	5.8767	7.70467	7.23309
LOC_Os01g08590	-	Chr1	+	4278871	4279113	0	0	0	0	0	0	0	0	0	0
LOC_Os01g08600	-	Chr1	-	4281714	4283625	3.96165	3.79167	3.92955	3.31409	2.13682	2.405	2.54639	1.721	4.85835	2.88718
LOC_Os01g08610	-	Chr1	+	4284626	4288083	0	0	0	0	0	0	0	0	0	0
LOC_Os01g08620	-	Chr1	+	4291014	4291325	0	0	0	0	0	0	0	0	0	0
LOC_Os01g08630	-	Chr1	-	4297867	4302381	0	0	0	0	0	0	0	0	0	0
LOC_Os01g08640	-	Chr1	+	4304785	4305167	0	0	0	0	0	0	0	0	0	0
LOC_Os01g08650	-	Chr1	+	4306882	4309963	0.347492	0.3874	0.271957	0.274156	0.464337	0.345264	0.131414	0.116423	0.355859	0.47675
LOC_Os01g08660	-	Chr1	-	4313645	4315834	37.8391	35.5662	39.0357	37.9948	28.0805	29.0814	23.9676	24.0092	33.2615	33.4519
LOC_Os01g08670	-	Chr1	-	4317974	4318780	9.09725	7.71123	8.06419	7.05063	5.99394	6.39899	3.78062	3.70555	8.29782	6.47533
LOC_Os01g08680	-	Chr1	-	4322727	4326342	1.93406	1.71565	2.42331	2.09257	2.18247	2.52001	2.06859	2.47616	1.73602	1.88867
LOC_Os01g08690	-	Chr1	+	4326578	4328863	4.21125	3.57049	1.83577	2.02237	1.42394	2.49806	2.43295	2.1959	2.67494	2.86443
LOC_Os01g08700	-	Chr1	-	4329152	4338486	24.7265	24.7293	245.787	242.499	96.2685	103.437	93.5673	97.4061	82.7771	84.4082
LOC_Os01g08710	-	Chr1	-	4340849	4356468	1.97117	1.91107	1.41278	0.994932	1.06906	0.955672	0.88239	0.857175	2.28618	1.94241
LOC_Os01g08720	-	Chr1	+	4357724	4361055	0.028654	0.02606	0.021622	0	0	0.008251	0	0.017206	0	0
LOC_Os01g08730	-	Chr1	+	4363128	4366827	0	0	0	0	0	0	0	0	0	0
LOC_Os01g08740	-	Chr1	-	4368738	4369265	0	0	0	0	0	0	0	0	0	0
LOC_Os01g08750	-	Chr1	+	4374129	4394083	15.6386	15.089	16.0234	16.628	13.0454	14.2182	11.1544	12.1445	12.154	12.0687
LOC_Os01g08760	-	Chr1	+	4395154	4397000	11.7576	10.7494	7.45777	8.92803	8.35537	9.72395	9.65258	10.1343	9.53394	9.1628
LOC_Os01g09130	-	Chr1	+	4587086	4587835	0.377104	0.677208	0	0	0	0	0.040389	0	0	0.048708
LOC_Os01g09170	-	Chr1	-	4603847	4610002	0	0	0	0	0	0.005632	0	0	0	0.006268
LOC_Os01g09200	-	Chr1	-	4621677	4631365	22.0827	20.6182	22.1292	22.0073	20.9208	23.999	19.3476	18.5132	20.6692	20.5783
LOC_Os01g09230	-	Chr1	+	4650095	4651961	0.270992	0.146897	0.386399	0.164416	0.269385	0.250652	0.162356	0.142914	0.341103	0.083634
LOC_Os01g09220	-	Chr1	+	4646427	4648260	13.9353	13.3138	0.591528	0.862395	0.835597	1.15483	1.57518	1.96602	10.3543	10.6948
LOC_Os01g08810	-	Chr1	+	4421318	4423107	2.90453	3.35478	2.26342	2.35504	2.42968	1.80803	2.37283	3.54829	2.8361	3.06974
LOC_Os01g08814	-	Chr1	-	4423892	4426884	5.29897	5.94911	5.51703	5.97558	5.31316	6.56855	4.52905	5.53348	6.34131	6.55251
LOC_Os01g08820	-	Chr1	-	4431532	4433679	4.43225	4.27659	3.80483	3.3224	2.35998	2.05464	1.94008	1.43303	2.79682	2.52461
LOC_Os01g08830	-	Chr1	+	4434089	4437971	19.9018	18.404	13.3462	14.2213	13.1415	13.0351	11.2424	10.6584	16.0517	15.6501
LOC_Os01g08840	.	Chr1	+	4440901	4441368	0	0	0	0	0	0	0	0	0	0
LOC_Os01g08850	-	Chr1	+	4444670	4448386	4.76526	5.7657	5.43	5.83867	3.46132	3.67225	2.65762	3.21605	4.32178	4.04341
LOC_Os01g08860	-	Chr1	-	4449032	4449876	0.023772	0.197036	0	0.024607	0	0	0.043049	0.04362	0.022289	0.147434
LOC_Os01g08870	.	Chr1	+	4453717	4454004	0	0	0	0	0	0	0	0	0	0
LOC_Os01g08880	.	Chr1	-	4454755	4457084	0	0	0	0	0	0	0	0	0	0
LOC_Os01g08890	.	Chr1	-	4459084	4484478	0	0	0	0	0	0	0	0	0	0
LOC_Os01g08930	-	Chr1	-	4485747	4490158	24.7511	25.4546	31.7317	30.5666	14.3022	14.2884	15.3311	14.015	14.9231	16.7285
LOC_Os01g08940	.	Chr1	-	4491056	4491481	0	0	0	0	0	0	0	0	0	0
LOC_Os01g08950	-	Chr1	+	4493365	4495153	1.40665	0.969069	0.458459	1.13768	0.673077	0.644144	0.569611	0.887499	1.04499	0.549714
LOC_Os01g08960	-	Chr1	-	4494598	4497627	13.156	13.3513	10.4366	11.5875	9.85453	9.04868	7.37646	6.73705	14.7474	14.0067
LOC_Os01g08970	-	Chr1	+	4497719	4504407	39.1327	37.5544	34.6438	33.8912	28.5238	26.7268	23.0065	22.879	31.8978	30.2943
LOC_Os01g08980	-	Chr1	-	4504620	4505211	0	0	0	0	0	0	0	0	0	0
LOC_Os01g08990	-	Chr1	+	4509225	4513098	0	0.022671	0	0	0.111491	0	0.075026	0	0.050457	0
LOC_Os01g09000	-	Chr1	-	4514298	4520613	36.4722	36.6395	38.4478	36.9202	25.9796	27.0078	21.8644	23.1594	27.1469	28.4223
LOC_Os01g09010	-	Chr1	+	4527986	4532893	100.169	93.6148	90.6322	84.2477	54.7383	46.5226	60.5421	59.2489	87.7433	85.7839
LOC_Os01g09020	-	Chr1	+	4534021	4540216	18.3177	18.8435	13.7016	12.9255	13.4661	14.0822	14.0314	14.398	13.6541	14.3582
LOC_Os01g09030	-	Chr1	+	4542296	4546560	2.60412	2.97167	3.32669	2.95376	2.54185	2.32287	2.38236	2.05061	2.77374	2.39737
LOC_Os01g09050	-	Chr1	-	4551112	4554640	0	0	0	0	0	0	0	0	0	0
LOC_Os01g09060	-	Chr1	-	4559006	4559950	0	0	0	0	0	0	0	0	0	0
LOC_Os01g09080	-	Chr1	+	4566304	4568617	0.591375	0.44037	0.228527	0.305593	0.304921	0.203059	0.15566	0.146366	0.822142	0.675472
LOC_Os01g09090	-	Chr1	+	4571784	4572218	0	0	0	0	0	0	0	0	0	0.065523
LOC_Os01g09100	-	Chr1	-	4572448	4573409	0.513526	0.190711	0.914918	0.647845	0.668741	0.169345	0.655745	0.828117	2.06299	2.15633
LOC_Os01g09110	-	Chr1	+	4575712	4576155	0	0	0	0	0	0	0	0	0	0
LOC_Os01g09120	-	Chr1	-	4581148	4584690	10.9964	9.90094	12.2504	12.4231	7.12696	6.20839	8.66799	9.1326	13.7761	13.49
LOC_Os01g09246	-	Chr1	+	4673400	4684865	17.5112	18.7017	19.8194	17.8728	18.2452	20.4541	14.6551	15.5372	16.53	16.1616
LOC_Os01g09270	-	Chr1	+	4713523	4713924	1.33974	1.73244	0.528685	1.66281	1.57064	1.61783	1.43307	0.84873	0.447168	0.738328
LOC_Os01g09260	-	Chr1	-	4697314	4699792	0.273022	0.220457	0.317564	0.291367	0.430008	0.677565	0.184668	0.247956	0.357048	0.431069
LOC_Os01g09252	-	Chr1	+	4688108	4693114	5.72427	5.41112	4.75913	5.07965	8.16586	6.63756	6.84853	6.49099	7.27403	7.57093
LOC_Os01g09290	-	Chr1	+	4724181	4724759	0.865474	0.956759	0.855113	0.532447	0.699231	0.224923	0.462142	0.190343	0.345451	1.26211
LOC_Os01g09280	-	Chr1	-	4714468	4718746	4.58971	4.17159	9.15382	8.83007	5.66824	4.97279	4.52812	4.51666	9.31957	7.22188
LOC_Os01g09300	-	Chr1	+	4726659	4731243	22.2049	21.7713	18.8183	19.2759	53.8221	53.1132	35.9201	37.4493	32.8263	33.1348
LOC_Os01g09305	-	Chr1	-	4732052	4733048	11.0092	9.69396	9.49318	8.24222	15.6741	19.0264	19.7595	16.9684	13.5831	12.6795
LOC_Os01g09310	-	Chr1	-	4734012	4737606	5.1597	4.73475	4.41121	4.94921	8.48087	8.94427	8.29377	8.35674	4.96734	5.65756
LOC_Os01g09320	-	Chr1	-	4738905	4744591	80.3945	79.0493	43.7557	43.4771	67.1288	70.9848	88.8203	93.199	96.1523	93.8284
LOC_Os01g09520	-	Chr1	+	4857087	4863438	0	0.018308	0	0.01528	0.01604	0.018123	0	0	0.006276	0
LOC_Os01g09340	-	Chr1	-	4753606	4756578	0	0	0	0	0	0	0	0	0	0
LOC_Os01g09350	-	Chr1	-	4758725	4758988	0	0	0	0	0	0	0	0	0	0
LOC_Os01g09360	-	Chr1	-	4759946	4760712	0	0	0	0	0	0	0	0	0	0
LOC_Os01g09370	-	Chr1	-	4761304	4767339	24.3968	25.8978	23.0899	23.4538	14.5696	16.5736	13.8889	13.0037	14.5662	15.5733
LOC_Os01g09384	-	Chr1	-	4768735	4782706	0.023103	0.018757	0.017243	0	0	0.026164	0	0	0.029394	0
LOC_Os01g09400	-	Chr1	+	4786478	4787242	0	0	0	0	0	0	0	0	0	0
LOC_Os01g09410	-	Chr1	+	4791837	4795348	0	0	0	0	0	0	0	0	0	0
LOC_Os01g09420	-	Chr1	-	4796155	4798479	0.530133	0.962674	1.05478	1.20304	1.12058	0.631049	1.04165	0.901261	0.895127	0.920063
LOC_Os01g09430	-	Chr1	+	4800247	4802179	23.5495	23.7447	30.5387	30.8109	21.2336	19.3733	34.2497	33.9083	30.2693	27.281
LOC_Os01g09440	-	Chr1	+	4807985	4808500	0	0	0	0	0.037665	0	0	0	0	0
LOC_Os01g09450	-	Chr1	+	4816845	4818962	5.78902	7.0139	13.0738	12.8952	10.1158	8.42069	14.7047	13.6173	15.8507	16.634
LOC_Os01g09460	-	Chr1	-	4820104	4823129	1.54676	1.24205	1.35276	0.714616	1.09113	0.762261	0.708115	0.945263	1.79991	2.06182
LOC_Os01g09470	-	Chr1	+	4826590	4828735	3.19367	3.61639	2.68982	2.76307	1.88505	2.34089	1.51993	1.19576	1.88859	1.86283
LOC_Os01g09480	-	Chr1	-	4837004	4838215	0	0	0	0	0	0	0	0	0	0
LOC_Os01g09490	-	Chr1	+	4840354	4845339	0	0	0	0.004856	0	0.003754	0	0	0	0
LOC_Os01g09500	-	Chr1	-	4849901	4852193	2.40748	3.7646	0.631676	1.12398	1.53624	0.880215	1.02985	0.828889	0.71651	1.02975
LOC_Os01g09510	-	Chr1	+	4852430	4854566	273.164	266.933	246.253	245.633	171.863	184.053	139.998	148.882	196.227	189.997
LOC_Os01g09540	-	Chr1	-	4872119	4873806	95.8953	86.2102	257.368	246.668	104.932	90.1009	103.324	106.149	139.496	131.259
LOC_Os01g09550	-	Chr1	-	4879207	4885949	8.64698	8.39855	7.5184	7.09797	5.48739	5.26027	5.52442	5.49111	5.49129	5.56967
LOC_Os01g09560	-	Chr1	+	4891516	4896876	95.2407	95.5344	85.8616	84.3885	60.7902	64.384	55.1363	57.1172	60.4701	60.0285
LOC_Os01g09570	-	Chr1	+	4905501	4909514	16.8068	16.2306	9.26988	9.70454	18.7506	20.2436	26.7007	27.032	22.8581	24.0486
LOC_Os01g09580	-	Chr1	-	4909890	4914370	17.2957	19.0459	11.9085	13.2186	13.2037	14.4004	10.551	9.73652	10.0652	10.0409
LOC_Os01g09590	-	Chr1	-	4917884	4919224	2.69692	3.22307	3.91689	3.6901	4.77976	1.89827	3.08977	3.41171	5.94926	6.56518
LOC_Os01g09620	-	Chr1	-	4949047	4951126	21.7662	21.0533	9.27776	10.0727	15.3228	14.4142	37.194	36.6611	40.5344	41.7102
LOC_Os01g09640	-	Chr1	-	4971171	4973555	6.44609	7.13546	3.80145	4.37677	5.61351	6.02677	25.0501	25.9438	6.20239	5.9771
LOC_Os01g09660	-	Chr1	-	4979098	4980028	5.8862	6.58517	2.63222	3.08828	3.29517	2.16181	2.70146	3.74036	6.57841	7.17567
LOC_Os01g09670	-	Chr1	-	4982142	4985143	11.5025	9.51329	8.11299	7.60083	7.4334	7.84468	8.12559	8.43928	9.30372	9.96681
LOC_Os01g09790	-	Chr1	-	5052993	5055753	7.41277	7.47213	4.90996	4.79748	4.31042	4.13606	2.32363	2.45054	3.92777	3.72713
LOC_Os01g09700	.	Chr1	-	5002118	5005727	0	0	0.035774	0	0	0	0	0.043806	0.090587	0.109434
LOC_Os01g09710	.	Chr1	+	5010048	5012395	0	0	0	0	0	0	0	0	0	0
LOC_Os01g09720	-	Chr1	+	5014609	5015256	0.458576	0.296905	0.115863	0	0.054513	0.041775	0.084704	0.109781	0.069174	0
LOC_Os01g09730	-	Chr1	+	5016279	5018652	0	0	0	0	0	0	0	0	0	0
LOC_Os01g09740	-	Chr1	-	5017893	5020150	1.98115	2.0716	1.23175	1.39733	2.18732	1.92953	1.33633	1.2592	1.35258	1.8147
LOC_Os01g09750	-	Chr1	-	5021088	5025720	5.9813	4.88644	11.2384	11.2145	5.38654	6.41842	5.60571	4.81715	4.31851	4.13324
LOC_Os01g09760	-	Chr1	+	5028289	5037189	3.38521	3.28338	3.79489	3.81032	3.88709	4.29921	2.8936	2.9045	3.3723	3.32259
LOC_Os01g09770	-	Chr1	-	5037238	5040698	18.4303	16.9753	14.9598	13.3837	8.97313	9.22997	13.4493	13.1404	13.778	15.5548
LOC_Os01g09830	-	Chr1	+	5085833	5086559	4.87454	4.04263	1.53867	2.03866	1.32836	0.337638	1.60918	1.50766	2.75177	2.11913
LOC_Os01g09800	-	Chr1	-	5060416	5065236	3.76858	3.76314	4.24136	3.04508	2.78068	2.33154	2.462	2.82687	2.16453	3.113
LOC_Os01g09850	-	Chr1	+	5099501	5105923	11.6179	11.7951	7.67871	8.87594	7.34441	7.72773	6.76525	6.54503	9.82183	9.13667
LOC_Os01g09870	-	Chr1	-	5128149	5128667	0.292084	0.694452	0.034506	0.059293	0.058954	0	0.893952	0.336396	0.552317	0.232048
LOC_Os01g09860	-	Chr1	-	5109949	5117013	25.922	25.016	20.889	20.4288	16.3512	16.7661	12.2758	11.6916	14.1664	13.4434
LOC_Os01g10010	-	Chr1	-	5213932	5216703	14.318	12.9228	10.0148	9.42016	9.27703	8.1462	7.67081	7.60717	6.4009	6.40859
LOC_Os01g10030	-	Chr1	+	5227044	5229966	0.03459	0.046747	0.039448	0.106513	0.194889	0.094781	0.079718	0.066077	0.086255	0.102913
LOC_Os01g10020	-	Chr1	+	5218542	5220398	10.188	9.31936	7.15671	6.65344	4.97277	5.47799	4.96294	5.31417	5.65119	5.93922
LOC_Os01g09880	-	Chr1	-	5131471	5132918	65.3614	61.3162	51.278	53.0885	39.3463	36.3826	41.4077	40.5607	40.397	45.5376
LOC_Os01g09890	-	Chr1	-	5138463	5140925	28.3294	29.2339	25.3058	22.8764	18.0887	17.1919	16.1589	17.445	25.7282	25.1217
LOC_Os01g09900	-	Chr1	+	5148694	5150648	0	0.094506	0.046278	0.070165	0	0	0.019094	0.070413	0.124662	0.114251
LOC_Os01g09930	-	Chr1	+	5163291	5168424	0.96529	1.15741	1.54794	1.30552	3.48942	3.05871	3.802	4.35775	4.40289	3.81042
LOC_Os01g09940	-	Chr1	+	5171227	5171814	0	0	0.268768	0.099207	0	0	0	0.261387	0.184646	0
LOC_Os01g09950	-	Chr1	-	5173555	5174272	0	0	0	0	0	0	0	0	0	0
LOC_Os01g09960	-	Chr1	+	5176246	5183614	0	0	0	0	0	0	0	0	0	0
LOC_Os01g09970	-	Chr1	+	5190927	5191415	0	0	0	0	0	0	0	0	0	0
LOC_Os01g09980	-	Chr1	+	5195718	5196952	0	0	0	0	0	0	0	0	0	0
LOC_Os01g09990	-	Chr1	+	5201862	5204046	0.243935	0.140632	0.141513	0.171828	0.19643	0.038432	0.126215	0.075535	0.141822	0.358599
LOC_Os01g10000	-	Chr1	-	5210468	5213292	1.52145	0	1.68432	1.19642	1.12506	0	0.317869	0	0	0
LOC_Os01g10040	-	Chr1	+	5236623	5244520	10.5094	10.3724	8.32836	6.60876	5.67604	6.26543	5.92074	4.96523	8.62797	8.70442
LOC_Os01g10050	-	Chr1	-	5246503	5251192	12.4528	12.5506	13.9122	13.854	11.4834	11.0317	8.72905	8.8228	9.94595	10.5318
LOC_Os01g10070	-	Chr1	+	5256634	5257326	5.61801	7.4115	11.4652	12.8785	13.8778	13.2144	21.1394	17.7375	21.2286	19.7912
LOC_Os01g10080	-	Chr1	+	5258256	5261017	7.95158	8.10165	15.3518	14.9015	22.3205	23.6943	24.0404	24.1251	23.1949	20.4403
LOC_Os01g10090	-	Chr1	-	5261189	5262898	0.138222	0.482202	0.286558	0.268238	0.311939	0.272259	0.261784	0.249104	0.134004	0.283045
LOC_Os01g10110	.	Chr1	-	5270103	5275678	0	0.013469	0.048797	0.045456	0.034582	0.118874	0.334747	0.345263	0.25646	0.154047
LOC_Os01g10130	-	Chr1	-	5288135	5293325	0.07068	0.229036	0.100842	0.091493	0.211846	0.569595	0.072112	0.177142	0.235544	0.274285
LOC_Os01g10100	-	Chr1	-	5263422	5266102	6.1882	6.673	6.7013	6.34469	12.5691	16.6419	11.5449	11.5834	9.59359	9.07528
LOC_Os01g10140	-	Chr1	-	5307412	5318623	2.43129	2.30554	1.44716	1.2027	1.25546	1.69423	0.815538	1.20004	1.16456	2.31001
LOC_Os01g10150	-	Chr1	-	5328818	5335518	30.1239	31.1756	30.7927	29.4151	26.0269	26.3989	25.3896	25.2176	26.7662	29.7557
LOC_Os01g10160	.	Chr1	-	5336704	5337330	0	0	0	0	0	0	0	0	0	0
LOC_Os01g10230	-	Chr1	+	5384196	5385088	0.029992	0	0	0	0.03294	0	0.064654	0.091494	0.084363	0.293703
LOC_Os01g10170	.	Chr1	+	5339444	5339729	0	0	0	0	0	0	0	0	0	0
LOC_Os01g10180	-	Chr1	-	5352369	5353612	4.67798	4.9227	5.65072	6.04515	3.01335	3.7309	3.68474	5.9102	4.30274	4.44858
LOC_Os01g10195	-	Chr1	-	5361440	5362677	0.409641	0.806099	0.373221	0.137162	0.493982	0.590093	0.278774	0.205931	0.507208	0.48878
LOC_Os01g10200	.	Chr1	+	5369402	5369891	0	0	0	0	0	0	0	0	0	0
LOC_Os01g10210	-	Chr1	+	5373582	5374794	82.1364	85.4487	47.3963	49.448	138.73	131.906	134.594	138.004	119.674	119.723
LOC_Os01g10260	-	Chr1	-	5401401	5402015	0.82178	0.293336	0.370049	0.255147	1.82949	1.14523	0.957113	1.31754	1.80867	2.26266
LOC_Os01g10270	-	Chr1	-	5403302	5404567	0.067049	0	0.129824	0	0.195987	0.048341	0.051852	0.037752	0.092835	0.307829
LOC_Os01g10250	-	Chr1	-	5389733	5394414	7.23501	7.24772	6.9766	7.50762	13.2475	14.896	16.2451	15.3166	17.3648	16.0225
LOC_Os01g10504	-	Chr1	-	5559548	5568844	0.821976	0.608594	0.355881	0.210494	0.371519	0.396176	0.381262	0.49394	0.389678	0.212087
LOC_Os01g10640	-	Chr1	+	5685594	5686401	0.286392	0.185216	0.050978	0.098988	0.258086	0.03471	0.086676	0.186881	0.236667	0.291808
LOC_Os01g10630	-	Chr1	-	5675585	5679551	1.82479	2.09796	1.48758	1.97649	0.989695	0.920133	0.96871	0.810373	1.57193	1.87816
LOC_Os01g10520	-	Chr1	-	5578753	5585267	1.20794	1.24793	0.607249	0.500565	0.974134	0.792118	1.58566	1.2851	0.517231	0.810563
LOC_Os01g10530	-	Chr1	-	5591697	5599234	14.3031	15.2903	7.32258	6.72557	10.6124	9.89112	10.5676	11.4845	9.00878	9.1206
LOC_Os01g10550	-	Chr1	+	5600028	5600869	0	0	0	0	0	0	0	0	0	0
LOC_Os01g10560	-	Chr1	-	5616360	5616893	0	0	0	0	0	0	0	0	0	0
LOC_Os01g10580	-	Chr1	+	5639769	5641495	24.8139	25.1978	17.3797	16.6634	4.18782	2.90136	4.45223	5.2668	5.40976	5.59759
LOC_Os01g10590	-	Chr1	+	5652593	5655352	0.144418	0.067794	0	0	0	0	0	0	0	0
LOC_Os01g10600	-	Chr1	-	5663323	5668903	0.625178	0.610902	0.321441	0.11002	0.438911	0.248162	0.342527	0	0.356544	0.735136
LOC_Os01g10610	-	Chr1	-	5668988	5671470	25.6693	22.5555	12.1391	11.9584	11.9052	11.743	11.8428	13.1907	18.7909	18.0738
LOC_Os01g10680	-	Chr1	-	5699651	5707758	8.28476	7.85348	4.65759	4.60089	5.8475	4.16368	6.71825	5.79658	6.86159	7.42748
LOC_Os01g10760	.	Chr1	-	5750703	5751035	0	0.017624	0.105492	0.040378	0.269341	0	0	0	0.008295	0.095237
LOC_Os01g10280	-	Chr1	+	5406007	5412769	13.0937	12.4264	15.4095	15.4771	8.83609	8.1709	7.51042	7.36411	9.24186	9.74875
LOC_Os01g10290	-	Chr1	-	5413599	5416935	18.9289	18.9842	17.2822	16.8799	13.921	17.549	14.0927	14.5478	14.0633	14.4024
LOC_Os01g10300	-	Chr1	+	5417184	5418745	3.93566	4.02819	3.13036	2.67446	3.46505	3.84543	2.44551	3.03923	2.65289	3.03604
LOC_Os01g10310	-	Chr1	+	5424059	5424571	0.513471	0.304905	0.197644	0.193741	0.093945	0.097694	0.412838	0.045745	0	0
LOC_Os01g10320	-	Chr1	-	5426518	5430614	3.33404	3.30384	3.03692	3.09347	3.2986	2.86652	7.03763	6.89022	3.4626	3.09448
LOC_Os01g10340	-	Chr1	-	5435443	5442651	15.1621	16.1026	12.3177	12.3776	10.313	11.4955	8.93107	10.8874	12.6433	13.8191
LOC_Os01g10350	-	Chr1	+	5442857	5446266	9.08317	8.13911	8.75931	7.27979	4.51896	4.95629	4.4388	3.2932	4.76508	4.13037
LOC_Os01g10370	-	Chr1	-	5454554	5455691	0	0.120407	0	0	0	0	0.355485	0.270559	0	0
LOC_Os01g10380	-	Chr1	+	5464110	5467442	0.032234	0.038334	0.029912	0.032123	0	0	0.041948	0.009912	0	0
LOC_Os01g10390	-	Chr1	+	5470119	5473013	0	0	0	0	0	0	0.012992	0.018006	0	0
LOC_Os01g10400	-	Chr1	+	5478476	5479836	451.323	482.8	359.019	350.859	316.198	277.658	209.721	221.914	166.631	156.503
LOC_Os01g10410	-	Chr1	-	5485564	5487417	0	0	0	0	0	0	0	0	0	0
LOC_Os01g10420	-	Chr1	-	5490623	5491360	0	0	0	0	0	0	0	0	0	0.021759
LOC_Os01g10430	-	Chr1	+	5493186	5499451	17.5128	17.2562	16.3881	16.0203	14.9383	18.2807	12.2253	11.2101	13.8261	14.2092
LOC_Os01g10440	-	Chr1	+	5507002	5509548	0.884674	1.07057	0.650935	0.638391	1.02198	0.661564	1.30594	1.07532	1.70892	0.875097
LOC_Os01g10450	-	Chr1	-	5510516	5514480	9.0086	9.71165	8.13693	8.3602	15.1576	13.2654	10.9369	9.38805	11.8692	13.7487
LOC_Os01g10460	-	Chr1	+	5530497	5533609	3.81832	3.72764	1.78084	1.97025	1.41304	0.858652	1.08367	1.44989	0.681259	0.715071
LOC_Os01g10470	-	Chr1	-	5540629	5541520	0	0	0	0	0	0	0	0	0	0
LOC_Os01g10480	-	Chr1	-	5543648	5544544	0.167175	0.09306	0.049342	0.088969	0.042228	0	0	0.075806	0	0.157429
LOC_Os01g10490	-	Chr1	-	5549619	5551003	116.768	119.694	78.7091	80.1011	68.62	48.2099	60.3088	58.6027	74.4595	64.652
LOC_Os01g10690	-	Chr1	-	5718883	5724184	4.58819	4.22865	3.43406	3.51676	3.34452	3.57671	2.47175	2.44531	3.06841	2.48923
LOC_Os01g10790	-	Chr1	+	5760481	5764641	8.03894	7.5952	7.64892	6.89885	5.87811	5.48581	4.89228	4.38132	6.8036	6.35718
LOC_Os01g10800	-	Chr1	-	5764652	5767959	8.84183	9.20164	14.0562	15.2916	11.7901	11.7023	9.24989	9.09128	8.08686	8.19052
LOC_Os01g10810	-	Chr1	+	5768209	5769462	5.31804	4.56763	8.1638	6.74358	17.4576	16.6082	15.8901	15.4328	19.7412	18.7965
LOC_Os01g10820	-	Chr1	+	5770150	5772034	214.906	222.665	194.852	188.045	130.191	124.073	111.444	116.914	172.05	163.287
LOC_Os01g10830	-	Chr1	+	5773300	5774192	3.43395	2.66938	1.77129	2.51872	2.12227	1.99472	2.93582	2.19504	3.07023	2.54263
LOC_Os01g10840	-	Chr1	-	5774281	5778466	39.7267	39.5755	29.2092	31.8368	28.1852	28.1897	25.7753	27.5624	32.0513	28.6254
LOC_Os01g10850	-	Chr1	+	5789309	5791121	23.6978	23.3822	15.1223	14.6981	16.7544	17.0595	9.66229	12.6617	14.9441	11.81
LOC_Os01g10870	-	Chr1	+	5799607	5801142	0.025458	0.022177	0	0.020035	0.208006	0.558727	0.322538	0.558246	0.15883	0.142265
LOC_Os01g10860	-	Chr1	-	5794747	5797674	5.50317	5.59066	4.91027	4.77839	3.23036	3.851	2.43585	2.86866	3.98739	2.59475
LOC_Os01g10880	-	Chr1	+	5808045	5808340	24.0695	28.1313	17.6382	20.2389	10.9306	6.83658	16.0633	13.4008	24.7777	33.801
LOC_Os01g10890	-	Chr1	-	5809557	5811617	4.96596	4.65704	5.69369	5.81678	19.0904	15.8147	17.1107	16.9417	9.15896	9.77002
LOC_Os01g11910	-	Chr1	+	6462706	6465037	1.64957	1.92191	3.87142	3.95062	3.7141	3.16758	2.9582	3.32628	3.03395	2.73966
LOC_Os01g11940	-	Chr1	+	6494516	6499769	0.032399	0	0	0	0	0.239747	0.21151	0	0.06521	0.226621
LOC_Os01g11920	-	Chr1	+	6471718	6485507	2.7448	2.88559	1.8288	1.72717	1.47845	1.70244	1.4275	1.31849	1.29644	1.28151
LOC_Os01g10900	-	Chr1	-	5814778	5819207	1.35356	1.08704	1.02602	1.70969	0.744201	0.927991	0.718668	0.373922	1.0379	1.22502
LOC_Os01g10910	-	Chr1	+	5820255	5822506	0	0	0	0.034528	0.018711	0.016423	0	0	0.05452	0
LOC_Os01g10920	-	Chr1	-	5823869	5828251	0.359566	0.179622	0.1973	0.07721	0.135504	0.046443	0.072944	0.04288	0.06105	0.017133
LOC_Os01g10930	-	Chr1	-	5828553	5830832	2.6262	3.00239	1.75868	2.56504	1.62132	2.22528	1.63299	1.37079	1.43628	1.71664
LOC_Os01g10940	.	Chr1	-	5833613	5834107	0	0	0	0	0.001857	0.00271	0	0	0	0
LOC_Os01g10950	-	Chr1	-	5837475	5839898	35.1731	33.3889	45.5857	45.6745	47.9189	48.733	55.327	56.1712	75.8411	71.7652
LOC_Os01g10960	-	Chr1	-	5841736	5843574	3.59218	4.06974	4.22495	3.49364	3.85572	3.82294	2.92484	3.88314	4.18661	4.86266
LOC_Os01g10970	-	Chr1	+	5844702	5848945	0.020943	0	0	0	0	0	0	0.120997	0	0.089329
LOC_Os01g10980	-	Chr1	+	5856467	5857920	0.900187	0.505912	2.4018	2.61394	2.26629	2.59197	2.12629	1.44756	1.87611	2.40912
LOC_Os01g10990	-	Chr1	+	5861816	5863794	3.43231	4.15081	9.43442	7.9568	8.76102	6.88544	7.53753	6.61573	7.42146	8.17384
LOC_Os01g11000	-	Chr1	-	5865389	5869482	0	0	0	0	0	0	0	0	0	0
LOC_Os01g11010	-	Chr1	-	5875786	5877849	14.7873	14.2799	12.8132	11.4476	9.54126	9.86269	9.94853	10.906	12.5658	11.83
LOC_Os01g11020	-	Chr1	+	5884006	5884572	0	0	0	0	0	0	0	0	0	0
LOC_Os01g11040	-	Chr1	+	5890605	5898224	27.0932	24.5591	20.1648	20.5515	21.1002	25.7083	19.0736	19.2202	20.9102	21.9712
LOC_Os01g11054	-	Chr1	+	5899555	5909595	20.1968	20.1481	45.0477	42.4471	126.794	118.9	103.003	103.697	88.2429	86.1819
LOC_Os01g11070	-	Chr1	+	5911503	5916819	15.8707	16.0976	16.3085	15.1966	10.5217	11.1642	8.40352	7.19592	9.18133	9.52707
LOC_Os01g11080	-	Chr1	+	5918163	5919212	0.163376	0.30559	0	0.068649	0.031892	0.025549	0.198988	0.055464	0	0.066015
LOC_Os01g11110	-	Chr1	+	5921759	5934186	3.64011	4.03138	2.6014	2.74265	1.6076	1.87015	0.869436	1.15092	1.93253	2.78522
LOC_Os01g11120	-	Chr1	-	5934573	5939527	18.6215	18.2756	16.9349	15.5332	9.80114	8.24375	8.36716	8.85084	13.733	10.7202
LOC_Os01g11130	-	Chr1	-	5945633	5954387	0.063426	0.051975	0	0.066339	0	0.050078	0	0.039362	0	0
LOC_Os01g11140	-	Chr1	+	5961694	5965740	0	0	0	0	0	0	0	0	0	0
LOC_Os01g11150	-	Chr1	-	5968819	5972489	1.07944	0.910458	0.239018	0.456734	0.41096	0.172321	0.679824	0.317091	0.218131	0.746897
LOC_Os01g11160	-	Chr1	-	5983581	5985875	3.37698	3.39031	7.70825	7.21747	3.4138	2.82799	2.10546	2.07796	2.40624	1.87517
LOC_Os01g11170	-	Chr1	+	5990953	5991834	0	0	0	0	0	0	0	0	0	0
LOC_Os01g11190	-	Chr1	+	5994786	5995455	0	0	0	0	0	0	0	0	0	0
LOC_Os01g11200	-	Chr1	-	6000333	6002858	0	0	0	0	0	0	0	0	0	0
LOC_Os01g11210	-	Chr1	+	6003524	6004869	3.35625	2.81214	2.90966	3.48183	2.66523	2.31018	2.70952	2.2013	2.39623	1.98981
LOC_Os01g11220	-	Chr1	-	6004879	6007163	0.550253	0.282279	0.416516	0.618732	0.418068	0.298864	0.528881	0.517566	0.908851	0.611712
LOC_Os01g11230	-	Chr1	-	6007818	6009027	32.894	28.2794	42.608	44.7602	47.3497	38.0043	39.6556	41.7836	61.6187	60.9173
LOC_Os01g11240	-	Chr1	-	6010736	6011894	49.8762	52.7335	38.3736	40.7469	33.1951	29.2354	39.8682	39.3638	63.5941	60.4922
LOC_Os01g11250	-	Chr1	-	6017742	6022156	0.514015	0.607377	0.49672	0.354855	0.69776	0.769048	0.858405	0.91695	0.611071	0.395264
LOC_Os01g11260	-	Chr1	+	6025074	6029649	4.50867	3.75231	3.21104	2.64136	3.26537	3.04888	2.98185	2.86044	2.24079	2.62048
LOC_Os01g11270	-	Chr1	-	6031025	6032833	0.498276	0.407291	1.20131	0.790177	0.72207	0.490384	0.391867	0.33959	0.304355	0.506261
LOC_Os01g11280	-	Chr1	-	6037423	6039070	3.17422	2.92101	2.30782	2.41286	1.97217	1.97603	0.07918	0.125324	1.53605	1.51613
LOC_Os01g11300	-	Chr1	-	6057440	6059109	4.02354	3.78133	1.64405	1.35298	0.404335	0.61225	0.17325	0.058857	0.73426	0.75465
LOC_Os01g11310	-	Chr1	-	6063479	6063934	0	0	0	0	0	0	0	0	0	0
LOC_Os01g11320	-	Chr1	-	6065683	6066478	0	0	0.055413	0	0	0	0	0	0	0
LOC_Os01g11330	.	Chr1	+	6068798	6071736	0	0.06654	0	0	0	0	0	0	0.086482	0
LOC_Os01g11340	-	Chr1	-	6076688	6078711	23.2567	22.7356	12.5322	11.8264	10.4475	9.93862	7.85259	9.06654	11.4195	10.8283
LOC_Os01g11350	-	Chr1	-	6094692	6096528	15.2556	14.0664	12.1013	12.5224	14.146	12.701	12.2371	11.7138	15.671	14.1106
LOC_Os01g11360	-	Chr1	-	6108958	6111317	2.15068	2.11079	1.44092	1.37728	1.87244	0.561474	1.20421	1.20345	1.71832	1.40935
LOC_Os01g11370	-	Chr1	+	6112801	6125531	13.2169	12.857	8.83966	7.87702	7.26949	7.94307	5.58648	5.2671	6.68211	7.76647
LOC_Os01g11390	-	Chr1	-	6129330	6129737	0	0	0	0	0	0	0	0	0	0
LOC_Os01g11400	-	Chr1	-	6132290	6132533	0.436321	0.883143	1.1241	0.417559	0.325067	1.05847	0.638778	0.638992	0.562445	1.0919
LOC_Os01g11414	-	Chr1	+	6134202	6139189	42.6781	38.4684	35.8059	35.055	34.263	36.0828	30.7136	30.7051	29.6518	28.0258
LOC_Os01g11430	-	Chr1	-	6139582	6142129	0.302402	0.426756	0.071795	0.168094	0.125832	0.076416	0.041325	0.031588	0.076062	0.145641
LOC_Os01g11450	.	Chr1	-	6163187	6166385	0	0	0	0	0	0	0	0	0	0
LOC_Os01g11460	-	Chr1	-	6171722	6173186	0.203021	0.039189	0.257748	0.101716	0.125313	0.040036	0.044712	0	0.186582	0.282792
LOC_Os01g11470	-	Chr1	+	6182163	6182516	1.3051	0.81451	0.166558	0.516098	0.264862	0.273846	0.234771	0.795491	0.597295	0.539038
LOC_Os01g11480	-	Chr1	-	6183125	6183625	1.38272	1.67793	1.24094	0.526251	1.05841	1.61027	0.847261	1.1867	1.22051	1.45593
LOC_Os01g11490	-	Chr1	-	6185622	6186317	0	0	0	0	0.351314	0.582538	0.149727	0.520759	0	0.173036
LOC_Os01g11500	-	Chr1	-	6188518	6189219	0.047309	0	0.961967	0.817491	4.12774	2.01077	3.47717	3.25781	2.91702	5.55006
LOC_Os01g11510	-	Chr1	+	6191931	6193745	0	0	0	0	0	0	0.001997	0.005686	0	0
LOC_Os01g11520	-	Chr1	-	6199158	6200399	0.6713	1.06822	1.46379	1.04097	0.199198	0.481864	0.421193	0.695338	1.52259	0.882831
LOC_Os01g11550	-	Chr1	-	6221636	6224329	38.9848	38.0724	37.7335	38.6855	34.2381	31.4952	30.5501	29.0447	33.6614	28.4888
LOC_Os01g11570	-	Chr1	-	6242495	6244969	17.5216	16.9429	11.5015	10.8898	9.04302	10.2566	7.58468	8.10149	10.0926	10.5119
LOC_Os01g11580	-	Chr1	+	6247411	6253398	12.7908	12.441	11.5126	10.0834	10.3491	9.75147	7.69994	8.7881	10.5114	10.8801
LOC_Os01g11590	-	Chr1	+	6253721	6257198	7.50588	6.44076	7.71691	8.34053	5.76631	6.11983	5.16734	5.30655	5.88714	4.89871
LOC_Os01g11600	-	Chr1	+	6257915	6258264	6.41647	4.53136	4.7386	7.2188	5.80719	5.74155	23.5705	17.3637	9.07785	9.25265
LOC_Os01g11620	-	Chr1	+	6267440	6270903	40.2903	35.7484	56.8323	57.6838	25.7725	25.3319	20.7997	21.2079	36.6435	35.6599
LOC_Os01g11640	-	Chr1	+	6277478	6277714	0	0	0	0	0	0	0.067185	0	0	0
LOC_Os01g11650	-	Chr1	+	6278493	6283652	18.8995	18.2254	25.4798	26.0557	25.6218	22.6522	25.9377	26.7517	39.5634	40.4074
LOC_Os01g11660	-	Chr1	+	6288365	6292303	0	0	0	0	0	0	0	0	0	0
LOC_Os01g11670	-	Chr1	+	6295991	6297676	0	0	0	0	0	0	0	0	0	0
LOC_Os01g11680	-	Chr1	-	6298944	6301397	0	0	0	0	0	0	0	0	0	0
LOC_Os01g11690	.	Chr1	-	6303562	6303822	0	0	0	0	0	0	0	0	0	0
LOC_Os01g11700	-	Chr1	+	6304802	6306608	2.01361	1.86941	11.9161	11.65	6.00491	6.77442	4.8705	4.27054	14.2862	12.9255
LOC_Os01g11710	-	Chr1	+	6319130	6322474	25.7198	22.7296	18.5216	17.5455	17.6552	14.8158	12.6771	12.3358	19.8064	18.959
LOC_Os01g11720	.	Chr1	-	6328086	6333412	0	0	0	0	0	0	0	0	0	0
LOC_Os01g11730	-	Chr1	+	6340836	6344345	11.7561	10.0897	7.02586	7.67151	2.6651	2.25825	2.14738	2.21665	7.51683	7.3917
LOC_Os01g11740	-	Chr1	+	6352582	6358359	0	0	0	0	0	0	0	0	0	0
LOC_Os01g11750	-	Chr1	+	6361526	6363457	3.62887	2.61239	0.94382	0.866333	1.64862	1.25059	3.14902	2.32019	4.7576	5.90997
LOC_Os01g11760	-	Chr1	+	6365028	6367159	0.024806	0.073208	0.120715	0.084555	0.125712	0.236289	0.117932	0.020892	0.301543	0.051028
LOC_Os01g11770	.	Chr1	-	6368038	6368517	0	0	0	0	0	0	0	0	0	0
LOC_Os01g11780	-	Chr1	+	6369419	6370066	0.279609	0.273475	0.025086	0.163646	0.00608	0	0.045748	0.04816	0.266039	0.099948
LOC_Os01g11790	-	Chr1	+	6377261	6382037	0	0	0	0	0	0	0	0	0	0
LOC_Os01g11800	-	Chr1	-	6382881	6383687	0	0	0	0	0	0	0	0	0	0
LOC_Os01g11810	-	Chr1	-	6387691	6391467	21.6183	22.495	15.6666	14.5836	11.8467	11.6877	14.4241	14.6116	18.8232	19.7422
LOC_Os01g11820	-	Chr1	+	6394268	6395667	1.59729	0.806401	0.534612	0.322358	0.310517	0.241851	0.546539	0.400658	0.668669	0.655076
LOC_Os01g11830	-	Chr1	-	6396150	6397294	0	0	0	0	0	0	0	0	0	0
LOC_Os01g11840	-	Chr1	+	6400890	6402066	0	0	0	0	0	0	0	0	0	0
LOC_Os01g11850	-	Chr1	-	6402993	6410872	0	0	0	0	0	0	0	0	0	0
LOC_Os01g11860	-	Chr1	+	6412786	6419895	0.473606	0.384786	0.547097	0.228784	0.63386	0.309799	0.266577	0.264378	0.239917	0.481358
LOC_Os01g11870	-	Chr1	+	6425100	6428266	0	0	0	0	0	0	0	0	0	0
LOC_Os01g11880	-	Chr1	+	6432336	6436086	3.72089	3.23302	2.30311	2.16939	2.51397	2.37526	2.65943	2.24542	2.33117	3.12672
LOC_Os01g11900	-	Chr1	+	6444319	6456076	35.3423	33.5666	36.7238	36.9559	31.8766	38.6447	27.95	30.398	26.819	27.6036
LOC_Os01g11960	-	Chr1	-	6518127	6521046	6.22647	7.48726	4.3974	4.55929	3.80167	3.26737	5.06042	5.84773	6.13124	5.1815
LOC_Os01g12070	-	Chr1	-	6564673	6568151	0.017074	0.079868	0	0	0.041522	0	0.025748	0	0.016008	0.16424
LOC_Os01g11946	-	Chr1	-	6500706	6507149	15.5062	15.5245	28.9977	27.8677	45.0237	47.5626	44.3436	44.3663	29.1307	30.5863
LOC_Os01g11952	-	Chr1	-	6507356	6514891	8.51061	9.7091	10.4935	10.8035	8.70416	7.98984	6.676	6.61167	9.77721	9.65578
LOC_Os01g11970	-	Chr1	+	6523637	6524620	5.90355	6.15728	4.64479	4.42423	3.04661	1.98708	2.70655	3.25339	3.41537	2.86763
LOC_Os01g11980	-	Chr1	+	6525486	6528272	6.99036	6.98978	5.69986	4.41839	4.26565	3.76617	2.70276	3.02977	6.12746	6.24507
LOC_Os01g11990	-	Chr1	+	6528797	6531845	0.377876	0.47316	0.381232	0.251537	0.464079	0.099244	0.291154	0.123567	0.315202	0.393493
LOC_Os01g12000	-	Chr1	+	6534609	6535837	3.40965	3.17804	3.34626	3.44131	2.66772	1.46485	2.63015	2.26503	3.07779	2.50339
LOC_Os01g12010	.	Chr1	-	6537654	6537896	0	0	0	0	0	0	0	0	0	0
LOC_Os01g12020	-	Chr1	+	6541005	6543076	0.013194	0.017041	0	0	0	0	0	0	0	0
LOC_Os01g12030	-	Chr1	-	6541971	6544461	0	0	0	0	0	0	0	0	0	0
LOC_Os01g12040	.	Chr1	+	6546714	6554267	0	0	0	0	0	0	0	0	0	0
LOC_Os01g12060	.	Chr1	-	6558931	6559377	0	0	0	0	0	0	0	0	0	0
LOC_Os01g12080	-	Chr1	-	6572023	6577171	45.0743	42.5224	35.3358	35.2115	42.6566	49.0703	29.7282	32.0666	33.1806	37.2201
LOC_Os01g12110	-	Chr1	-	6590899	6592136	1.31972	1.08391	0.640268	0.375373	0.03414	0.072353	0	0.027701	0.434123	0.510831
LOC_Os01g12090	-	Chr1	+	6583822	6586889	17.2791	17.2099	15.5813	14.1062	9.85903	6.76535	8.8514	7.46046	19.5325	17.2841
LOC_Os01g12100	-	Chr1	-	6587146	6587940	8.49514	9.7454	8.27018	8.32656	9.29506	8.34056	8.62674	8.32752	14.548	13.6164
LOC_Os01g12120	-	Chr1	-	6606521	6607239	2.28347	3.31834	0.844024	1.22869	0.911214	0.729915	0.488641	0.87562	3.77563	2.60656
LOC_Os01g12130	.	Chr1	-	6612343	6613905	0	0	1.18397	0.968755	3.46803	3.36868	5.87057	5.02751	2.70032	4.72193
LOC_Os01g12160	-	Chr1	-	6624963	6630463	17.2555	16.4451	17.9396	17.3727	17.653	16.4146	8.54244	9.78898	21.8691	20.8702
LOC_Os01g12260	-	Chr1	-	6699462	6703371	16.2638	14.5055	9.87437	9.25232	7.72447	9.14349	8.23101	8.32298	7.51194	7.29715
LOC_Os01g12180	-	Chr1	-	6642665	6645196	2.96947	3.21307	2.43666	2.26046	1.7028	1.69671	1.54033	1.82251	2.76837	2.64728
LOC_Os01g12190	-	Chr1	+	6649789	6650522	6.59558	5.71062	7.96664	6.69163	7.25901	5.87665	5.17708	5.04093	10.5713	9.55479
LOC_Os01g12200	-	Chr1	+	6653077	6655383	5.20949	5.81202	12.5504	12.4888	8.48675	7.36278	10.2688	9.40846	11.9233	12.187
LOC_Os01g12210	-	Chr1	+	6659149	6662582	0.217534	0.248073	1.60768	1.78771	2.12777	1.54226	1.67382	1.65282	2.15976	2.10488
LOC_Os01g12220	-	Chr1	+	6663533	6665460	33.9	31.4582	50.8838	46.7664	44.2907	36.094	38.6749	38.536	65.7261	62.3424
LOC_Os01g12230	-	Chr1	-	6667854	6670442	6.314	6.48323	11.1249	13.3808	6.28182	6.49826	5.43592	5.26705	8.58969	9.82378
LOC_Os01g12240	-	Chr1	+	6689709	6693866	0.217263	0.195693	0.116953	0.163165	0.409002	0.383282	0.247108	0.123824	0.138966	0.343597
LOC_Os01g12250	-	Chr1	-	6694004	6696795	1.37066	1.6892	0.840347	1.29827	1.14005	1.21073	0.469323	0.748729	0.755565	0.866854
LOC_Os01g12270	-	Chr1	-	6704403	6704666	301.137	297.943	192.603	190.668	167.862	121.392	270.632	255.564	289.174	269.786
LOC_Os01g12280	-	Chr1	-	6706087	6710801	5.57008	6.11583	4.61694	4.42356	6.66232	6.99003	5.91864	6.16083	5.8704	6.34507
LOC_Os01g12304	.	Chr1	-	6718349	6719948	0	0	0	0	0	0	0	0	0	0
LOC_Os01g12310	.	Chr1	+	6722205	6722600	0	0	0	0	0	0	0	0	0	0
LOC_Os01g12320	-	Chr1	-	6724939	6728626	24.2317	22.7734	22.1621	21.5739	17.5158	18.1825	14.7487	14.6812	24.4563	24.2128
LOC_Os01g12330	-	Chr1	+	6732152	6735486	0.767251	0.723311	0.405875	0.56385	0.4482	0.390292	0.434817	0.66287	0.980343	0.695632
LOC_Os01g12340	-	Chr1	-	6735758	6746298	0.247602	0.206568	0.144822	0.138463	0.072106	0.076566	0.067288	0.030957	0.235472	0.211064
LOC_Os01g12350	-	Chr1	+	6747476	6750728	0	0	0	0	0	0	0	0	0	0
LOC_Os01g12360	-	Chr1	-	6751357	6757512	0	0	0	0	0	0	0	0	0	0
LOC_Os01g12374	-	Chr1	-	6758675	6760456	0	0	0	0	0	0	0	0	0	0
LOC_Os01g12381	-	Chr1	-	6764450	6765888	9.82028	8.12568	7.12635	5.69379	3.96452	6.12613	4.09639	4.44163	8.97634	8.14338
LOC_Os01g12390	-	Chr1	-	6766497	6770164	21.3389	21.8566	19.9144	20.5416	16.6569	14.8904	11.2626	12.3606	17.2205	16.4932
LOC_Os01g12400	-	Chr1	-	6774200	6777805	6.9201	8.47348	5.62776	4.68248	5.80337	6.14042	5.27302	5.00373	3.97061	3.76987
LOC_Os01g12410	-	Chr1	-	6781919	6784207	1.2346	1.55434	1.62508	1.5618	1.08112	0.965229	0.721636	0.691934	0.718306	1.24929
LOC_Os01g12420	-	Chr1	+	6787075	6789731	3.78591	3.69303	1.32591	1.48285	1.1702	1.09112	2.23135	2.38699	2.20422	2.01512
LOC_Os01g12430	-	Chr1	-	6790657	6793346	1.82478	1.35916	1.34278	1.26771	1.17674	1.14527	1.20969	0.982316	1.46181	1.28387
LOC_Os01g12440	-	Chr1	+	6813714	6815546	3.2594	3.45496	4.78922	4.78161	2.87826	2.44836	1.38084	1.33555	5.21171	3.6949
LOC_Os01g12460	-	Chr1	-	6830104	6832770	2.96961	3.07902	1.99212	2.42575	1.91556	2.84648	1.45777	1.3867	1.0869	1.69812
LOC_Os01g12464	-	Chr1	+	6833050	6835300	7.70454	7.35371	4.39065	5.46038	4.49331	2.74636	3.09849	4.38815	3.59472	5.14956
LOC_Os01g12490	-	Chr1	+	6857032	6860962	0.067775	0.012926	0.03078	0.01674	0.269586	0.154202	0.12272	0.017338	0.017037	0.074442
LOC_Os01g12520	-	Chr1	-	6879905	6881968	5.4655	5.92028	1.66919	2.76921	2.73858	2.63483	6.33427	5.42198	3.36743	2.87377
LOC_Os01g12470	-	Chr1	+	6837120	6841269	3.02547	2.3662	1.96301	1.54366	2.6756	2.56339	4.19453	4.31878	3.64479	3.29216
LOC_Os01g12480	-	Chr1	-	6841526	6843538	13.3836	14.5569	15.3974	15.0337	11.0305	9.48962	12.1495	10.9671	19.776	15.4419
LOC_Os01g12540	-	Chr1	+	6897557	6904259	6.92491	5.91935	5.19899	5.14015	3.41951	3.72734	2.25958	3.1122	2.8063	4.37496
LOC_Os01g12530	-	Chr1	+	6889351	6896414	18.5008	18.594	17.8966	17.2746	19.4294	19.8858	17.6802	16.8677	23.0989	21.9704
LOC_Os01g12570	-	Chr1	-	6912704	6915127	14.0859	14.4368	0.443715	0.286875	0.176492	0.317716	0.578278	0.689095	1.40094	1.46331
LOC_Os01g12580	-	Chr1	-	6922082	6923336	0.219172	0.419955	0.195499	0.199809	0.498696	0.344343	1.11443	0.962841	0.977764	0.908659
LOC_Os01g12550	-	Chr1	+	6904506	6909594	6.17611	6.33214	8.76436	8.09665	6.27855	6.75835	5.49368	6.03235	7.0957	5.49698
LOC_Os01g12560	-	Chr1	-	6909691	6912131	9.59536	9.88366	10.5285	8.26128	6.78227	6.81377	7.4114	6.5933	5.91572	7.60895
LOC_Os01g12590	-	Chr1	+	6928001	6934154	0.038919	0.004927	0	0	0	0	0	0	0	0
LOC_Os01g12600	-	Chr1	-	6934782	6938200	0	0	0.024483	0	0.011669	0	0	0	0	0
LOC_Os01g12610	-	Chr1	+	6940383	6940772	0.509564	0.148192	0.067467	0.541677	0.477797	0.212611	0	0.04757	0.130389	0.116659
LOC_Os01g12640	-	Chr1	-	6957017	6958745	12.4184	11.6401	9.0392	8.194	7.71396	5.50034	3.88885	3.90897	11.0822	8.89275
LOC_Os01g12650	-	Chr1	+	6967620	6970164	84.3566	83.2833	65.7889	62.1001	50.0505	49.6937	41.6689	44.7416	57.96	60.216
LOC_Os01g12660	-	Chr1	-	6970861	6976710	0.412216	0.296617	0.47118	0.392635	0.599939	0.415669	0.264884	0.256246	0.461824	0.445417
LOC_Os01g12670	-	Chr1	+	6979613	6985778	4.21566	4.49796	4.76512	4.61099	4.57958	4.29519	3.19557	4.13583	5.05329	4.70134
LOC_Os01g12680	-	Chr1	+	6987901	6994006	0.01823	0.039834	0.087678	0.090703	0.914028	1.09772	1.31105	2.17743	0.638567	0.555478
LOC_Os01g12690	-	Chr1	+	7009033	7010505	3.61116	2.88789	1.66902	1.30384	1.09735	1.1679	1.78906	1.93496	5.85868	6.46044
LOC_Os01g12700	-	Chr1	+	7015131	7018379	0	0	0	0	0	0	0	0	0	0
LOC_Os01g12710	-	Chr1	+	7024297	7030610	33.0389	29.693	84.8638	81.6384	40.0854	41.3812	34.8375	34.1497	30.3319	29.5745
LOC_Os01g12720	-	Chr1	+	7038103	7042925	11.5063	11.1635	11.6056	11.2567	11.7117	11.1143	14.0877	13.6852	15.5032	16.7204
LOC_Os01g12740	-	Chr1	+	7048273	7050877	1.15414	1.00685	1.35898	1.29008	2.26837	2.19557	2.24823	2.27705	3.47866	2.90014
LOC_Os01g12730	-	Chr1	+	7043932	7047559	36.767	33.4109	43.2031	39.6151	36.3572	35.9653	35.5645	36.8761	43.7222	48.9273
LOC_Os01g12750	-	Chr1	+	7053100	7056375	0.584053	0.900638	2.27676	2.2517	1.95692	1.54378	1.20953	1.23897	2.49412	3.02853
LOC_Os01g12760	-	Chr1	+	7061344	7065249	7.12134	8.58788	2.0668	2.22828	4.55981	3.64073	12.6372	13.7831	5.31273	4.89499
LOC_Os01g12770	-	Chr1	+	7071481	7073789	12.5276	12.4324	5.10465	4.90693	10.598	8.36092	12.1921	11.6723	10.8439	11.211
LOC_Os01g12790	-	Chr1	+	7079900	7085596	0.128923	0.152515	0.066459	0.036721	0.033179	0.079539	0.039015	0.050114	0.120244	0.189392
LOC_Os01g12800	-	Chr1	-	7085842	7089194	14.2845	14.0626	10.9634	10.9061	13.1101	13.3737	11.9759	9.21125	14.5995	13.685
LOC_Os01g12820	-	Chr1	-	7095374	7097654	0.036802	0.018997	0	0.041281	0.063738	0.058357	0.182479	0.117857	0.150685	0.041109
LOC_Os01g12810	-	Chr1	+	7092032	7095355	59.4864	55.3477	6.71176	7.53702	96.8977	92.872	79.1583	77.6897	53.4833	51.6576
LOC_Os01g12840	-	Chr1	-	7104273	7109141	2.20294	1.90834	1.57505	1.63603	2.01876	1.79854	1.14573	1.2721	2.78083	2.90499
LOC_Os01g12830	-	Chr1	-	7100013	7103266	34.2346	32.8517	40.288	40.4552	77.6883	69.7122	78.0794	77.2771	83.0994	82.6587
LOC_Os01g12860	-	Chr1	+	7115771	7124102	6.199	5.5187	6.08976	6.06284	4.93755	6.03188	3.96255	4.05168	3.64252	4.18285
LOC_Os01g12870	-	Chr1	-	7125360	7128912	17.5989	20.1258	14.7335	15.0372	11.4374	11.8215	10.4153	11.1257	13.2591	13.4471
LOC_Os01g12880	-	Chr1	+	7129149	7137330	61.9577	58.4471	38.5334	39.8427	44.4652	53.0728	44.4469	50.1824	56.5469	56.6212
LOC_Os01g13460	-	Chr1	-	7495057	7498391	15.444	15.6656	10.4494	11.3572	11.0265	11.4319	12.5818	11.9775	17.117	18.0642
LOC_Os01g13470	-	Chr1	+	7506213	7511768	13.484	13.266	12.6074	13.9009	9.97923	10.9909	9.27038	9.52149	10.5165	11.3981
LOC_Os01g13500	.	Chr1	+	7528649	7530136	0	0.146631	0.080839	0.154983	0	0	0	0	0.262454	0
LOC_Os01g13490	-	Chr1	+	7519617	7524433	6.13927	6.87613	4.68532	5.47507	5.23049	4.83112	4.74549	4.30599	4.47358	3.76628
LOC_Os01g13480	-	Chr1	+	7517210	7518741	7.57537	7.06342	16.4791	15.7256	47.0752	34.0652	48.6098	48.2959	53.8374	53.3635
LOC_Os01g13520	-	Chr1	+	7546885	7551996	2.21515	2.23857	1.67625	1.56094	2.44853	1.65829	1.41601	1.36943	2.50358	2.59337
LOC_Os01g13530	-	Chr1	+	7557172	7560626	8.69538	8.23039	8.50381	7.10023	7.73804	7.88757	5.87814	4.93498	6.85882	7.20389
LOC_Os01g12890	-	Chr1	+	7157780	7164385	1.92881	1.96433	1.25003	1.4563	1.68258	2.13126	1.45909	1.52963	1.41167	1.83086
LOC_Os01g12900	-	Chr1	-	7164594	7167419	14.6514	15.763	17.326	17.4851	10.3566	10.8067	8.92421	8.75295	16.336	16.1469
LOC_Os01g12910	-	Chr1	+	7173618	7175813	5.31785	5.3429	5.15345	4.9233	6.23143	3.61368	7.33732	9.76682	6.96295	6.91712
LOC_Os01g12920	-	Chr1	+	7176107	7177066	3.05732	3.33509	3.14436	4.55642	6.98052	4.2798	13.9928	12.8251	17.2444	12.8486
LOC_Os01g12930	-	Chr1	-	7177355	7183963	0.030635	0.145534	0.094873	0.066838	0.092888	0.103906	0.09129	0.114455	0.128805	0.146847
LOC_Os01g12940	-	Chr1	-	7185483	7188038	55.8346	52.3996	9.8473	9.27358	2.86784	1.71009	0.980411	0.705389	2.79838	3.15168
LOC_Os01g12950	-	Chr1	+	7197022	7214143	4.68821	4.83126	3.16678	3.20085	2.40712	2.74497	2.74697	2.34717	3.44894	2.92929
LOC_Os01g12990	-	Chr1	-	7215369	7215995	0	0.058602	0.013183	0	0	0	0.026015	0.028609	0	0
LOC_Os01g13000	-	Chr1	-	7216513	7225223	1.89035	2.12516	3.31705	2.86539	3.45951	4.01795	2.71212	3.64742	3.51762	4.63303
LOC_Os01g13010	-	Chr1	-	7236012	7236450	0	0	0	0	0	0	0	0	0	0
LOC_Os01g13020	-	Chr1	+	7239721	7240957	0	0	0	0	0	0	0.03798	0	0	0.127363
LOC_Os01g13024	-	Chr1	-	7244980	7246003	0.976376	0.948895	0.170048	0.089479	0.327013	0.217799	0.443985	0.4503	0.208448	0.229994
LOC_Os01g13030	-	Chr1	+	7249761	7254629	150.606	137.293	78.1777	72.0221	59.762	62.5248	53.8445	57.1876	76.4223	73.865
LOC_Os01g13040	-	Chr1	+	7259786	7260671	0	0.179134	0	0	0	0	0	0	0	0
LOC_Os01g13050	-	Chr1	+	7263022	7263843	0	0	0	0	0	0	0	0	0	0
LOC_Os01g13060	-	Chr1	+	7265228	7273237	6.7126	6.28597	10.2441	9.77458	8.37452	7.80595	8.95488	8.48774	10.8643	9.50418
LOC_Os01g13070	-	Chr1	+	7276019	7277972	0.34169	0.392443	0.380422	0.401982	0.818146	0.522621	1.14375	0.976346	0.362696	0.681558
LOC_Os01g13080	-	Chr1	-	7278720	7280250	84.6663	93.5406	55.1725	51.2645	33.3337	25.1808	30.6346	25.3121	47.31	43.458
LOC_Os01g13090	-	Chr1	+	7281734	7285992	10.9599	9.04873	8.07776	8.71541	6.32288	5.34334	4.48725	5.00276	7.35314	7.97802
LOC_Os01g13100	-	Chr1	+	7287907	7294276	21.0679	19.1404	15.7863	15.8482	12.2309	12.4254	10.7914	10.7369	13.9376	14.1501
LOC_Os01g13120	-	Chr1	+	7297672	7298971	7.1974	8.11915	13.3655	14.1031	18.9483	14.6037	10.6558	12.6901	17.9542	16.4662
LOC_Os01g13130	-	Chr1	+	7302368	7303788	0.32777	0.50088	0.482433	0.474185	0.491745	0.19564	0.419066	0.263349	0.763351	0.535153
LOC_Os01g13140	-	Chr1	-	7307881	7309906	1.10784	1.44445	1.09454	1.60501	1.56557	0.877732	1.4599	1.44121	2.40678	2.08169
LOC_Os01g13150	-	Chr1	+	7325145	7332536	14.4314	14.8109	14.9358	14.6984	9.65949	9.71078	7.92883	7.50453	8.56226	9.15914
LOC_Os01g13160	-	Chr1	+	7333691	7339244	35.0128	34.233	16.3437	16.2249	19.0338	21.0809	17.3715	17.5722	20.6249	21.4189
LOC_Os01g13170	-	Chr1	+	7340717	7345465	11.9696	11.7561	8.08768	7.01846	7.92353	8.74926	6.84167	6.8998	13.9688	13.6294
LOC_Os01g13180	-	Chr1	-	7345590	7346978	0	0.052999	0.024597	0	0	0.01308	0	0	0.027119	0
LOC_Os01g13190	-	Chr1	+	7348563	7352146	59.6955	60.9092	41.6038	42.5022	27.2042	25.0875	26.6607	27.8666	30.9966	30.4214
LOC_Os01g13200	-	Chr1	-	7352175	7357620	52.7789	50.3169	40.3266	43.2665	37.3969	39.2564	34.5955	33.3	42.6501	41.1169
LOC_Os01g13210	-	Chr1	-	7363643	7366111	161.636	156.592	168.224	164.597	135.356	116.364	138.241	140.033	188.756	181.887
LOC_Os01g13229	-	Chr1	-	7369672	7374369	2.1736	1.71993	1.32562	1.24357	1.24387	1.27368	0.710032	0.638699	1.13175	1.27706
LOC_Os01g13250	-	Chr1	+	7385895	7388164	0.080739	0	0	0	0	0	0	0	0	0
LOC_Os01g13260	-	Chr1	-	7389342	7393708	2.6706	3.12141	2.53508	1.61578	1.88439	2.28728	1.26082	1.62105	1.89372	2.06738
LOC_Os01g13270	-	Chr1	+	7400509	7404312	0.132683	0.08522	0.162765	0.215375	0.116763	0.141298	0.191423	0.019268	0.138991	0.155253
LOC_Os01g13280	-	Chr1	-	7404888	7409640	1.58799	1.21956	1.45925	1.61364	1.69142	1.37144	1.84905	1.10649	1.38458	1.21973
LOC_Os01g13285	-	Chr1	-	7414865	7415354	0.511163	0.483569	0.314497	0.145042	0.492284	0.379497	0.274062	0.63979	0.31298	0.449421
LOC_Os01g13300	-	Chr1	+	7417303	7422624	0.810119	0.614084	0.263989	0.32234	0.226823	0.162439	0.116928	0.198727	0.194781	0.281661
LOC_Os01g13310	-	Chr1	-	7424284	7427642	0	0	0	0	0	0	0.067283	0	0	0.09978
LOC_Os01g13320	-	Chr1	+	7429384	7431486	3.00973	2.92447	4.29304	3.8422	2.8364	2.5832	2.56757	2.47372	2.70174	2.09512
LOC_Os01g13330	.	Chr1	-	7431934	7433002	0	0	0	0	0	0	0.149738	0	0.119478	0
LOC_Os01g13350	-	Chr1	-	7437788	7443252	5.55978	6.40335	5.02962	4.79043	4.52215	4.21216	3.88257	3.46826	4.7181	5.32585
LOC_Os01g13340	-	Chr1	+	7437894	7439704	0	0.010269	0	0	0.01559	0	0	0	0	0
LOC_Os01g13360	.	Chr1	-	7443685	7447196	0	0	0	0	0	0	0	0	0	0
LOC_Os01g13370	-	Chr1	-	7450837	7453683	18.9714	18.0472	11.5801	11.7419	13.5293	17.6078	14.439	15.0284	19.4898	19.0537
LOC_Os01g13380	.	Chr1	-	7455656	7456090	0	0	0	0	0	0	0	0	0	0
LOC_Os01g13390	-	Chr1	+	7457835	7459959	36.0107	32.3038	30.7654	30.6501	70.0347	68.6954	78.7978	76.7495	114.509	106.251
LOC_Os01g13404	-	Chr1	-	7460348	7465534	3.9716	4.10083	3.85832	3.75239	4.25398	3.5912	2.96375	3.31377	2.91152	3.23408
LOC_Os01g13420	-	Chr1	+	7470710	7472743	19.9549	19.9023	8.73853	9.19496	9.19569	8.8683	7.75155	9.16443	11.7463	13.4681
LOC_Os01g13430	-	Chr1	-	7477641	7482824	14.9418	14.6776	12.9972	13.1675	9.92306	8.62222	6.51929	6.52009	7.19523	6.54155
LOC_Os01g13440	-	Chr1	+	7484910	7485733	0	0	0	0	0	0	0.044775	0	0	0
LOC_Os01g13450	-	Chr1	-	7489233	7489949	0	0	0	0	0	0	0	0.077454	0	0.032474
LOC_Os01g13540	-	Chr1	+	7571236	7576817	17.5962	17.5372	22.4463	23.0613	43.3963	45.3521	37.5985	36.4667	32.3009	33.7087
LOC_Os01g13550	-	Chr1	-	7578091	7582923	5.09028	6.13054	4.28803	4.25592	5.5476	4.95496	4.53198	4.28981	5.12319	5.39477
LOC_Os01g13560	-	Chr1	+	7588191	7589633	0	0.125982	0.13344	0.056888	0.091546	0.027207	0	0.048221	0	0.254559
LOC_Os01g13570	-	Chr1	-	7590399	7592760	6.57408	6.30413	30.981	29.0806	15.741	16.1887	16.0203	14.3193	16.2444	15.6253
LOC_Os01g13590	-	Chr1	-	7602829	7603348	0.390402	0.643839	0.901464	1.00366	0	0	0	0	0.902245	0.847126
LOC_Os01g13600	-	Chr1	-	7605362	7606545	1.66149	0.832196	1.76986	1.39177	0.28291	0.406891	0.273215	0.080831	3.00506	2.99979
LOC_Os01g13610	-	Chr1	-	7619080	7624561	0	0	0	0	0	0	0	0	0	0.050532
LOC_Os01g13620	-	Chr1	+	7635648	7640915	0.24777	0.302851	0.124497	0.131885	0.127193	0.042987	0.056594	0.074547	0.068477	0.063716
LOC_Os01g13630	-	Chr1	-	7641517	7643124	0.150008	0.083936	0	0.160505	0	0	0	0.061755	0	0.131819
LOC_Os01g13640	-	Chr1	+	7648657	7650004	0.373049	0.641355	0.142134	0.046206	0.052944	0.134326	0.061234	0.210233	0	0.082625
LOC_Os01g13650	-	Chr1	-	7650663	7652075	0.370764	0.128217	0	0	0.144712	0.229318	0.057642	0.184907	0.096824	0
LOC_Os01g13660	-	Chr1	-	7652869	7656854	37.6362	32.6828	22.3854	22.5634	24	21.4205	21.3126	20.182	35.7655	33.027
LOC_Os01g13950	-	Chr1	+	7817704	7818394	0.057752	0	0	0.067203	0.027936	0.040235	0.227246	0.039295	0.230586	0.089855
LOC_Os01g13970	.	Chr1	-	7828417	7832217	0	0	0	0	0	0	0	0	0	0
LOC_Os01g13980	.	Chr1	-	7832349	7833817	0	0	0	0	0	0	0	0	0	0
LOC_Os01g13990	.	Chr1	-	7837298	7838188	0	0	0	0	0	0	0	0	0	0
LOC_Os01g14000	.	Chr1	+	7844348	7844658	0	0	0	0	0	0	0	0	0	0
LOC_Os01g14010	-	Chr1	+	7847742	7850177	0.212301	0.225305	0.235398	0.24499	0.048243	0.15607	0.044069	0.145752	0.325089	0.254216
LOC_Os01g14020	-	Chr1	+	7852645	7855833	9.20064	7.41729	13.8275	13.6886	11.0096	9.71291	9.13086	8.16935	12.661	10.7903
LOC_Os01g14030	.	Chr1	+	7856373	7857612	0	0	0	0	0.025205	0	0	0	0	0
LOC_Os01g14040	-	Chr1	-	7857826	7860061	12.2008	12.8455	7.87218	8.38072	8.59543	7.23634	8.25108	6.3194	12.3064	10.6774
LOC_Os01g14050	-	Chr1	-	7862001	7867812	19.5445	18.8826	15.9653	14.9875	12.4197	13.0706	18.2392	20.9013	15.1355	13.9452
LOC_Os01g14060	-	Chr1	+	7870790	7872213	0	0	0.098668	0.163353	0	0.047295	0.408733	0.492216	0.102066	0.148075
LOC_Os01g14070	-	Chr1	+	7876233	7878802	48.7902	46.9744	29.1262	26.6801	24.7814	23.0435	23.4407	25.8119	35.2379	31.2981
LOC_Os01g14080	-	Chr1	-	7879931	7882632	1.96638	2.11257	1.10655	1.1562	1.28999	1.01851	1.51679	1.67175	1.77512	2.04111
LOC_Os01g14090	-	Chr1	+	7891541	7894725	6.0124	5.53941	6.12504	5.60218	5.1438	4.82397	4.06209	4.00198	4.34634	3.67099
LOC_Os01g14100	-	Chr1	-	7894959	7900874	4.24417	4.30207	3.50789	3.51746	3.46204	4.41739	5.0928	6.06081	4.29559	3.70477
LOC_Os01g14110	-	Chr1	-	7903813	7904466	20.6147	19.381	14.3898	15.7889	12.7459	16.5747	19.8895	22.2956	24.3987	18.4443
LOC_Os01g14120	-	Chr1	+	7924395	7924787	0	0.145547	0	0	0	0	0	0	0	0
LOC_Os01g14130	-	Chr1	-	7926594	7927559	0.798499	0.482066	0.240011	0.22816	0.201192	0.075486	0.216158	0.217619	0.249299	0.07605
LOC_Os01g14140	-	Chr1	-	7928083	7929764	19.9468	21.019	10.3778	10.0314	8.34299	7.00405	5.72007	5.81395	13.2115	12.958
LOC_Os01g14160	-	Chr1	+	7936170	7937575	0	0	0	0	0	0	0	0	0	0
LOC_Os01g14170	-	Chr1	-	7940376	7943760	0	0	0	0	0	0	0	0	0	0
LOC_Os01g14370	-	Chr1	-	8047368	8055694	10.6278	10.0793	9.12306	9.05831	9.17456	10.6529	7.863	8.39893	8.93983	9.30812
LOC_Os01g14430	-	Chr1	-	8071122	8071833	0.056425	0.080277	0.058045	0	0.065106	0.069533	0	0	0.435226	0.137573
LOC_Os01g14410	-	Chr1	+	8061858	8062908	0.403422	0.330143	5.01675	4.51782	11.3414	9.05898	10.1459	10.4071	29.8052	28.2131
LOC_Os01g14420	-	Chr1	-	8064796	8069095	3.45674	3.20186	3.00585	2.869	3.10053	2.8674	3.51862	2.94961	3.66489	2.26782
LOC_Os01g14440	-	Chr1	+	8084372	8087044	3.8905	4.47396	3.66661	4.56194	4.62465	3.61969	4.84697	4.66516	7.40617	7.37417
LOC_Os01g14510	-	Chr1	-	8125667	8128193	1.43711	1.38321	0.832558	1.18198	1.32766	1.51717	2.00283	2.42637	1.98759	1.51425
LOC_Os01g14520	-	Chr1	-	8132697	8135454	0.224325	0.29208	0.067831	0.065439	0.130699	0.124857	0.080028	0.090566	0.372081	0.351227
LOC_Os01g14540	-	Chr1	-	8152630	8153685	0.133788	0.033708	0.088579	0.114465	0.090903	0.173209	0.069875	0.029203	0.136261	0.076031
LOC_Os01g14530	-	Chr1	-	8146428	8148059	4.35032	4.99089	5.02461	4.63775	2.03818	2.78324	2.51907	3.38119	3.89331	3.35745
LOC_Os01g14550	-	Chr1	+	8159849	8161554	4.65001	4.8834	2.31945	2.22002	1.23971	1.03075	0.846541	1.30823	1.94798	1.78094
LOC_Os01g13690	-	Chr1	+	7665101	7668163	61.9979	58.7671	64.1919	59.0372	211.905	207.093	445.544	460.79	238.028	231.215
LOC_Os01g13700	-	Chr1	+	7670066	7672762	45.1569	42.9062	36.0744	37.7782	29.245	19.4712	21.4022	21.8243	21.6599	21.0523
LOC_Os01g13710	-	Chr1	+	7672983	7676403	0	0	0	0	0	0	0	0.012985	0	0.127955
LOC_Os01g13720	-	Chr1	-	7677147	7678869	13.4395	12.8316	15.358	14.3383	10.7413	9.7094	9.93346	7.47691	11.5403	11.04
LOC_Os01g13730	-	Chr1	+	7679030	7685923	19.1442	20.0884	14.276	14.2221	10.0897	10.849	9.63577	9.09217	14.8469	17.7962
LOC_Os01g13740	-	Chr1	-	7686884	7693987	20.8777	20.2267	21.6974	20.3857	36.2986	32.4832	32.4616	29.3217	27.9569	28.2697
LOC_Os01g13760	-	Chr1	+	7712339	7721253	9.13565	8.70442	8.06214	8.18232	5.56305	6.40055	6.88218	6.6039	8.20774	8.3155
LOC_Os01g13770	-	Chr1	-	7718189	7722451	314.741	323.746	621.991	615.177	655.484	702.998	617.169	659.787	489.192	512.167
LOC_Os01g13780	-	Chr1	+	7724283	7725533	0	0	0	0	0	0.018325	0	0	0	0
LOC_Os01g13800	-	Chr1	+	7739074	7742914	23.721	23.6236	17.1779	16.7788	14.8301	13.5259	12.3405	11.9463	18.271	17.6214
LOC_Os01g13810	-	Chr1	+	7744243	7747746	0	0.034061	0	0	0.074475	0	0	0	0	0.030976
LOC_Os01g13820	-	Chr1	-	7749404	7754414	0	0	0	0	0	0	0	0	0	0
LOC_Os01g13830	-	Chr1	+	7755841	7760520	0	0	0	0	0	0	0	0	0	0
LOC_Os01g13840	-	Chr1	-	7764433	7766034	0	0	0	0	0	0	0	0	0	0
LOC_Os01g13850	-	Chr1	+	7767025	7767753	0.006062	0.001925	0.002079	0.004183	0.003963	0.00736	0.009767	0.047359	0	0.002019
LOC_Os01g13860	-	Chr1	+	7771960	7774282	0	0.025666	0	0	0.095259	0	0	0.040233	0.174972	0
LOC_Os01g13870	-	Chr1	+	7776045	7777328	0.020129	0.086446	0.018883	0.056138	0.077932	0	0.033372	0.014353	0.074319	0
LOC_Os01g13880	-	Chr1	+	7780251	7781054	0	0.0739	0	0	0.147823	0	0	0	0	0
LOC_Os01g13890	-	Chr1	+	7782803	7788695	0	0	0	0	0	0	0	0	0	0
LOC_Os01g13900	-	Chr1	-	7789318	7790571	0	0.014549	0	0.016581	0.031416	0	0.084341	0.032725	0	0
LOC_Os01g13910	-	Chr1	+	7792032	7794446	0	0	0	0.072944	0	0	0	0	0	0
LOC_Os01g13920	.	Chr1	-	7796268	7796690	0	0	0	0	0	0	0	0	0	0
LOC_Os01g13930	-	Chr1	+	7804166	7805842	2.19683	2.26968	1.46591	1.41314	1.81743	1.8107	2.50738	2.85683	4.12069	4.03059
LOC_Os01g13940	-	Chr1	-	7806630	7810972	4.08511	4.07959	5.08361	4.67144	3.302	3.82877	2.88874	2.62415	3.39136	3.46964
LOC_Os01g14580	-	Chr1	+	8170309	8176392	12.1062	11.5908	8.04324	7.80029	9.79081	9.71025	9.67394	8.72265	10.9997	11.7167
LOC_Os01g14590	-	Chr1	-	8175375	8177889	2.04879	2.12513	2.42687	2.54124	1.5115	1.44937	1.29122	1.09279	2.43954	1.75103
LOC_Os01g14610	-	Chr1	-	8178899	8183108	7.93278	6.63749	8.16809	9.62138	5.72368	7.3807	5.61528	5.96493	5.78867	7.17566
LOC_Os01g14630	-	Chr1	+	8191077	8192462	6.08927	4.45158	1.81056	1.48089	1.16671	0.51934	0.296641	0.250426	3.54574	3.32113
LOC_Os01g14640	-	Chr1	+	8193541	8194179	3.07795	5.13724	3.44121	2.73093	3.38037	2.74009	2.02608	2.30076	2.79336	3.17448
LOC_Os01g14650	.	Chr1	-	8196003	8197164	0	0.113243	0.383638	0.204798	0.027248	0	0	0	0.126524	0.190503
LOC_Os01g14660	-	Chr1	-	8201896	8202798	0.380452	0.566276	0	0	0	0	0	0.101191	0.135074	0.380166
LOC_Os01g14670	-	Chr1	-	8203765	8206969	199.397	188.693	161.972	161.065	98.2822	85.9186	101.321	100.3	138.872	137.504
LOC_Os01g14690	-	Chr1	-	8212421	8215161	44.5427	41.9783	40.608	39.7089	33.2292	26.3016	29.7695	28.3354	38.7545	37.4177
LOC_Os01g15039	-	Chr1	-	8447460	8451535	2.41998	2.19719	1.99541	2.2363	1.28984	0.818493	1.07067	1.41803	1.26014	0.899187
LOC_Os01g15029	-	Chr1	-	8444463	8447054	50.1628	47.5868	39.8916	36.3093	36.6773	31.0767	41.9578	42.2891	45.0356	50.1019
LOC_Os01g15100	-	Chr1	-	8471374	8471938	0.10203	0	0	0.087659	0	0	0.078905	0	0	0.348428
LOC_Os01g15110	-	Chr1	-	8475499	8479870	28.1041	27.2913	25.1717	24.7901	30.9457	33.1605	31.254	31.9933	35.3655	36.1003
LOC_Os01g14720	-	Chr1	-	8234625	8235833	12.4433	12.0853	11.7583	11.6641	7.453	4.75935	10.6731	10.276	10.5654	9.70471
LOC_Os01g14730	-	Chr1	+	8238804	8239716	0	0	0	0	0	0	0	0	0	0
LOC_Os01g14750	-	Chr1	-	8242626	8242898	11.0831	11.2062	11.2201	11.0554	10.0047	5.45732	10.8926	10.4475	6.1561	8.36463
LOC_Os01g14760	-	Chr1	-	8247630	8248504	0	0	0	0	0	0	0	0	0	0
LOC_Os01g14770	-	Chr1	-	8251639	8263539	0	0	0	0	0	0	0.005225	0	0	0
LOC_Os01g14780	-	Chr1	+	8267911	8269269	0	0	0	0	0	0	0	0	0	0
LOC_Os01g14790	-	Chr1	+	8269588	8272646	10.058	9.52726	9.45859	10.7583	6.89618	8.20458	7.65275	6.402	9.8091	9.77026
LOC_Os01g14800	-	Chr1	+	8273486	8273941	0	0	0	0	0	0	0	0	0	0
LOC_Os01g14810	-	Chr1	+	8275474	8283966	27.2379	27.6433	24.3773	23.3253	21.8076	19.5654	20.0924	18.9073	25.1069	26.8704
LOC_Os01g14820	-	Chr1	+	8284418	8289120	15.6532	15.7629	15.6824	13.6796	11.5874	10.8582	9.40744	9.20313	11.2289	11.5321
LOC_Os01g14830	-	Chr1	+	8291337	8296221	11.2853	9.3076	9.70566	9.7707	5.90077	5.7291	4.64489	4.98164	7.7317	7.48462
LOC_Os01g14840	-	Chr1	+	8297586	8302407	7.90634	7.92657	5.65909	6.42731	5.85657	6.62439	5.40301	5.51728	5.82282	5.98763
LOC_Os01g14850	-	Chr1	-	8305547	8306555	541.922	543.544	387.248	391.483	335.477	294.799	306.217	292.757	408.765	356.006
LOC_Os01g14860	-	Chr1	+	8329704	8334052	51.7536	51.7585	45.675	45.1213	43.1378	48.6022	31.9313	38.286	46.8485	44.9068
LOC_Os01g14870	-	Chr1	+	8334519	8338574	9.1014	7.8956	5.71853	5.34416	4.54119	4.00558	5.56274	6.27111	6.42678	5.59326
LOC_Os01g14880	-	Chr1	-	8339182	8339424	3.42723	3.65526	2.96496	2.17853	1.65526	1.27258	2.34082	2.94822	3.07957	2.72475
LOC_Os01g14890	-	Chr1	+	8343761	8346041	3.82956	3.88549	3.18012	4.16613	10.0287	9.36546	10.1312	10.7895	6.70087	7.17867
LOC_Os01g14900	-	Chr1	+	8347893	8351006	3.48122	3.27817	1.91663	1.71273	1.0908	0.614657	2.14686	2.92009	2.01254	2.29769
LOC_Os01g14910	-	Chr1	+	8354456	8355040	0	0	0	0	0	0	0	0	0	0
LOC_Os01g14920	-	Chr1	-	8359014	8362270	8.36788	9.52807	7.30265	7.03524	6.52261	6.29145	5.79117	5.61984	6.83802	8.68658
LOC_Os01g14926	-	Chr1	-	8364052	8365711	0	0.045807	0.00166	0.010522	0.038604	0	0.094283	0	0	0
LOC_Os01g14932	-	Chr1	-	8367184	8375401	20.1564	19.1196	18.6193	17.1632	17.4637	18.0333	14.0555	15.1696	17.4208	17.5094
LOC_Os01g14940	-	Chr1	+	8380053	8380586	0	0	0	0	0	0	0	0	0	0
LOC_Os01g14950	-	Chr1	+	8382094	8387260	85.5889	83.1469	64.063	65.416	53.4328	52.2678	42.6791	42.1981	60.9793	61.0802
LOC_Os01g14960	-	Chr1	-	8387587	8388859	3.16425	2.92087	3.52866	3.04866	2.6026	2.15836	2.74576	2.86837	2.21832	2.66063
LOC_Os01g14970	-	Chr1	+	8394453	8395803	0.74699	0.567936	0.516372	0.663233	0.55803	0.261839	0.434546	0.52374	0.624917	1.08389
LOC_Os01g14980	-	Chr1	-	8396498	8398622	13.3933	10.7607	9.66587	9.5923	7.90932	7.77274	5.9135	4.45753	10.1113	8.0636
LOC_Os01g14990	-	Chr1	-	8401311	8402406	0	0	0	0	0	0.115164	0.301446	0.135644	0.110718	0.18791
LOC_Os01g15000	-	Chr1	+	8404247	8408377	3.2727	3.11408	6.50004	6.16461	8.27992	7.85405	20.1052	20.9682	16.7295	17.2355
LOC_Os01g15010	-	Chr1	-	8413832	8419026	45.2871	44.172	17.2451	17.5783	23.9778	25.3431	25.5347	29.1643	31.1577	32.0548
LOC_Os01g15020	-	Chr1	-	8420923	8430280	50.1623	48.5283	33.5785	33.369	30.3904	34.5322	25.3516	28.3845	27.9365	30.4304
LOC_Os01g15300	-	Chr1	-	8560623	8569631	1.72101	1.58176	2.00482	1.61898	1.41912	1.91346	1.04786	1.60743	1.53736	1.39907
LOC_Os01g15120	-	Chr1	+	8486472	8489700	21.6432	20.8858	21.5657	20.9689	13.8015	16.1299	11.4588	14.4726	15.1625	16.9694
LOC_Os01g15130	-	Chr1	+	8490582	8492348	0	0.10937	0.166757	0.057244	0	0.062435	0.028663	0.15141	0.086602	0.061985
LOC_Os01g15150	-	Chr1	+	8496480	8496851	0	0	0	0	0	0	0	0	0	0
LOC_Os01g15170	-	Chr1	+	8505035	8505685	0.63273	0.596735	1.35549	1.17593	1.17654	0.761956	0.403886	0.790055	1.26401	1.33909
LOC_Os01g15180	-	Chr1	+	8509378	8515138	0	0	0	0	0	0	0	0	0	0
LOC_Os01g15190	-	Chr1	-	8515499	8518409	0	0	0	0	0.010053	0	0	0	0	0
LOC_Os01g15200	-	Chr1	-	8520987	8521554	0	0	0	0	0	0	0	0	0	0
LOC_Os01g15210	-	Chr1	-	8522796	8524190	0.227384	0.293051	0.197783	0.025331	0.089545	0.050344	0.260769	0.148746	0.022945	0.091021
LOC_Os01g15220	-	Chr1	-	8525171	8526154	0.033147	0.248428	0	0.052153	0	0	0	0.139083	0	0
LOC_Os01g15229	-	Chr1	+	8527554	8528354	0	0	0	0	0	0	0	0	0	0
LOC_Os01g15240	-	Chr1	-	8532212	8532919	0	0	0	0	0	0	0	0	0	0
LOC_Os01g15250	-	Chr1	-	8535675	8537042	0.045813	0.018186	0	0	0	0	0	0.013472	0	0
LOC_Os01g15260	-	Chr1	+	8540621	8544588	27.2324	27.5829	15.6244	17.208	12.9794	13.2077	13.9364	13.9243	14.8501	13.5026
LOC_Os01g15270	-	Chr1	-	8545997	8546894	790.819	725.705	87.5557	87.8413	154.668	146.845	492.317	505.995	379.219	327.885
LOC_Os01g15280	-	Chr1	-	8550296	8552646	0	0	0	0	0	0	0	0	0	0
LOC_Os01g15290	-	Chr1	-	8555286	8557176	5.62721	5.28706	4.80425	3.48347	3.04215	2.58304	2.71516	2.81454	3.76548	3.63645
LOC_Os01g15340	-	Chr1	-	8586049	8586941	1.25667	0.889506	0.260248	0.992058	0.691002	0.465771	0.446056	1.13879	0.278537	0.30614
LOC_Os01g15310	-	Chr1	-	8570841	8574555	26.3463	24.8773	18.426	20.6121	15.8563	11.8088	14.1528	14.6671	34.6793	29.7739
LOC_Os01g15320	-	Chr1	-	8577199	8577934	12.9863	16.0003	12.6753	13.7375	8.03112	7.4386	7.38711	6.90975	20.2364	18.7229
LOC_Os01g15380	-	Chr1	-	8618914	8621205	0.094068	0.174507	0.294333	0.298767	0.284122	0.130983	0.026941	0.064166	0.098169	0.073388
LOC_Os01g15448	-	Chr1	+	8657064	8658466	0	0	0	0	0	0	0	0	0	0
LOC_Os01g15390	-	Chr1	+	8627820	8629150	3.59939	4.15817	2.63857	3.46037	2.34594	2.68504	2.31991	2.41186	1.68126	3.0424
LOC_Os01g15350	-	Chr1	-	8593788	8599448	14.1496	12.1854	10.6483	11.9474	8.88663	9.67191	8.21608	8.93113	11.3059	10.9493
LOC_Os01g15460	-	Chr1	-	8659375	8664836	21.9392	22.7382	20.3151	18.5908	18.2854	21.0636	17.1761	17.466	19.5435	17.6083
LOC_Os01g15470	-	Chr1	+	8682929	8687581	12.209	10.835	13.7232	12.9095	13.0289	12.2824	8.7569	9.42183	11.6573	12.3822
LOC_Os01g15480	-	Chr1	-	8691739	8699628	6.23273	5.83114	5.82253	6.05382	5.27708	6.05205	3.23593	3.91728	3.1113	3.33004
LOC_Os01g15520	-	Chr1	+	8717853	8720898	1.15537	1.02353	0.846212	1.33373	0.612819	0.791504	1.44829	0.691431	0.481877	1.73015
LOC_Os01g15550	-	Chr1	-	8745873	8746724	0.292507	0.371816	0.168158	0.175713	0.757547	0.106482	0.542124	0.744249	0.537018	0.642844
LOC_Os01g15530	-	Chr1	+	8732427	8734486	0.480924	0.662314	0.674758	0.460199	0.216165	0.328406	0.171243	0.267616	0.324443	0.406835
LOC_Os01g15540	-	Chr1	-	8735984	8740559	3.92334	3.73332	3.85191	3.41174	3.52101	4.7917	1.88697	2.53011	3.184	3.01302
LOC_Os01g15580	-	Chr1	+	8751071	8755448	2.18081	2.076	3.584	2.90873	2.41325	2.71087	1.62213	1.76505	1.8708	1.60208
LOC_Os01g15490	-	Chr1	-	8701159	8708630	32.4692	33.421	55.7404	55.2033	51.451	57.3261	46.2477	47.3152	55.1503	60.3455
LOC_Os01g15600	-	Chr1	+	8759370	8763491	52.0771	53.4407	53.0292	51.5706	39.6539	42.5139	31.9904	31.4443	41.3834	45.0004
LOC_Os01g15610	-	Chr1	+	8770874	8773267	32.4272	34.0968	26.8956	27.496	22.3656	23.2655	20.1875	21.1403	32.2736	33.3499
LOC_Os01g15630	-	Chr1	+	8786512	8792386	14.6596	15.2231	15.6992	14.5015	16.5883	17.9818	17.638	17.4707	17.6808	16.1705
LOC_Os01g15650	.	Chr1	-	8805806	8808517	0	0	0	0	0	0	0	0	0	0.014802
LOC_Os01g15760	-	Chr1	-	8868190	8874344	0.022503	0	0.026128	0.053319	0.004861	0.006324	0.006808	0	0	0.005076
LOC_Os01g15640	-	Chr1	-	8792646	8797363	13.0392	14.7489	9.50326	9.17845	14.6374	15.0543	24.616	24.4425	22.7945	21.9965
LOC_Os01g15660	-	Chr1	+	8809361	8813097	3.68026	3.33445	3.89853	3.81099	3.74717	3.47088	3.30814	3.59798	3.22056	4.01509
LOC_Os01g15810	-	Chr1	-	8903333	8905428	0.674538	0.502291	0.023998	0	0.085274	0.047546	0.10316	0	0	0.195812
LOC_Os01g15770	-	Chr1	+	8883238	8885407	21.0139	21.0537	18.1753	16.018	11.5835	11.5948	11.2081	10.3441	25.5662	26.7029
LOC_Os01g15780	-	Chr1	-	8885505	8892462	16.6232	16.2254	13.4617	12.6896	10.9826	10.9648	11.0045	10.9573	10.4869	12.8441
LOC_Os01g15790	-	Chr1	+	8892579	8900134	31.0562	32.1436	20.0737	20.8343	14.7548	16.5431	15.3341	13.2972	19.22	17.7845
LOC_Os01g16050	-	Chr1	-	9029431	9034373	0.380386	0.246085	0.274939	0.271426	0.316161	0.137649	0.320338	0.188287	0.229857	0.141305
LOC_Os01g16060	-	Chr1	-	9041580	9046087	1.20998	1.53152	0.768973	0.963005	0.896391	0.923279	0.605283	0.623024	0.427549	0.762549
LOC_Os01g16070	-	Chr1	+	9053511	9053928	8.05392	7.02506	3.66269	3.89267	3.80931	1.44627	1.78688	1.88223	1.75406	2.71139
LOC_Os01g16080	-	Chr1	-	9057835	9061059	5.82826	4.75816	5.27019	6.12024	3.59063	3.52173	3.20233	3.28456	4.72527	3.97693
LOC_Os01g15830	-	Chr1	+	8917547	8919971	63.068	60.1259	38.2737	35.0802	24.0148	19.3072	23.2561	25.7159	34.9693	35.2962
LOC_Os01g15840	-	Chr1	-	8921590	8925372	0.629248	0.765502	0.697438	0.77617	0.390099	0.426454	0.432379	0.358627	0.32536	0.4886
LOC_Os01g15850	-	Chr1	+	8925072	8929646	9.64988	7.31499	7.78146	7.09421	5.82224	6.95871	5.27999	5.25562	5.79299	6.19976
LOC_Os01g15860	-	Chr1	+	8931593	8936683	3.39798	3.15765	2.67145	2.42316	2.51928	2.47946	3.49618	3.22512	3.15184	2.90696
LOC_Os01g15880	-	Chr1	+	8939348	8942613	0.182698	0.099368	0.076208	0.423808	0.113454	0.097331	0.486598	0.109952	0.095283	0.056425
LOC_Os01g15890	-	Chr1	-	8943896	8948425	0.356751	0.411583	0.245377	0.52861	0.392362	0.22256	0.289294	0.424735	0.231121	0.197905
LOC_Os01g15900	-	Chr1	-	8949249	8952712	10.1179	11.2212	1.35776	1.44211	28.6225	28.4614	29.5097	30.4119	31.3798	30.524
LOC_Os01g15910	-	Chr1	+	8958411	8967207	0.878498	1.30301	0.147931	0.086958	0.268094	0.055363	0.152631	0.224924	0.648669	0.359087
LOC_Os01g15920	-	Chr1	-	8968727	8968933	1.03897	0.644076	0.214294	1.27971	0.307044	0.627955	0.572847	0.165599	1.7178	0.264397
LOC_Os01g15934	-	Chr1	-	8973604	8978182	0.06591	0.020726	0.02412	0.074814	0.056968	0	0.033493	0.061136	0	0.026409
LOC_Os01g15950	-	Chr1	-	8979005	8979280	0	0	0	0	0.058047	0	0	0	0	0
LOC_Os01g15960	-	Chr1	+	8983764	8984093	0	0	0	0	0	0	0	0	0	0
LOC_Os01g15970	-	Chr1	+	8986253	8987398	9.86759	10.0445	4.59016	6.03946	4.67731	2.08344	4.39198	2.79017	6.7962	6.95646
LOC_Os01g15979	-	Chr1	+	8988867	8992581	9.2753	9.7666	13.8799	13.6824	13.2412	12.5155	12.1977	11.9664	14.42	16.3136
LOC_Os01g15990	-	Chr1	+	8994977	8997083	6.21958	5.52874	1.4526	1.52401	1.90527	1.64771	2.44389	2.22717	1.81498	1.9049
LOC_Os01g16000	-	Chr1	-	9004101	9008221	9.73983	9.26856	8.4522	9.26709	5.57548	6.05522	6.31168	6.24043	7.69969	7.55568
LOC_Os01g16010	-	Chr1	+	9013002	9016711	13.1451	12.135	12.2761	12.3424	8.56285	8.77071	9.27799	7.48577	10.6307	10.8482
LOC_Os01g16020	-	Chr1	+	9018144	9019762	10.1852	9.72188	5.48335	4.68519	3.8844	2.94521	3.61806	3.77501	3.71832	3.4019
LOC_Os01g16030	-	Chr1	-	9019841	9024052	57.5354	56.7702	45.7551	49.4428	37.5495	38.2537	37.0506	34.9815	47.3012	43.1772
LOC_Os01g16040	-	Chr1	-	9024897	9028876	33.7562	34.3559	40.6356	42.5472	24.8471	29.024	24.1808	24.3434	25.5454	26.7546
LOC_Os01g16100	-	Chr1	-	9067360	9071396	3.882	4.48398	3.72508	3.92059	3.26065	3.21258	3.1227	2.73444	2.98999	3.51629
LOC_Os01g16090	-	Chr1	-	9063968	9066787	41.4186	40.6432	28.6804	31.2259	31.2152	27.7132	30.7097	32.0542	49.6893	44.7837
LOC_Os01g16110	-	Chr1	+	9074613	9083795	20.0721	19.3704	17.8845	17.7058	12.2783	13.3536	10.1347	9.70542	14.4549	14.4726
LOC_Os01g16120	-	Chr1	+	9088088	9089111	18.5439	17.4004	16.1038	14.827	9.76578	11.3161	12.3591	12.7922	8.69855	8.8673
LOC_Os01g16140	-	Chr1	+	9114002	9114253	19.7232	19.7505	14.1346	12.6797	10.358	3.94801	7.05316	5.90087	27.5065	23.9231
LOC_Os01g16146	-	Chr1	-	9114577	9117425	17.0578	16.4202	14.2622	13.9236	13.1175	11.7638	12.1832	11.3582	15.8061	14.386
LOC_Os01g16152	-	Chr1	-	9117901	9121417	58.024	57.4259	53.0449	52.5534	41.3919	34.4331	35.2854	37.1705	72.2013	67.5525
LOC_Os01g16170	-	Chr1	-	9133519	9140430	8.33674	8.01291	7.78533	7.53823	16.4403	16.2321	11.5509	12.3004	14.652	14.8426
LOC_Os01g16180	-	Chr1	+	9159606	9165693	17.1147	17.811	16.4642	16.0224	12.9529	11.8687	11.1174	11.9901	14.2172	13.2771
LOC_Os01g16370	-	Chr1	+	9293171	9299788	0.36879	0.409677	0.195194	0.161494	0.080297	0.149299	0.061354	0.11109	0.261007	0.235241
LOC_Os01g16380	.	Chr1	-	9302138	9304117	0	0	0	0	0	0	0	0.061369	0	0.051879
LOC_Os01g16400	-	Chr1	+	9314159	9318060	0.780818	0.897616	0.615792	0.587529	0.509399	0.370757	0.575292	0.689551	0.746285	0.603928
LOC_Os01g16414	-	Chr1	-	9318848	9323339	7.71868	7.87473	9.14081	9.29268	6.94625	7.46462	6.74889	7.68564	7.43063	8.07525
LOC_Os01g16190	-	Chr1	+	9166353	9169971	61.2522	57.3788	52.6774	51.4472	43.438	46.1486	37.1745	42.0264	52.6255	54.3379
LOC_Os01g16200	-	Chr1	+	9171628	9172899	0.059062	0.053962	0.09693	0.001526	0.031075	0	0	0.046847	0.047381	0
LOC_Os01g16210	-	Chr1	-	9173107	9175991	6.64042	7.02611	5.33522	4.23491	4.15255	5.1291	3.5152	4.94986	5.14456	6.16729
LOC_Os01g16220	-	Chr1	-	9179212	9181984	4.69786	4.37081	2.70541	2.44051	2.34511	2.08902	2.3476	2.06713	2.34158	2.50928
LOC_Os01g16230	-	Chr1	+	9192249	9193439	1.07379	0.95178	0.863229	0.756755	1.07061	0.580515	0.809763	0.401293	1.21722	1.34556
LOC_Os01g16240	-	Chr1	-	9195527	9198962	81.1951	76.2416	52.2778	50.9651	39.0129	35.9688	35.3024	33.5565	41.789	44.7461
LOC_Os01g16250	-	Chr1	+	9201354	9204450	0	0.179834	0.096645	0	0.048233	0.051866	0.094069	0.073517	0	0
LOC_Os01g16260	-	Chr1	-	9203963	9211788	1.99703	2.15854	1.7578	1.65943	2.73469	3.01581	2.70098	3.47515	2.75129	3.49657
LOC_Os01g16270	.	Chr1	+	9215675	9219481	0	0	0	0	0	0.007431	0	0	0.004947	0
LOC_Os01g16280	.	Chr1	-	9221082	9221504	0	0	0	0	0	0	0	0	0	0
LOC_Os01g16290	-	Chr1	+	9225213	9237059	18.2526	18.2906	43.2786	41.0633	29.5919	27.5597	23.9459	24.4471	24.5345	25.8952
LOC_Os01g16300	.	Chr1	+	9243541	9243825	0	0	0	0	0	0	0	0	0	0
LOC_Os01g16310	-	Chr1	+	9245577	9253454	0.323273	0.423512	0.342784	0.24667	0.37686	0.353352	0.632204	0.824502	0.838113	0.839061
LOC_Os01g16320	.	Chr1	-	9254034	9256622	0	0	0	0	0	0	0	0	0	0
LOC_Os01g16330	-	Chr1	+	9259137	9264342	11.7605	12.4176	10.8735	10.5934	11.9656	11.3319	10.7462	12.6298	12.4819	11.874
LOC_Os01g16340	-	Chr1	+	9264978	9268482	10.2775	8.4943	16.2676	18.5756	7.77232	6.92539	6.03023	6.57086	7.14281	9.06282
LOC_Os01g16350	-	Chr1	-	9268652	9272919	14.7728	13.7513	7.21467	6.5296	7.45064	7.31619	7.80301	7.72293	7.50777	7.34778
LOC_Os01g16354	-	Chr1	-	9273876	9279032	13.1295	12.9221	11.6828	12.1594	10.9086	11.2742	10.7148	9.91474	12.3083	12.3121
LOC_Os01g16430	-	Chr1	-	9325545	9329334	42.301	42.9556	41.6145	38.3798	32.2087	29.5143	37.1682	33.9531	38.4807	36.4727
LOC_Os01g16460	-	Chr1	-	9344881	9347403	0.612657	0.419425	0.097986	0.268648	0.03466	0.111664	0.13571	0.126365	0.733598	0.676369
LOC_Os01g16450	-	Chr1	+	9339815	9342304	14.6133	12.9346	10.4106	10.2829	8.04038	7.58955	6.44561	6.01293	16.2278	18.4014
LOC_Os01g16490	.	Chr1	-	9361353	9362600	0	0	0	0	0	0	0	0	0	0
LOC_Os01g16500	.	Chr1	-	9363746	9369033	0	0	0	0	0	0	0	0	0	0
LOC_Os01g16510	-	Chr1	+	9370599	9373674	12.9825	10.8619	9.15596	8.1061	5.15651	5.07726	4.64998	5.886	7.53932	8.71544
LOC_Os01g16520	-	Chr1	-	9373716	9378204	4.89671	4.42315	4.67368	4.9368	4.13595	3.55394	3.2674	2.60982	3.47284	4.35644
LOC_Os01g16530	-	Chr1	-	9378864	9383183	44.485	47.2913	50.4194	47.8459	35.8206	35.8808	30.4803	33.3639	29.4716	30.1543
LOC_Os01g16540	-	Chr1	+	9386194	9390635	21.0352	22.4025	24.9299	24.3889	18.9957	17.7476	14.7849	15.5447	19.6183	17.2172
LOC_Os01g16610	-	Chr1	-	9429955	9430747	0.024997	0.036668	0.223274	0.046206	0	0.131513	0.045453	0.080453	0	0.150467
LOC_Os01g16600	-	Chr1	+	9424556	9429196	1.30811	1.25453	1.18501	1.13773	0.735156	0.646999	0.556698	0.659121	1.13795	0.894275
LOC_Os01g16550	-	Chr1	-	9394361	9396460	39.4562	32.0027	37.2275	39.8158	21.4431	20.375	20.9799	19.83	47.1681	45.6831
LOC_Os01g16620	-	Chr1	-	9431735	9435957	7.71113	8.77598	32.6388	28.9886	12.6848	13.1946	10.1649	10.883	15.5906	14.9223
LOC_Os01g16640	-	Chr1	-	9441829	9444010	68.7488	63.0782	48.6497	46.3164	37.2478	24.9932	29.0771	31.8015	66.4547	60.3283
LOC_Os01g16650	-	Chr1	+	9445679	9446566	33.9266	32.6636	22.4199	20.1216	18.4593	19.876	15.8433	15.7522	22.4293	21.2592
LOC_Os01g16660	-	Chr1	-	9447788	9450787	0.307014	0.468198	0.218197	0.315465	0.181892	0.326574	0.106646	0.19879	0.213824	0.329709
LOC_Os01g16670	-	Chr1	+	9454976	9456923	13.4639	13.8772	9.67088	9.40027	8.23477	7.4382	8.17776	8.80425	10.3005	10.2904
LOC_Os01g16810	-	Chr1	-	9567526	9569263	0.651229	0.429638	0.406048	0.317977	0.675216	0.627061	0.305313	0.393431	0.400548	0.359046
LOC_Os01g16714	-	Chr1	+	9488825	9493964	12.5377	9.30643	9.17719	9.97419	5.8875	5.04002	6.98927	6.65639	7.40702	8.07625
LOC_Os01g16730	-	Chr1	+	9494809	9503181	0	0	0	0	0	0	0	0	0	0
LOC_Os01g16740	-	Chr1	-	9503256	9510114	0	0	0	0	0	0	0.01053	0	0	0
LOC_Os01g16750	-	Chr1	+	9512985	9515102	0.85062	0.896897	0.568094	0.61537	0.952058	0.598053	0.717126	0.556068	0.804048	1.0087
LOC_Os01g16850	-	Chr1	-	9613654	9625257	0.006306	0.025075	0.020302	0.018053	0.010723	0.015336	0	0.029567	0.013097	0.004945
LOC_Os01g16870	-	Chr1	-	9631296	9638901	46.7274	47.7298	44.0695	43.15	33.8995	38.0542	29.6149	29.4264	33.3327	33.4921
LOC_Os01g16890	-	Chr1	-	9657980	9661279	191.586	187.021	144.623	142.042	103.512	92.8991	86.9564	88.2726	139.966	133.18
LOC_Os01g16900	-	Chr1	+	9665409	9670237	43.9876	45.8398	37.8095	36.4179	28.983	27.9937	27.1123	25.4893	32.4859	31.1522
LOC_Os01g16920	-	Chr1	+	9679828	9680896	0.1091	0	0	0.086098	0	0	0.540059	0.524015	0.12335	0.132152
LOC_Os01g16910	-	Chr1	-	9670773	9675747	18.9016	17.6425	14.4061	15.0464	9.79402	10.1897	6.78278	7.73629	9.787	9.95396
LOC_Os01g16930	-	Chr1	-	9682566	9684170	6.17185	6.67038	4.07256	2.7544	2.92353	3.16927	3.64107	3.7682	3.33558	4.08539
LOC_Os01g16940	-	Chr1	-	9684830	9689518	29.4381	30.2175	23.0592	20.1398	12.8916	10.6332	10.0322	9.8289	15.8182	15.9675
LOC_Os01g16950	-	Chr1	+	9690235	9692180	15.1113	14.6505	6.19578	6.36362	5.98574	6.21744	7.46206	7.35685	11.8535	9.53792
LOC_Os01g16990	-	Chr1	+	9727698	9728244	0.436509	0.329102	0.488583	0.364918	0.228307	0.208656	0.169449	0.179916	0.568346	0.378203
LOC_Os01g16980	-	Chr1	-	9711615	9712419	2.28521	2.34971	6.57747	5.88134	2.79162	2.86368	3.13997	3.18117	7.76018	7.43328
LOC_Os01g16960	-	Chr1	-	9694027	9699817	15.0652	14.745	11.5941	11.632	8.79317	9.24401	6.24389	6.99067	10.1194	9.07788
LOC_Os01g16970	-	Chr1	-	9702734	9709696	49.7898	47.9132	32.4292	33.7173	28.8062	28.7459	26.7074	27.2714	36.9516	34.5375
LOC_Os01g17420	-	Chr1	-	10018752	10020376	0.080189	0.132676	0.072042	0.114547	0.078372	0	0.226866	0.171911	0	0.119926
LOC_Os01g17320	-	Chr1	+	9962629	9966966	7.04866	8.01128	11.8158	10.4508	5.47044	4.98878	3.28097	3.85364	4.15716	4.46746
LOC_Os01g17330	-	Chr1	-	9967185	9969073	0.037742	0.15928	0.443333	0.238085	0.383597	0.117773	0.202321	0.186771	0.099141	0.185478
LOC_Os01g17360	-	Chr1	+	9990370	9996046	0	0	0	0	0	0	0	0	0	0
LOC_Os01g17370	-	Chr1	-	9997588	10000126	0	0	0	0	0	0	0	0	0	0
LOC_Os01g17380	-	Chr1	-	10001066	10001392	0	0	0	0	0	0	0	0	0	0
LOC_Os01g17390	-	Chr1	+	10003950	10007768	24.8608	23.2141	25.6586	25.4817	65.5454	69.2001	72.8477	73.0909	77.6656	77.3377
LOC_Os01g17396	-	Chr1	-	10008036	10011595	5.49557	6.20883	1.92853	2.13256	6.35348	5.96335	11.6837	11.8877	15.0756	14.9446
LOC_Os01g17402	-	Chr1	-	10011875	10015464	0.702489	0.6632	0.673746	0.606665	0.731827	0.742313	0.34805	0.557827	0.345672	0.356891
LOC_Os01g17430	-	Chr1	-	10021428	10027122	60.6993	57.1964	42.6273	42.1115	36.488	39.0133	36.3321	36.7617	32.0479	33.4071
LOC_Os01g17440	-	Chr1	+	10028443	10031012	0.160237	0.181782	0.095459	0.037919	0.031521	0	0.323165	0.29169	0	0
LOC_Os01g17450	-	Chr1	+	10031981	10035223	0	0	0	0	0	0	0	0	0	0
LOC_Os01g17460	-	Chr1	-	10035844	10041807	0	0	0	0.000259	0	0	0	0	0	0
LOC_Os01g17470	-	Chr1	-	10048264	10050309	39.9361	33.148	52.8322	52.5634	28.3828	24.2337	41.5645	40.5666	32.8954	30.1523
LOC_Os01g17000	-	Chr1	+	9733832	9738226	9.87361	9.72664	3.43338	3.73716	4.71017	4.94047	3.78359	3.78236	4.01184	3.49513
LOC_Os01g17010	-	Chr1	-	9738442	9744728	8.35076	7.49902	6.02356	6.34926	5.63249	6.20579	6.5699	6.75664	5.69908	6.04464
LOC_Os01g17020	-	Chr1	+	9750080	9753770	17.8508	16.5634	10.1161	11.0096	10.2985	9.23573	7.22944	8.00945	11.6682	11.4787
LOC_Os01g17030	-	Chr1	+	9754542	9755797	0	0	0.243589	0	0	0	0	0	0	0
LOC_Os01g17040	-	Chr1	+	9764973	9766481	1.82491	2.44112	1.93103	2.58885	2.66167	3.0757	3.88727	2.95085	3.65761	3.09499
LOC_Os01g17050	-	Chr1	-	9770015	9771037	9.6767	10.0902	1.66093	1.01409	4.47355	3.27101	4.68778	5.00126	4.28817	4.04361
LOC_Os01g17060	-	Chr1	-	9793959	9796829	2.29601	3.73907	4.87896	5.94024	4.80294	5.47113	3.50914	3.99089	3.60693	3.66435
LOC_Os01g17065	-	Chr1	-	9809343	9810633	8.46915	9.12535	5.4428	5.0111	3.26771	1.83584	2.44561	2.09484	1.63724	1.84904
LOC_Os01g17070	-	Chr1	+	9816783	9822750	1.29802	1.44074	1.58662	1.41721	2.37119	2.15291	1.52755	1.98733	2.70387	2.02532
LOC_Os01g17080	-	Chr1	-	9823099	9825970	0	0	0	0	0	0	0	0	0	0
LOC_Os01g17090	-	Chr1	-	9828214	9828555	0	0	0	0	0	0	0	0	0	0
LOC_Os01g17100	-	Chr1	+	9831459	9831794	0	0	0	0	0	0	0.06858	0	0	0
LOC_Os01g17110	-	Chr1	+	9835458	9836209	0	0	0	0	0	0	0	0	0	0
LOC_Os01g17120	-	Chr1	-	9838747	9842845	0	0	0	0	0	0	0	0	0	0
LOC_Os01g17130	-	Chr1	+	9845800	9848861	0	0	0	0	0	0	0	0	0	0
LOC_Os01g17150	-	Chr1	+	9859350	9860764	466.22	441.012	398.834	383.618	347.447	312.777	343.744	344.464	392.157	384.752
LOC_Os01g17160	-	Chr1	+	9866424	9870864	0.277213	0.155302	0.162357	0.216532	0.165581	0.082517	0.280588	0.279558	0.271801	0.148866
LOC_Os01g17170	-	Chr1	+	9874326	9876951	507.587	493.86	544.175	515.747	1039.47	1048.03	1044.22	1070.38	830.41	823.215
LOC_Os01g17180	-	Chr1	+	9878631	9885134	19.9589	20.3168	19.0555	18.6262	14.0861	16.1986	11.6474	12.0208	14.4799	14.1165
LOC_Os01g17190	-	Chr1	+	9887626	9889328	107.796	97.2987	91.6586	88.7291	76.5931	79.6942	72.4456	71.8079	90.7056	86.6144
LOC_Os01g17214	-	Chr1	-	9889548	9902738	3.47252	2.92393	5.69756	6.03449	3.46054	3.82933	4.02101	4.09223	3.00978	3.89086
LOC_Os01g17240	-	Chr1	+	9913390	9917318	10.6152	10.8284	78.2919	74.4819	35.8928	34.0169	42.2819	39.331	39.4347	39.8357
LOC_Os01g17250	-	Chr1	-	9917474	9921595	43.0622	43.279	32.9022	31.0745	24.0487	27.8893	22.06	23.111	33.3081	33.1533
LOC_Os01g17260	-	Chr1	+	9928866	9935981	7.75022	7.7761	7.82678	7.73093	5.79845	5.21836	4.68497	5.32668	5.93086	5.88542
LOC_Os01g17279	-	Chr1	-	9936753	9947940	14.586	13.0097	10.8344	9.89052	8.79039	11.341	8.5205	10.4267	12.5815	11.5153
LOC_Os01g18020	-	Chr1	-	10080809	10082274	0	0	0	0	0	0	0	0	0	0
LOC_Os01g18030	-	Chr1	+	10088390	10089561	0	0	0	0	0	0	0	0	0	0
LOC_Os01g18040	-	Chr1	-	10090866	10097284	0	0	0	0	0	0.005284	0	0	0	0
LOC_Os01g18050	-	Chr1	-	10098282	10103021	177.339	170.038	130.914	131.804	103.972	101.201	85.2689	85.6287	110.117	105.891
LOC_Os01g18060	-	Chr1	-	10113381	10119022	3.05085	2.55549	2.08002	2.00787	1.6036	2.14663	1.01692	1.36348	1.23135	1.5007
LOC_Os01g18070	-	Chr1	+	10119211	10123815	77.3333	74.378	60.7832	59.158	52.2415	53.5638	44.6366	46.6238	66.5109	63.9391
LOC_Os01g18080	-	Chr1	+	10133857	10135806	31.7933	28.5499	24.1285	23.261	22.9584	23.5244	27.9212	28.5715	19.0963	20.4858
LOC_Os01g18090	-	Chr1	+	10136482	10137055	0.132049	0.030006	0.11736	0.445558	0.198808	0.385361	0.326791	0.083693	0.240838	0.189765
LOC_Os01g18100	-	Chr1	-	10137215	10140159	4.06325	4.00091	3.36083	2.60781	3.97742	4.93403	3.87612	4.55111	4.25439	4.13635
LOC_Os01g18110	-	Chr1	+	10144292	10146312	0.054171	0	0	0	0	0.030513	0.016684	0	0	0.037639
LOC_Os01g18120	.	Chr1	+	10148777	10152520	0	0.062182	0.04038	0	0.066241	0.041477	0.15072	0.093299	0.395594	0.129071
LOC_Os01g18130	-	Chr1	+	10156418	10158682	0	0	0	0	0	0	0	0	0	0
LOC_Os01g18140	-	Chr1	+	10159759	10160678	0.085471	0.13846	0.087589	0	0.281831	0	0	0	0	0
LOC_Os01g18150	.	Chr1	+	10164402	10165505	0	0	0	0	0	0	0	0	0	0
LOC_Os01g18160	.	Chr1	+	10166261	10166626	0	0	0	0	0	0	0	0	0	0
LOC_Os01g18170	-	Chr1	-	10167886	10169316	6.87752	6.28256	5.60296	6.45743	7.12855	5.05046	8.69304	8.08941	8.21799	10.1504
LOC_Os01g18230	-	Chr1	-	10211391	10212188	6.524	6.275	1.87716	0.953129	2.39219	1.64827	5.63848	5.74815	3.97643	4.34947
LOC_Os01g18210	-	Chr1	+	10193643	10196775	68.7415	64.1622	104.359	97.4212	64.5246	57.2072	63.5776	57.6419	63.6387	65.9621
LOC_Os01g18220	-	Chr1	-	10200476	10203694	0.998247	0.954854	0.33447	0.391729	1.19522	1.1705	2.43433	2.47435	1.05128	1.50939
LOC_Os01g18240	-	Chr1	-	10217247	10219696	33.9696	31.7903	31.0904	28.5028	19.2641	21.6913	20.0231	20.9071	14.367	13.6392
LOC_Os01g18280	-	Chr1	+	10262946	10267962	4.98916	5.44603	3.0734	3.34796	2.41514	2.51304	2.07712	2.71528	3.2303	3.24857
LOC_Os01g18310	-	Chr1	-	10288976	10289644	1.88665	2.54095	1.48506	1.80235	0.795354	0.452916	0.369573	0.488948	2.15416	1.27776
LOC_Os01g18370	-	Chr1	-	10316083	10318509	0.090211	0	0	0	0	0	0.05377	0	0.124902	0.17515
LOC_Os01g18390	-	Chr1	-	10333538	10337512	0.04878	0	0	0.098446	0.057762	0	0	0	0	0
LOC_Os01g18360	-	Chr1	+	10312341	10314826	3.90513	4.43894	3.33638	2.43546	2.30332	3.02422	2.50282	1.62361	5.76019	4.86373
LOC_Os01g18400	-	Chr1	-	10342025	10343570	0.912295	0.640208	0.315962	0.382644	0.878565	0.786944	0.427711	0.141945	0.955727	0.234809
LOC_Os01g18410	-	Chr1	-	10346711	10349872	10.3872	11.788	7.59053	7.25414	6.43401	6.11809	5.84766	6.46842	5.1131	4.57069
LOC_Os01g18450	-	Chr1	-	10370062	10370403	4.40817	5.58108	3.40546	3.7792	5.29164	4.21417	1.77879	1.64071	7.06595	6.01339
LOC_Os01g18320	-	Chr1	+	10291889	10295536	54.0247	51.8661	81.0584	78.4388	54.2889	51.3015	55.3735	54.9252	61.0522	60.5128
LOC_Os01g18480	-	Chr1	+	10389385	10396284	0	0	0	0	0	0	0	0	0	0
LOC_Os01g18490	-	Chr1	-	10399945	10400235	0	0	0	0	0.147564	0.043579	0.024912	0.04011	0.264063	0.453866
LOC_Os01g18500	-	Chr1	-	10402717	10405818	0	0	0	0	0	0	0	0	0	0
LOC_Os01g18510	-	Chr1	+	10413354	10415522	0	0	0	0	0	0	0	0	0	0
LOC_Os01g18520	-	Chr1	+	10415793	10419314	0	0	0	0	0	0	0	0	0	0
LOC_Os01g18530	-	Chr1	-	10431473	10432723	0	0	0	0	0	0	0	0	0	0.176072
LOC_Os01g18550	-	Chr1	-	10451842	10454434	0	0	0	0	0	0	0	0	0	0
LOC_Os01g18560	-	Chr1	-	10455230	10456079	0	0	0	0	0	0	0	0	0	0
LOC_Os01g18570	-	Chr1	-	10457590	10460881	0	0	0	0	0	0	0	0	0	0
LOC_Os01g18584	-	Chr1	+	10470540	10478800	2.91543	2.40018	2.88515	2.79726	2.09694	1.35584	2.18198	1.88615	2.46191	2.34942
LOC_Os01g18660	-	Chr1	+	10509032	10513400	7.71367	7.37388	4.90444	4.09882	3.55283	3.76851	4.11462	2.96393	5.977	6.82356
LOC_Os01g18620	-	Chr1	-	10488948	10490994	3.30259	3.66016	1.04459	1.10205	1.26428	0.654124	0.576757	0.809231	1.79129	1.50754
LOC_Os01g18630	-	Chr1	-	10492039	10495723	29.4989	27.8245	99.7891	98.0865	42.7509	43.6483	37.6948	35.6181	46.7658	47.6141
LOC_Os01g18640	-	Chr1	-	10496604	10500943	23.6181	26.4021	22.7743	20.7711	19.0414	16.2135	15.9246	16.2549	22.1136	21.5905
LOC_Os01g18670	-	Chr1	-	10515723	10521282	32.1437	31.1488	28.2848	27.5181	24.9864	23.6156	25.1766	23.8144	23.5884	23.4391
LOC_Os01g18680	-	Chr1	+	10540064	10541002	0	0	0	0	0	0	0	0	0	0
LOC_Os01g18690	-	Chr1	-	10541810	10543718	0	0	0	0	0	0	0	0	0	0
LOC_Os01g18700	-	Chr1	-	10544971	10547148	0	0	0	0	0	0	0	0	0	0
LOC_Os01g18710	-	Chr1	-	10549240	10551084	0	0	0	0	0	0	0	0	0	0
LOC_Os01g18720	-	Chr1	+	10551838	10552511	0	0	0	0	0	0	0	0	0	0
LOC_Os01g18730	-	Chr1	-	10559887	10560969	0	0	0	0	0	0	0	0	0	0
LOC_Os01g18744	-	Chr1	-	10561328	10565325	51.2264	53.1298	39.7595	37.4631	19.6098	16.2387	11.7662	12.7999	36.745	31.6256
LOC_Os01g18830	.	Chr1	-	10641303	10642392	0	0	0	0	0	0	0	0	0.042696	0.063764
LOC_Os01g18840	-	Chr1	+	10643287	10644848	1.65392	1.27632	1.57452	1.67273	14.2238	14.4067	10.2564	10.0557	10.9078	10.2876
LOC_Os01g18850	-	Chr1	+	10650139	10656779	9.09128	9.88527	7.47229	7.91466	6.96397	6.94398	7.57234	7.51154	8.20968	7.77146
LOC_Os01g18800	-	Chr1	+	10622795	10627552	39.5632	41.5849	47.1484	47.6391	91.7654	88.1639	106.444	102.801	130.21	124.583
LOC_Os01g18870	-	Chr1	-	10664780	10666903	0.020058	0	0.023087	0	0.168884	0	0.039734	0	0.023123	0.069741
LOC_Os01g18860	-	Chr1	-	10657463	10660137	23.9025	21.4925	10.1174	12.3117	9.69959	9.42077	10.6561	9.91876	10.6104	12.1174
LOC_Os01g19000	-	Chr1	+	10734977	10739332	0	0	0	0	0	0.006694	0	0	0	0
LOC_Os01g18880	-	Chr1	+	10675167	10679828	2.0825	1.48232	1.70288	1.52713	1.4567	1.38902	1.12007	1.19863	1.42345	1.88334
LOC_Os01g18890	-	Chr1	-	10679488	10682188	0	0	0	0	0.07466	0	0	0	0.079774	0
LOC_Os01g18900	.	Chr1	-	10687193	10687489	0	0.320889	0	0	0.099484	0	0	0	0	0
LOC_Os01g18910	.	Chr1	-	10691398	10692494	0	0	0	0	0	0	0	0	0	0
LOC_Os01g18920	.	Chr1	-	10693327	10695914	0	0	0	0	0	0	0	0	0	0
LOC_Os01g18930	-	Chr1	-	10701626	10703130	0	0	0	0	0	0	0	0	0	0
LOC_Os01g18940	-	Chr1	-	10703783	10705200	0	0	0	0	0	0	0	0	0	0
LOC_Os01g18950	-	Chr1	-	10713139	10714271	0	0	0	0	0	0	0	0	0	0
LOC_Os01g18960	-	Chr1	+	10715756	10716480	0	0	0	0	0	0	0	0	0	0
LOC_Os01g19020	-	Chr1	-	10748603	10750234	110.71	100.381	122.218	120.404	130.978	121.674	131.793	133.967	148.488	146.373
LOC_Os01g19290	-	Chr1	+	10911296	10914795	0.019363	0	0	0	0.111191	0	0.048966	0	0.078575	0.078787
LOC_Os01g19330	-	Chr1	+	10934895	10935992	0.072812	0.050661	0	0	0	0	0.095263	0.021932	0.603898	0.760476
LOC_Os01g19300	-	Chr1	-	10923111	10923356	0	0	0	0	0	0	0	0	0	0
LOC_Os01g19310	-	Chr1	-	10925899	10928720	0	0	0	0	0	0	0	0	0	0
LOC_Os01g19320	-	Chr1	+	10931624	10933061	0.637318	0.322526	0.574504	0.730865	0.075724	0.392222	0.420172	0.522246	0.836147	0.862469
LOC_Os01g19370	-	Chr1	-	10961015	10962396	0.193026	0.399692	0.196237	0.225976	0.242118	0.206407	0	0.169578	0.647743	0.567144
LOC_Os01g19050	-	Chr1	-	10772988	10777945	0.010276	0.048198	0.051182	0.023681	0	0.000847	0.029666	0	0.032393	0.035126
LOC_Os01g19060	.	Chr1	-	10779295	10779761	0	0	0	0	0	0	0	0	0	0
LOC_Os01g19070	-	Chr1	+	10781001	10781912	0.062112	0	0.028096	0	0.072571	0.274095	0	0.044996	0.032354	0
LOC_Os01g19080	.	Chr1	-	10782754	10783182	0	0	0	0	0	0	0	0	0	0
LOC_Os01g19090	.	Chr1	+	10787767	10788759	0	0	0.068256	0	0	0	0	0	0	0
LOC_Os01g19100	.	Chr1	+	10789109	10793521	0	0	0	0	0	0	0	0	0	0
LOC_Os01g19110	-	Chr1	+	10797095	10799005	0.054663	0	0	0	0	0	0	0	0	0
LOC_Os01g19120	.	Chr1	-	10802151	10804527	0	0	0	0	0	0.041508	0	0.018767	0	0.035206
LOC_Os01g19130	-	Chr1	-	10805496	10808081	8.24024	9.22218	8.95146	9.19139	7.42301	8.45474	9.01849	9.36653	13.3957	12.5626
LOC_Os01g19140	-	Chr1	-	10813997	10818530	0	0	0	0	0	0	0	0	0	0
LOC_Os01g19160	-	Chr1	-	10819351	10822413	0.916298	0.736488	0.84463	0.982287	0.737303	0.521237	0.530713	0.643757	0.838713	0.430345
LOC_Os01g19150	-	Chr1	+	10822583	10827157	29.825	30.5326	18.8586	18.8214	24.2827	24.1187	26.7742	25.6963	33.7156	32.7361
LOC_Os01g19170	-	Chr1	+	10830045	10831911	6.38226	5.66908	4.09775	4.01618	4.35849	3.51639	5.12103	4.47693	4.37393	4.40279
LOC_Os01g19190	-	Chr1	+	10853801	10859425	0	0	0	0	0	0	0	0	0	0
LOC_Os01g19200	-	Chr1	-	10860048	10863321	0	0	0	0	0	0	0	0	0	0
LOC_Os01g19210	-	Chr1	-	10864260	10867334	0	0	0	0	0	0	0	0	0	0.015264
LOC_Os01g19220	-	Chr1	+	10871371	10874265	27.1944	23.4538	22.5748	23.4415	12.3002	11.659	12.4845	13.0062	13.2695	13.6499
LOC_Os01g19230	-	Chr1	+	10875741	10876344	0	0	0	0	0	0	0	0	0	0
LOC_Os01g19240	-	Chr1	+	10877635	10881693	0	0	0.076747	0	0.036091	0	0	0	0.104924	0
LOC_Os01g19250	-	Chr1	+	10885891	10886205	0	0	0	0	0	0	0	0	0	0
LOC_Os01g19260	-	Chr1	+	10891810	10893810	0.020848	0.051576	0.105304	0.028918	0.130705	0.185534	0.108091	0.094491	0.159442	0.181729
LOC_Os01g19270	-	Chr1	+	10895602	10897796	1.54924	1.55895	0.287176	0.600254	0.446964	0.399875	0.605172	0.557834	1.36874	1.23925
LOC_Os01g19280	-	Chr1	-	10899088	10900447	0.05908	0.027768	0	0	0	0	0	0	0.108572	0
LOC_Os01g19590	.	Chr1	-	11100019	11102620	0	0.020126	0	0.01705	0.030203	0	0.067538	0.024887	0	0.039098
LOC_Os01g19548	-	Chr1	-	11089051	11093987	1.46878	1.2186	1.68581	1.75865	1.49158	1.69572	0.932469	0.763257	0.984894	1.09808
LOC_Os01g19610	-	Chr1	-	11109804	11113543	2.97232	3.0849	13.7806	13.1066	11.8931	10.7464	11.2129	10.9762	10.5365	10.9291
LOC_Os01g19730	-	Chr1	-	11198937	11199438	0	0.175733	0	0	0	0	0	0	0	0.069303
LOC_Os01g19620	-	Chr1	+	11124761	11127923	0	0	0.024507	0.046891	0	0	0	0	0	0
LOC_Os01g19630	-	Chr1	+	11129421	11131876	3.66777	3.81906	3.05135	2.53593	2.64671	2.6789	1.94006	1.49926	3.50129	2.89955
LOC_Os01g19640	.	Chr1	-	11137193	11138245	0	0	0	0	0	0	0	0	0	0
LOC_Os01g19650	.	Chr1	+	11142122	11148181	0	0	0	0	0	0	0	0	0	0
LOC_Os01g19660	.	Chr1	-	11148536	11151458	0	0	0	0	0	0	0	0	0	0
LOC_Os01g19670	-	Chr1	+	11155313	11155780	1.00694	0.792484	1.16949	1.06215	1.4344	1.30068	0.483514	1.18716	1.07316	0.792594
LOC_Os01g19680	-	Chr1	+	11160080	11163946	0	0	0	0	0	0	0	0	0	0
LOC_Os01g19694	-	Chr1	+	11166948	11174452	1.23195	1.49332	0.600138	0.374414	0.320874	0.246664	0.135051	0.062912	1.06559	0.954555
LOC_Os01g19380	-	Chr1	+	10965000	10968073	0.39131	0.420949	0.408609	0.642684	0.28945	0.32385	0.358565	0.177824	0.09811	0.309434
LOC_Os01g19390	-	Chr1	-	10969331	10972881	2.10587	2.64092	1.96486	1.73771	1.88136	1.90464	0.845249	1.48636	2.5536	3.18699
LOC_Os01g19400	-	Chr1	+	10977180	10979974	19.495	19.8471	12.5105	13.1158	10.4716	8.36375	8.15836	6.79946	13.4012	12.6683
LOC_Os01g19410	-	Chr1	-	10980739	10983343	15.3267	15.2304	9.27868	11.683	10.613	8.87617	8.74722	8.33365	15.3048	14.0249
LOC_Os01g19420	-	Chr1	-	10986092	10986991	0	0	0	0	0	0	0	0	0.032506	0
LOC_Os01g19430	-	Chr1	-	10990775	10991617	0	0	0	0	0	0	0	0	0.050939	0
LOC_Os01g19440	-	Chr1	+	10997593	10999294	0.070146	0	0	0	0	0	0	0	0	0
LOC_Os01g19450	-	Chr1	-	10999316	11006013	96.701	93.9315	88.8813	84.5565	61.5565	69.3215	53.1626	55.6006	63.2275	63.4571
LOC_Os01g19460	-	Chr1	+	11014249	11020364	1.38525	1.41423	1.28528	0.986368	0.57214	0.620933	0.616352	0.722023	0.681223	0.630497
LOC_Os01g19470	-	Chr1	-	11025443	11038870	29.5641	29.0791	22.1944	21.5528	17.7668	19.7169	14.957	15.3715	16.8078	17.535
LOC_Os01g19480	-	Chr1	+	11058878	11063978	3.70325	4.22339	2.76479	2.85046	2.89423	1.91042	1.31736	1.32305	3.71692	3.83846
LOC_Os01g19490	-	Chr1	-	11064694	11068774	3.00092	3.55589	3.49783	3.27047	2.07834	2.74065	1.30183	1.72764	1.86866	2.43984
LOC_Os01g19770	-	Chr1	-	11221765	11223653	0	0	0	0	0.034631	0.017482	0.127391	0.147436	0.048446	0.058381
LOC_Os01g19760	-	Chr1	+	11211845	11221400	10.0347	9.26704	6.1944	6.52296	5.50508	5.39365	4.75089	4.34922	5.14168	5.88149
LOC_Os01g19800	-	Chr1	-	11231972	11234811	10.3309	11.5763	11.0392	11.838	6.23052	5.42874	8.14326	8.50593	14.8719	13.3986
LOC_Os01g19740	-	Chr1	-	11202595	11203335	102.993	109.19	1427.3	1409.68	400.316	324.472	466.202	470.294	656.196	626.051
LOC_Os01g19820	-	Chr1	+	11245197	11246756	22.2416	22.4755	3.84189	4.55293	5.00457	4.76257	10.5348	10.6618	13.6747	11.8055
LOC_Os01g19850	-	Chr1	-	11254144	11261684	0.535212	0.518547	0.652676	0.969631	0.629955	0.691446	0.290417	0.148762	0.576387	0.59738
LOC_Os01g19840	-	Chr1	-	11249654	11251232	123.043	105.691	109.422	112.892	70.8878	51.6193	59.4229	60.7221	85.6884	89.3672
LOC_Os01g19880	-	Chr1	+	11283364	11284127	0.335839	0.502648	0	0	0	0.095763	0	0.180597	0.235671	0.147301
LOC_Os01g19910	-	Chr1	+	11307284	11307814	0.320791	0.275348	0.163444	0.071267	0.074191	0.065218	0.305227	0.273725	0.162211	0.124742
LOC_Os01g19870	-	Chr1	+	11272155	11278214	8.21847	7.65543	8.0533	7.88765	6.53415	6.54447	5.33127	5.71995	6.59528	6.3757
LOC_Os01g19940	-	Chr1	+	11316601	11320197	15.5227	16.1564	12.842	11.9976	10.3533	10.7195	12.2402	11.7051	16.6448	16.5505
LOC_Os01g19950	.	Chr1	-	11321841	11322752	0	0	0	0	0	0	0	0	0	0
LOC_Os01g19960	-	Chr1	+	11326333	11334931	0.022326	0.013384	0	0	0	0.017756	0	0	0.037687	0
LOC_Os01g19990	-	Chr1	-	11364355	11365344	1.44643	1.49147	1.30109	1.62831	1.13962	1.51787	0.845106	0.638758	1.67909	1.96664
LOC_Os01g19970	-	Chr1	+	11350507	11356863	7.58906	8.82306	8.86085	7.83197	7.88832	9.10696	10.9315	9.42129	13.449	12.1515
LOC_Os01g20160	-	Chr1	-	11458955	11463442	0	0	0	0.037409	0.072698	0.058659	0	0	0.32678	0.036236
LOC_Os01g20200	-	Chr1	-	11486264	11489593	0.235457	0.256583	0.008522	0.088457	0.07611	0.082574	0.084086	0.055381	0.074996	0.039863
LOC_Os01g20204	.	Chr1	-	11501218	11502840	0	0	0	0	0	0	0	0	0.027097	0
LOC_Os01g20120	-	Chr1	-	11426336	11430996	7.1519	7.07762	7.39139	7.10351	6.55535	5.7285	4.65524	5.58584	7.57594	6.49836
LOC_Os01g20710	-	Chr1	-	11523256	11524033	0.11545	0.173868	0	0	0.036038	0	0	0.093423	0.070932	0
LOC_Os01g20206	-	Chr1	-	11505077	11506103	0.444551	0.754863	0.720671	0.257581	1.45022	1.76569	1.94647	2.69521	2.38907	3.14814
LOC_Os01g20720	-	Chr1	+	11526651	11529893	0.027749	0.075652	0.048851	0.046804	0.055678	0.0887	0.052612	0.058875	0.010996	0.024758
LOC_Os01g20030	-	Chr1	+	11378988	11379725	0.019597	0	0.043867	0.050714	0	0	0.2775	0.235239	0	0.106979
LOC_Os01g20040	-	Chr1	+	11383145	11384165	0	0	0	0	0	0	0	0	0	0
LOC_Os01g20050	-	Chr1	-	11386070	11387654	0	0	0	0	0	0	0	0	0	0
LOC_Os01g20060	-	Chr1	+	11389453	11389920	0	0	0	0	0	0	0	0	0	0
LOC_Os01g20070	-	Chr1	-	11391435	11391776	0	0	0	0	0	0	0	0	0	0
LOC_Os01g20080	-	Chr1	-	11398914	11401032	0	0	0	0	0	0	0	0	0	0
LOC_Os01g20090	-	Chr1	-	11404258	11407590	0.020197	0	0	0.023589	0.011261	0.029417	0.0146	0	0	0
LOC_Os01g20100	-	Chr1	+	11409812	11410165	0	0	0	0	0	0	0	0	0	0
LOC_Os01g20110	-	Chr1	+	11412131	11421047	61.2306	60.68	95.5213	89.6374	58.4482	57.5288	52.1574	54.9545	51.6758	50.6614
LOC_Os01g20730	-	Chr1	-	11544302	11545431	10.6151	10.6428	5.31828	6.8838	5.56418	5.27402	9.29407	9.25969	5.65396	5.09585
LOC_Os01g20800	-	Chr1	-	11591226	11591477	0.743972	0.915354	0.03608	0.476362	0.799375	0	0.248633	0.269618	0.565516	0.759875
LOC_Os01g20780	-	Chr1	+	11585607	11586525	15.8008	11.8251	6.00074	6.24038	5.25759	4.02584	5.02671	5.36269	6.02522	6.60671
LOC_Os01g20830	-	Chr1	+	11610848	11612708	1.52534	1.30623	6.81864	7.43117	7.7917	6.93887	3.39195	4.29036	7.77097	8.53735
LOC_Os01g20840	-	Chr1	+	11618335	11622535	14.6078	14.8782	10.2411	10.0588	11.2045	12.9314	10.2432	11.8449	13.149	14.5268
LOC_Os01g20850	-	Chr1	-	11624254	11624645	0	0	0.194916	0	0.389764	0.106804	0.124863	0	0.400277	0.403816
LOC_Os01g20860	-	Chr1	-	11625658	11637076	6.3296	6.68638	4.70311	5.17088	5.30551	6.3609	6.7776	8.57416	5.21473	5.82039
LOC_Os01g20910	-	Chr1	+	11686442	11687386	1.55795	1.70137	2.01116	1.58318	1.16491	0.837958	1.00261	1.29351	2.86289	2.94095
LOC_Os01g20880	-	Chr1	+	11655138	11659895	2.25823	2.67846	1.62579	1.59929	1.34557	1.53931	1.19836	1.32584	1.07208	0.944637
LOC_Os01g20890	-	Chr1	+	11662723	11666347	15.8203	15.4456	14.2826	12.3958	9.5983	9.7064	7.48415	8.7883	9.95741	10.2957
LOC_Os01g20894	-	Chr1	-	11667260	11667716	0.319989	0	0	0.349427	0.017816	0.005337	0.487221	0.058071	0.196719	0.493679
LOC_Os01g20900	-	Chr1	+	11677483	11685307	7.49689	7.45149	3.93346	4.90148	3.99894	4.29239	3.12939	3.53921	4.01804	4.0559
LOC_Os01g20920	-	Chr1	+	11687988	11688350	0.239792	0.107197	0.184439	0.055753	0	0.103127	0.034949	0.15231	0.254924	0.065986
LOC_Os01g20930	-	Chr1	+	11688901	11690975	7.17166	6.81317	6.89034	5.04023	5.91869	3.74151	5.93639	6.25729	8.09867	8.05872
LOC_Os01g20950	-	Chr1	-	11703247	11704653	1.55539	1.51276	1.30456	1.45987	0.825523	0.72808	0.071857	0.334623	1.25551	1.78571
LOC_Os01g20970	-	Chr1	+	11713728	11714442	0.193508	0.438443	0.299996	0.627417	0.403065	0.080467	0.266354	0.166313	0.918858	0.989005
LOC_Os01g20980	-	Chr1	-	11715165	11717784	0.137828	0.042586	0.032773	0.017849	0.076093	0.044989	0.198968	0.081292	0.343655	0.26769
LOC_Os01g20940	-	Chr1	+	11693809	11700025	9.65867	10.0403	6.61062	6.44768	5.79778	6.35021	4.64263	4.77826	5.6559	5.50783
LOC_Os01g21100	-	Chr1	+	11774396	11775010	0.280459	0.273628	0.1176	0.063111	0.207334	0	0.05536	0	0.177621	0.270022
LOC_Os01g21070	-	Chr1	+	11756851	11759649	7.50605	7.02899	4.65778	4.67518	4.63248	3.61839	3.48663	3.42739	4.3707	4.12363
LOC_Os01g21034	-	Chr1	+	11741377	11750709	92.8794	82.3853	93.9923	91.0594	61.332	59.606	62.3276	68.4634	63.2052	65.7648
LOC_Os01g21050	-	Chr1	-	11752736	11753404	0.029225	0	0	0.059674	0	0	0.094623	0	0.147894	0.131814
LOC_Os01g21060	-	Chr1	+	11753780	11755093	0	0	0	0	0	0	0	0	0	0
LOC_Os01g21120	-	Chr1	+	11783910	11785001	4.84414	3.11491	5.50973	6.47388	3.05738	1.94414	3.70134	3.17086	8.84238	9.60046
LOC_Os01g21130	-	Chr1	+	11792473	11793167	1.65611	2.04628	3.14193	4.78502	3.41163	3.50061	2.77626	3.22486	3.13375	3.10122
LOC_Os01g21135	.	Chr1	-	11793594	11795362	0	0	0	0	0	0.02254	0.003732	0.008821	0	0.075493
LOC_Os01g21144	-	Chr1	-	11800239	11803815	1.85209	2.09906	1.45542	1.13412	1.42375	1.20641	1.63347	2.15956	1.05779	1.12121
LOC_Os01g21160	-	Chr1	-	11804111	11809061	15.0802	16.8018	10.9487	12.282	10.5689	11.2366	13.1389	15.1659	10.7123	11.8855
LOC_Os01g21240	-	Chr1	+	11855552	11858974	1.36295	1.71653	0.802919	0.910851	0.794421	0.884917	0.903508	0.833852	0.560995	0.523928
LOC_Os01g21170	-	Chr1	+	11810685	11811951	0.791018	1.0259	0.745993	0.555895	0.355399	0.368896	0.452014	0.325148	0.387084	0.130752
LOC_Os01g21180	-	Chr1	-	11812178	11815791	50.8315	48.1117	42.1516	37.5639	34.4545	40.3718	28.5211	30.1956	35.918	38.0545
LOC_Os01g21250	-	Chr1	-	11863920	11864332	13.609	15.4999	36.995	31.0701	462.205	295.474	403.95	351.677	476.643	473.358
LOC_Os01g21590	-	Chr1	+	12091633	12093276	4.0317	3.51969	1.57	1.79133	1.52717	0.974398	1.82211	2.42977	4.00576	3.97577
LOC_Os01g21520	-	Chr1	+	12031970	12032254	31.6077	25.2694	53.2577	53.0363	26.8115	17.1951	17.3749	14.8036	42.158	39.9209
LOC_Os01g21530	-	Chr1	+	12034969	12040208	0.023798	0.025277	0.045597	0.068288	0.027028	0.032566	0.020059	0	0	0
LOC_Os01g21536	-	Chr1	-	12043790	12049986	0	0	0	0	0.011485	0	0	0.006223	0	0
LOC_Os01g21542	-	Chr1	-	12052624	12053076	0	0.056328	0	0	0	0	0	0.040683	0	0
LOC_Os01g21550	-	Chr1	+	12057277	12057723	0	0	0	0	0	0	0	0	0	0
LOC_Os01g21560	-	Chr1	+	12067684	12069113	19.1183	16.3183	21.8215	21.4891	11.7198	8.18747	8.2604	8.04199	16.7148	15.2167
LOC_Os01g21580	-	Chr1	+	12074499	12075208	0.05715	0	0.015716	0	0.027743	0.090166	0.014039	0.168202	0	0
LOC_Os01g21610	-	Chr1	+	12108869	12110717	2.89274	2.6978	4.53044	4.14177	5.88915	7.49801	4.34923	4.89284	4.9795	3.98861
LOC_Os01g21740	-	Chr1	-	12203402	12204078	0	0	0	0	0	0	0	0	0	0.046204
LOC_Os01g21630	-	Chr1	+	12117107	12123195	4.48781	3.92829	3.52602	2.78439	2.20637	2.15644	2.58857	2.90226	2.559	2.26553
LOC_Os01g21300	-	Chr1	+	11897558	11902407	3.18358	2.85156	2.38162	2.45356	2.12395	2.00666	2.63422	2.6668	4.7192	4.42469
LOC_Os01g21310	-	Chr1	+	11905412	11906678	18.1415	15.8789	13.8832	10.37	12.8136	10.9437	16.2792	14.4428	23.1045	21.9731
LOC_Os01g21320	-	Chr1	-	11906864	11910916	29.6206	29.0595	25.7967	24.0603	16.9749	16.9961	17.3173	19.872	24.8614	23.6161
LOC_Os01g21340	-	Chr1	-	11917508	11917909	0	0	0	0	0	0	0	0	0	0
LOC_Os01g21350	-	Chr1	-	11930353	11931888	0	0.054556	0.023113	0	0	0	0	0.025631	0	0
LOC_Os01g21360	-	Chr1	-	11934315	11937485	0	0	0	0	0	0	0	0	0	0
LOC_Os01g21380	-	Chr1	-	11944393	11945637	0.679793	0.520578	0.323432	0.304069	0.45471	0.04094	0.160023	0.393065	0.396345	0.428851
LOC_Os01g21390	-	Chr1	+	11946745	11947056	0.004292	0	0	0	0	0	0	0	0	0
LOC_Os01g21400	-	Chr1	-	11948453	11949730	0	0	0	0	0	0	0	0	0	0
LOC_Os01g21410	-	Chr1	-	11953342	11955449	15.8953	17.7996	8.68375	8.08597	8.40924	5.13996	10.2425	9.93523	11.6497	11.115
LOC_Os01g21420	-	Chr1	+	11957243	11964812	12.5775	13.1103	1.08734	0.94557	7.57829	6.59078	15.4903	16.2233	6.50032	6.19485
LOC_Os01g21430	-	Chr1	+	11967796	11968697	0	0	0	0	0	0	0	0	0	0
LOC_Os01g21440	-	Chr1	+	11970728	11972568	53.6999	53.8794	32.4337	30.7369	22.9111	19.8888	19.9969	21.0118	32.4994	32.3702
LOC_Os01g21450	-	Chr1	+	11974129	11981959	15.8178	15.3627	18.0002	17.8193	24.3896	26.4294	20.353	21.2576	20.8373	21.7862
LOC_Os01g21840	-	Chr1	+	12250987	12257719	0	0	0	0	0	0	0.016071	0	0	0.008196
LOC_Os01g21820	-	Chr1	-	12235262	12248213	64.4723	65.454	85.9281	83.324	87.0536	90.9061	77.737	81.4983	69.8206	73.4935
LOC_Os01g21850	-	Chr1	-	12258138	12263046	13.7468	12.3802	11.5226	10.7806	9.80441	9.45308	7.98348	7.85162	8.99101	8.19385
LOC_Os01g21880	-	Chr1	-	12280146	12280526	0	0	0.064361	0	0	0	0.25449	0.183812	0	0.105366
LOC_Os01g21860	-	Chr1	+	12264911	12269085	8.86294	9.2888	7.78949	8.3194	5.49554	4.4636	6.49357	3.78676	8.9983	7.18263
LOC_Os01g21940	-	Chr1	-	12303170	12309435	9.87431	10.1671	13.2899	11.6839	8.83356	9.82357	7.34038	6.98782	8.02637	8.69761
LOC_Os01g22039	-	Chr1	+	12375596	12378440	0	0	0	0	0	0.015753	0	0	0	0
LOC_Os01g22080	-	Chr1	+	12398142	12401628	0.564757	0.870396	0.146944	0.441353	1.01699	0.375301	0.595486	0.369198	0.900153	0.434319
LOC_Os01g22090	-	Chr1	-	12403525	12408003	0.02657	0.025314	0	0	0	0	0.020548	0	0.01993	0.036495
LOC_Os01g22070	-	Chr1	+	12394022	12397207	3.17856	3.06655	2.5509	2.6696	2.41369	2.71282	2.54675	2.33608	2.76988	2.91869
LOC_Os01g21950	-	Chr1	+	12316775	12317261	0	0	0	0	0	0	0.121608	0.057709	0	0
LOC_Os01g21960	-	Chr1	+	12326486	12331776	26.0948	28.6376	18.5873	17.293	14.2916	12.9019	16.2635	15.3889	16.4851	19.7879
LOC_Os01g21970	-	Chr1	-	12332795	12337227	1.64247	1.03482	0.877376	1.2282	0.972887	1.17919	0.99474	1.20272	1.88388	2.05133
LOC_Os01g21980	-	Chr1	-	12339789	12340224	0	0	0	0	0	0	0	0	0	0
LOC_Os01g21990	-	Chr1	+	12344460	12351233	7.51291	7.76895	15.9181	15.4468	6.4205	5.59201	6.26073	5.62253	6.14259	5.86746
LOC_Os01g22000	-	Chr1	-	12351454	12353063	0.137492	0.059591	0.362797	0.366348	0	0.094067	0.027499	0.183456	0.104269	0.119353
LOC_Os01g22010	-	Chr1	-	12363709	12366314	426.561	414.139	275.337	276.468	361.67	361.608	394.911	401.282	360.304	366.066
LOC_Os01g22560	-	Chr1	-	12677086	12678141	1.45163	0.616045	0.393974	0.348252	1.25772	0.98752	1.04163	1.09961	1.41254	0.953048
LOC_Os01g22570	-	Chr1	-	12682333	12683428	0.977596	1.16845	0.746686	0.877915	0.850299	0.721043	0.969826	0.928147	1.45139	1.12452
LOC_Os01g22540	-	Chr1	-	12664720	12665440	0.308855	0	0.258246	0.1549	0.185096	0.225684	0.078494	0	0.066567	0.162277
LOC_Os01g22550	-	Chr1	-	12667343	12672757	5.30283	4.87976	2.65197	2.99533	3.11467	2.92687	2.58998	3.15486	2.99258	2.95581
LOC_Os01g22600	-	Chr1	-	12704700	12709808	7.47604	7.42932	5.16459	5.61758	10.6243	10.1623	17.6715	18.8495	13.9843	11.2643
LOC_Os01g22630	-	Chr1	+	12725141	12731526	4.40269	4.81706	5.15487	5.52668	4.2198	4.09759	3.57845	4.08114	2.9204	3.1838
LOC_Os01g22230	-	Chr1	+	12499923	12504215	15.437	15.6601	15.6962	14.7747	12.234	10.2948	9.50998	9.85566	13.7475	12.806
LOC_Os01g22249	-	Chr1	+	12509592	12519255	0.13603	0.387693	0.278883	0.242308	0.874922	0.510427	0.130661	0	0.473304	0
LOC_Os01g22270	-	Chr1	+	12521032	12526795	0	0	0	0	0	0	0	0	0	0
LOC_Os01g22280	-	Chr1	+	12528873	12530921	0	0	0	0	0	0	0	0	0	0
LOC_Os01g22309	-	Chr1	+	12534119	12534382	0	0	0	0	0	0	0	0	0	0
LOC_Os01g22300	-	Chr1	-	12536544	12537893	0	0	0	0	0	0	0	0	0	0
LOC_Os01g22320	-	Chr1	+	12543374	12544763	0	0	0	0	0	0	0	0	0	0
LOC_Os01g22336	-	Chr1	+	12551333	12557013	1.72469	0.970506	0.491288	0.777217	0.382355	0.359138	1.07863	0.456181	1.47743	0.594836
LOC_Os01g22352	-	Chr1	+	12564283	12570032	7.15268	6.15753	5.38356	6.25726	8.52221	8.83983	9.69485	10.4833	12.2587	13.1257
LOC_Os01g22370	-	Chr1	+	12578189	12582301	23.3999	23.1023	22.0798	20.0155	19.1086	17.184	16.6918	18.4601	21.7999	21.5328
LOC_Os01g22380	-	Chr1	-	12582735	12583462	9.16931	10.722	8.75081	6.77172	5.62523	3.15885	3.14992	4.12893	6.03289	6.41814
LOC_Os01g22390	-	Chr1	-	12584652	12594761	5.23861	5.7354	3.67622	3.68414	3.21255	3.84326	2.56375	2.54776	3.21801	3.17506
LOC_Os01g22410	-	Chr1	+	12599768	12603004	0	0	0.010604	0	0	0	0	0	0	0
LOC_Os01g22420	-	Chr1	-	12603635	12609793	0	0	0	0	0	0	0	0.007912	0.005652	0
LOC_Os01g22430	-	Chr1	-	12615648	12617245	4.16793	3.64836	5.02605	5.64117	3.45213	4.63882	3.45124	3.02813	3.60367	4.73912
LOC_Os01g22440	-	Chr1	+	12621246	12621704	0	0	0	0	0	0	0	0	0	0
LOC_Os01g22450	-	Chr1	+	12628026	12629938	0	0	0	0	0	0	0	0	0	0
LOC_Os01g22480	-	Chr1	-	12636380	12640675	1.45101	1.36149	2.08766	1.65258	1.23934	1.11915	1.07123	1.35128	1.42609	1.81567
LOC_Os01g22490	-	Chr1	-	12645515	12646409	343.079	284.044	288.456	276.111	187.453	198.968	177.896	179.067	257.209	241.082
LOC_Os01g22500	-	Chr1	+	12646586	12650014	8.53987	8.57893	7.83746	8.43143	6.21559	5.66297	6.17065	5.65827	9.09855	8.18032
LOC_Os01g22510	-	Chr1	+	12650540	12654393	18.3861	18.4749	27.027	23.8032	41.7763	44.4657	42.6347	40.2565	46.4862	43.5028
LOC_Os01g22520	-	Chr1	-	12654852	12658475	89.3446	94.0726	174.449	170.331	212.729	192.464	149.952	153.747	172.459	170.58
LOC_Os01g22640	-	Chr1	+	12734098	12738112	38.747	35.487	43.3916	46.3526	33.8934	33.1824	30.4118	30.4372	44.725	48.9665
LOC_Os01g22710	-	Chr1	+	12758518	12760143	0.024708	0.247162	0.259677	0.068457	0.127119	0.155836	0	0.02826	0.396987	0.207717
LOC_Os01g22750	-	Chr1	-	12785540	12791695	0.008649	0.010958	0.0104	0.015952	0	0	0	0.013542	0.009205	0.007722
LOC_Os01g22660	-	Chr1	+	12742056	12746046	15.1332	14.4175	16.5112	15.2697	10.4414	9.76925	8.95806	9.56071	11.7162	12.5324
LOC_Os01g22670	-	Chr1	-	12745130	12747081	0.090831	0.041719	0.017225	0.036341	0	0	0.03526	0	0	0.04959
LOC_Os01g22850	.	Chr1	-	12838715	12840323	0	0	0	0	0	0	0	0	0	0
LOC_Os01g22780	-	Chr1	+	12804579	12810224	2.69824	3.51121	2.95111	3.00341	2.53836	2.22197	1.93992	2.30537	2.52758	2.58335
LOC_Os01g22870	-	Chr1	+	12848912	12853410	13.6599	12.5006	10.5096	10.8412	10.1516	6.7687	7.30851	7.03994	13.5667	11.438
LOC_Os01g23330	.	Chr1	-	13102091	13108592	0	0	0	0	0	0	0	0	0	0
LOC_Os01g23370	-	Chr1	+	13137848	13141064	0.034164	0	0.034894	0	0.013974	0	0	0.038384	0.032889	0.027505
LOC_Os01g23440	.	Chr1	-	13170717	13174129	0	0	0	0	0	0	0	0	0.026492	0.017617
LOC_Os01g23380	-	Chr1	-	13141932	13144941	2.97057	3.78741	1.99652	1.83991	2.07254	2.40884	1.85892	1.93502	1.90244	2.26919
LOC_Os01g23390	.	Chr1	+	13145219	13145659	0	0	0	0	0	0	0	0	0	0
LOC_Os01g23400	.	Chr1	-	13146651	13147025	0	0	0	0	0	0	0	0	0	0
LOC_Os01g23410	.	Chr1	-	13149287	13151613	0	0	0	0	0	0	0	0	0	0
LOC_Os01g23520	-	Chr1	+	13205096	13205413	0.084223	0.12357	0	0.134695	0.08259	0.038345	0.118869	0	0	0.044605
LOC_Os01g23560	-	Chr1	-	13228071	13229853	0.020853	0	0	0	0.039193	0	0.017323	0	0	0
LOC_Os01g23570	-	Chr1	+	13233310	13234071	0	0.248685	0	0	0	0	0.070275	0	0	0
LOC_Os01g23580	-	Chr1	+	13237248	13246183	0.509418	0.616102	0.283928	0.204666	0.465842	0.414144	0.477835	0.396371	0.503484	0.362431
LOC_Os01g23600	-	Chr1	+	13264930	13266669	2.37268	2.40324	1.84076	1.99331	0.954851	1.03262	0.709613	0.667136	1.87264	1.77089
LOC_Os01g23590	-	Chr1	-	13246387	13262228	18.5026	19.7809	17.0862	18.3829	16.2792	17.946	13.8114	14.5899	16.2241	16.7223
LOC_Os01g22890	.	Chr1	+	12861729	12865951	0	0	0	0	0	0	0	0	0	0
LOC_Os01g22900	-	Chr1	+	12870228	12874264	9.72537	9.92205	18.1668	18.5056	129.966	129.32	145.878	147.919	99.7508	93.13
LOC_Os01g22910	-	Chr1	-	12875498	12882540	0.048574	0	0	0	0.01845	0	0.098923	0	0.185234	0.104941
LOC_Os01g22920	.	Chr1	-	12884474	12885551	0	0	0	0	0	0	0	0	0	0
LOC_Os01g22930	.	Chr1	-	12890486	12891513	0	0	0	0	0	0	0	0	0	0
LOC_Os01g22954	-	Chr1	+	12896174	12915380	1.17315	1.33945	1.23269	1.4493	1.22454	1.16007	0.504292	0.724599	0.72349	1.2395
LOC_Os01g22980	-	Chr1	-	12914948	12919210	0.556296	0.759308	19.7296	18.1728	45.3587	53.5554	29.9184	31.2013	35.7415	34.9831
LOC_Os01g22990	-	Chr1	-	12921466	12924802	59.1545	62.2546	43.2028	41.8596	37.0944	26.3318	27.9421	31.4979	47.2668	48.5534
LOC_Os01g23000	-	Chr1	-	12932411	12933541	0.385638	0.166603	0.118114	0.200305	0.324009	0.474346	0.385469	0.889812	0.747532	0.183248
LOC_Os01g23010	.	Chr1	+	12945723	12946007	0	0	0	0	0	0	0	0	0	0
LOC_Os01g23020	.	Chr1	+	12950370	12957099	0	0	0	0	0	0	0	0.015506	0	0
LOC_Os01g23040	.	Chr1	-	12962650	12968916	0	0	0	0	0	0	0	0	0	0
LOC_Os01g23050	.	Chr1	-	12971700	12972524	0	0	0	0	0	0	0	0	0	0
LOC_Os01g23060	.	Chr1	+	12974525	12974728	0	0	0	0	0	0	0	0	0	0
LOC_Os01g23070	-	Chr1	+	12980585	12982781	0.016298	0.033361	0	0	0.012131	0	0.031573	0	0	0.044801
LOC_Os01g23080	.	Chr1	-	12989499	12990341	0	0	0	0	0	0	0	0	0	0
LOC_Os01g23090	.	Chr1	+	12991467	12994789	0	0	0	0	0	0	0	0	0	0
LOC_Os01g23100	.	Chr1	-	12996701	12998119	0	0	0	0	0	0	0	0	0	0
LOC_Os01g23110	.	Chr1	+	12998981	12999598	0	0	0	0	0	0	0	0	0	0
LOC_Os01g23610	-	Chr1	+	13272614	13282201	33.9917	35.3353	29.0673	32.5294	23.452	23.1812	21.8382	22.2058	19.6982	21.5035
LOC_Os01g23620	-	Chr1	+	13286103	13288466	80.0057	73.2418	63.8937	58.8348	56.4297	55.2193	45.7794	47.718	61.0901	61.3962
LOC_Os01g23630	-	Chr1	+	13291338	13294467	11.8009	11.4935	9.19449	9.07869	7.95338	6.70306	7.26803	7.11123	11.9621	9.73045
LOC_Os01g23640	-	Chr1	+	13296332	13305295	17.0548	16.0472	21.429	20.9607	18.6581	20.5503	18.482	19.4656	17.0268	18.3461
LOC_Os01g23770	-	Chr1	+	13366416	13367710	0	0	0	0	0	0	0	0	0	0
LOC_Os01g23900	-	Chr1	-	13447908	13452476	0	0	0.000302	0	0	0.000641	0.001813	0.000726	0.003188	0.001435
LOC_Os01g23910	-	Chr1	-	13454908	13455887	1.5806	1.66879	1.45841	1.61751	1.87399	2.08589	1.82019	1.19008	1.15776	1.25589
LOC_Os01g23930	-	Chr1	-	13461444	13467479	0.017107	0	0.017716	0	0	0	0	0	0	0.003626
LOC_Os01g23680	-	Chr1	-	13319295	13323947	33.5929	34.6909	56.1839	53.0929	46.5942	43.2973	42.2852	43.9557	55.1079	54.9476
LOC_Os01g23690	.	Chr1	+	13327424	13328163	0	0	0	0	0	0	0	0	0	0
LOC_Os01g23700	.	Chr1	-	13340275	13340721	0	0	0	0	0	0	0	0	0	0
LOC_Os01g23705	-	Chr1	+	13342089	13342658	0.454371	0.664996	0.172805	0	0.111966	0	0.058822	0.059707	0	0.194618
LOC_Os01g23710	-	Chr1	-	13342879	13345906	2.97059	2.86383	1.08705	1.56807	1.95277	1.85945	2.02649	1.90345	2.15572	2.46668
LOC_Os01g23730	.	Chr1	+	13348568	13349371	0	0.094893	0	0	0	0.057329	0	0	0	0
LOC_Os01g23740	-	Chr1	+	13353629	13357510	31.51	31.4291	24.5856	23.4562	17.6698	19.723	15.4203	15.4477	19.7942	21.2087
LOC_Os01g23750	-	Chr1	+	13360117	13361337	0	0	0	0	0	0	0	0	0	0
LOC_Os01g23970	-	Chr1	+	13487905	13490291	0	0.02188	0	0.022795	0	0	0	0	0	0
LOC_Os01g23980	.	Chr1	+	13496278	13502236	0	0.014854	0	0	0	0	0	0	0	0
LOC_Os01g23990	-	Chr1	-	13508317	13508882	0.135335	0.197911	0.298156	0.367362	0.493952	0.470951	0.455374	0.80491	0.301032	0.266683
LOC_Os01g24010	-	Chr1	+	13517518	13528480	0.119738	0.109458	0.30118	0.170433	0.153719	0.133129	0.071119	0.067237	0.096022	0.077189
LOC_Os01g24020	-	Chr1	-	13523472	13531777	2.65185	2.95245	2.49779	2.09519	1.92006	1.14223	1.16989	0.662362	3.41346	3.473
LOC_Os01g24030	.	Chr1	+	13539762	13541958	0	0.012691	0	0	0	0	0	0	0.072753	0
LOC_Os01g24040	.	Chr1	+	13543439	13548779	0	0	0	0	0	0	0	0	0	0
LOC_Os01g24050	.	Chr1	+	13550372	13556984	0	0	0	0	0	0	0	0	0	0
LOC_Os01g24060	-	Chr1	+	13560832	13566873	4.83422	4.81774	5.65182	5.0678	3.67238	4.26523	2.85506	2.48119	3.44554	4.62486
LOC_Os01g24080	-	Chr1	+	13577951	13581209	0.033923	0	0	0.061503	0.064439	0.067975	0.018458	0.089271	0.027188	0.032223
LOC_Os01g24070	-	Chr1	+	13570607	13573322	20.8962	18.1551	55.753	56.9564	53.9255	49.8544	38.7612	36.427	55.2558	54.765
LOC_Os01g24120	-	Chr1	+	13595762	13598586	0.113371	0.017398	0.111408	0.020478	0	0.228866	0.128228	0.026062	0	0.112272
LOC_Os01g24140	-	Chr1	+	13612430	13615028	0	0.024578	0.086234	0.041826	0.099541	0.026499	0.022864	0	0.047126	0.013961
LOC_Os01g24200	-	Chr1	+	13635250	13637218	0.066808	0.107318	0	0	0.032756	0	0	0.042191	0	0.050742
[truncated: 54,310 more rows]
[truncated: 1 more columns]

## Sheet: S4
Supplemental Table 4. Transcription factor (TF) binding motifs with differential ATAC-seq footprint scores.
[truncated: 657 more rows]

[truncated: 2 more sheets: S5, S6]
